# Supplementary material for: Genetically regulated expression in late-onset Alzheimer’s disease implicates risk genes within known and novel loci
Source: Transl Psychiatry. 2021 Dec 6;11:618. doi: 10.1038/s41398-021-01677-0 (PMC8648734; doi:10.1038/s41398-021-01677-0)
Supplement: Supplementary file 1 — supplementary tables and figure [file 41398_2021_1677_MOESM1_ESM.xlsx]

## Sheet: supp_table1
Study	N	Case				Control				P-value
		N	Male	Age		N	Male	Age		Sex	Age
ACT1	2080	521	193	80.0998	6.70344	1559	697	81.6581	5.91373	0.00261384	2.68969e-06
ACT2	29	21	7	83.2857	6.45866	8	4	84	6.39196	0.690182	0.792819
ADC1	1902	1393	643	72.4444	7.0551	509	207	76.723	8.76081	0.0374806	7.60193e-22
ADC2	778	622	313	73.1672	7.12536	156	50	75.7564	7.8825	6.32957e-05	0.000236261
ADC3	1162	600	278	74.4567	7.96915	562	203	75.274	9.7401	0.000515731	0.119141
ADC4	668	296	134	73.2939	6.90454	372	134	75.6882	8.14191	0.019119	4.44112e-05
ADC5	782	278	132	73.6007	7.06409	504	174	77.6071	8.94696	0.000506119	1.27977e-11
ADC6	543	208	85	73.9038	7.62531	335	112	74.5373	8.9899	0.0970476	0.380485
ADC7	1300	512	250	72.5527	7.56868	788	286	73.9188	7.77942	9.51375e-06	0.00170591
ADNI	441	268	155	75.3022	7.1455	173	103	78.5954	5.46004	0.798594	7.80277e-08
BIOCARD	117	6	4	73.8333	6.11283	111	42	67.9459	5.47364	0.327528	0.0647105
CHAP2	171	27	10	84.8148	7.6462	144	68	81.7986	6.58201	0.444538	0.0632943
EAS	147	6	2	84.5	5.54076	141	83	84.3759	5.24069	0.413218	0.958993
GSK	1355	649	279	74.5917	6.17302	706	252	74.1762	7.00268	0.00709584	0.246049
LOAD	1895	847	291	73.4734	6.65399	1048	426	75.6355	8.23559	0.00577286	3.23134e-10
MAYO	1690	653	279	73.5452	4.83119	1037	507	72.9084	4.36137	0.0153448	0.00626495
MIRAGE	708	277	96	71.231	6.65594	431	186	71.6009	7.32428	0.0295848	0.488201
NBB	128	80	23	74.475	7.5086	48	21	81.5208	9.40799	0.124146	3.05172e-05
OHSU	280	127	47	86.1102	5.52516	153	69	83.8627	7.5916	0.212653	0.00454735
RMAYO	245	13	10	78.4615	8.98717	232	135	79.1681	5.7864	0.294933	0.783862
ROSMAP1	1030	283	83	85.6714	6.24739	747	207	82.0857	7.10572	0.661589	1.33191e-14
ROSMAP2	276	59	13	81.9492	6.91431	217	52	80.7972	7.19795	0.891303	0.263566
TARC1	492	312	121	73.7019	6.84211	180	62	73.8	8.14903	0.388686	0.891793
TGEN2	975	613	205	73.4715	6.74061	362	187	80.0167	8.67604	3.07622e-08	2.32603e-31
UKS	762	592	251	72.1976	6.63655	170	83	64.0706	2.97838	0.161388	1.47313e-84
UMVUMSSM	2234	1122	399	74.2148	7.78624	1112	429	74	8.332	0.151929	0.52915
UMVUTARC2	407	221	96	73.5249	6.99516	186	72	71.4032	7.76157	0.387423	0.00429416
UPITT	1963	1149	424	72.9321	6.42233	814	298	75.5098	6.02816	0.932406	2.68265e-19
WASHU1	504	318	141	74.2327	7.99779	186	73	76.8011	8.3639	0.30645	0.000800022
WASHU2	89	18	5	72	6.97896	71	35	71.3803	6.19762	0.169456	0.733869
WHICAP	623	71	20	84.0986	7.77938	552	219	81.7065	6.7631	0.0806523	0.0153896
ADGC total	25776	12162				13614
ARIC	506	90	39	80.4444	5.4979	416	156	76.4688	5.19447	0.361993	5.30733e-09
Bonn	930	514	220			416	203			0.0784494
CHS	2152	450	155	81.8842	5.16282	1702	675	81.0596	5.03592	0.0492232	0.00268553
EADI	8989	2328	810	72.9356	10.1383	6661	2644	79.7186	7.29932	3.19364e-05	2.55519e-171
FHS	3885	431	136	85.0686	6.84574	3454	1586	76.4785	9.23786	2.04193e-08	1.19793e-88
GREAD	8027	3332	1208	73.0463	9.54746	4695	2162	54.4176	0.2	2.36876e-18	0
Rotterdam1	6291	1165	315	83.8692	6.51138	4739	901	82.8431	7.36248	1.52126e-25	2.64182e-06
Rotterdam2	2157	141	NA	82.7529	6.85625	1961	NA	76.2902	6.67348	NA	8.21482e-21
IGAP total	32937	8451				24044
ADGC+IGAP	58713	20613				37658

## Sheet: supp_table2
table S3. tagSNP result
GENE	SNP	chr	pos	targetSNP	ACT1_tagSNP	ACT1_r2	ACT1_dist	ACT2_tagSNP	ACT2_r2	ACT2_dist	ADC1_tagSNP	ADC1_r2	ADC1_dist	ADC2_tagSNP	ADC2_r2	ADC2_dist	ADC3_tagSNP	ADC3_r2	ADC3_dist	ADC4_tagSNP	ADC4_r2	ADC4_dist	ADC5_tagSNP	ADC5_r2	ADC5_dist	ADC6_tagSNP	ADC6_r2	ADC6_dist	ADC7_tagSNP	ADC7_r2	ADC7_dist	ADNI_tagSNP	ADNI_r2	ADNI_dist	BIOCARD_tagSNP	BIOCARD_r2	BIOCARD_dist	CHAP2_tagSNP	CHAP2_r2	CHAP2_dist	EAS_tagSNP	EAS_r2	EAS_dist	GSK_tagSNP	GSK_r2	GSK_dist	LOAD_tagSNP	LOAD_r2	LOAD_dist
CR1	rs6656401	1	207692049	rs6656401	rs6656401	1	0	rs6656401	1	0	rs6656401	1	0	rs6656401	1	0	rs6656401	1	0	rs6656401	1	0	rs6656401	1	0	rs6656401	1	0	rs6656401	1	0	rs6656401	1	0	rs6656401	1	0	rs6656401	1	0	rs6656401	1	0	rs6656401	1	0	rs6656401	1	0
BIN1	rs6733839	2	127892810	rs6733839	rs4663105	0.9	1383	rs4663105	0.9	1383	rs4663105	0.9	1383	rs4663105	0.9	1383	rs4663105	0.9	1383	rs4663105	0.9	1383	rs4663105	0.9	1383	rs4663105	0.9	1383	rs4663105	0.9	1383	rs4663105	0.9	1383	rs4663105	0.9	1383	rs4663105	0.9	1383	rs4663105	0.9	1383	rs11680911	0.36	4053	rs4663105	0.9	1383
INPP5D	rs35349669	2	234068476	rs35349669	rs35349669	1	0	rs35349669	1	0	rs35349669	1	0	rs35349669	1	0	rs35349669	1	0	rs35349669	1	0	rs35349669	1	0	rs35349669	1	0	rs35349669	1	0	rs35349669	1	0	rs35349669	1	0	rs35349669	1	0	rs35349669	1	0	rs12694926	0.77	76398	rs35349669	1	0
MEF2C	rs190982	5	88223420	rs190982	rs190982	1	0	rs190982	1	0	rs190982	1	0	rs190982	1	0	rs190982	1	0	rs190982	1	0	rs190982	1	0	rs190982	1	0	rs190982	1	0	rs190982	1	0	rs190982	1	0	rs190982	1	0	rs190982	1	0	rs301709	0.44	20264	rs190982	1	0
HLA-DRB1	rs9271192	6	32578530	rs9271192	rs9271174	1	490	rs9271178	1	339	rs9271174	1	490	rs9271174	1	490	rs9271178	1	339	rs9271178	1	339	rs9271178	1	339	rs9271178	1	339	rs9271178	1	339	rs9271178	1	339	rs9271178	1	339	rs9271178	1	339	rs9271178	1	339	rs9271178	1	339	rs9271178	1	339
TREM2	rs75932628	6	41129252	rs75932628	rs10947917	0.17	350427	rs10947917	0.17	350427	rs10947917	0.17	350427	rs10947917	0.17	350427	rs10947917	0.17	350427	rs10947917	0.17	350427	rs10947917	0.17	350427	rs10947917	0.17	350427	rs10947917	0.17	350427	rs10947917	0.17	350427	rs10947917	0.17	350427	rs10947917	0.17	350427	rs10947917	0.17	350427	rs10947917	0.17	350427	rs10947917	0.17	350427
TREML2	rs9381040	6	41154650	rs9381040	rs9381040	1	0	rs9381040	1	0	rs9381040	1	0	rs9381040	1	0	rs9381040	1	0	rs9381040	1	0	rs9381040	1	0	rs9381040	1	0	rs9381040	1	0	rs9381040	1	0	rs9381040	1	0	rs9381040	1	0	rs9381040	1	0	rs9381040	1	0	rs9381040	1	0
CD2AP	rs10948363	6	47487762	rs10948363	rs10948363	1	0	rs10948363	1	0	rs10948363	1	0	rs10948363	1	0	rs10948363	1	0	rs10948363	1	0	rs10948363	1	0	rs10948363	1	0	rs10948363	1	0	rs10948363	1	0	rs10948363	1	0	rs10948363	1	0	rs10948363	1	0	rs10948363	1	0	rs10948363	1	0
NME8	rs2718058	7	37841534	rs2718058	rs2718058	1	0	rs2718058	1	0	rs2718058	1	0	rs2718058	1	0	rs2718058	1	0	rs2718058	1	0	rs2718058	1	0	rs2718058	1	0	rs2718058	1	0	rs2718058	1	0	rs2718058	1	0	rs2718058	1	0	rs2718058	1	0	rs2718058	1	0	rs2718058	1	0
ZCWPW1	rs1476679	7	100004446	rs1476679	rs1476679	1	0	rs1476679	1	0	rs1476679	1	0	rs1476679	1	0	rs1476679	1	0	rs1476679	1	0	rs1476679	1	0	rs1476679	1	0	rs1476679	1	0	rs1476679	1	0	rs1476679	1	0	rs1476679	1	0	rs1476679	1	0	rs1476679	1	0	rs1476679	1	0
EPHA1	rs11771145	7	143110762	rs11771145	rs11771145	1	0	rs11771145	1	0	rs11771145	1	0	rs11771145	1	0	rs11771145	1	0	rs11771145	1	0	rs11771145	1	0	rs11771145	1	0	rs11771145	1	0	rs11771145	1	0	rs11771145	1	0	rs11771145	1	0	rs11771145	1	0	rs7805776	0.47	13534	rs11771145	1	0
PTK2B	rs28834970	8	27195121	rs28834970	rs28834970	1	0	rs28834970	1	0	rs28834970	1	0	rs28834970	1	0	rs28834970	1	0	rs28834970	1	0	rs28834970	1	0	rs28834970	1	0	rs28834970	1	0	rs28834970	1	0	rs28834970	1	0	rs28834970	1	0	rs28834970	1	0	rs28834970	1	0	rs28834970	1	0
CLU	rs9331896	8	27467686	rs9331896	rs9331896	1	0	rs9331896	1	0	rs9331896	1	0	rs9331896	1	0	rs9331896	1	0	rs9331896	1	0	rs9331896	1	0	rs9331896	1	0	rs9331896	1	0	rs9331896	1	0	rs9331896	1	0	rs9331896	1	0	rs9331896	1	0	rs9331896	1	0	rs9331896	1	0
CELF1	rs10838725	11	47557871	rs10838725	rs10838725	1	0	rs10838725	1	0	rs10838725	1	0	rs10838725	1	0	rs10838725	1	0	rs10838725	1	0	rs10838725	1	0	rs10838725	1	0	rs10838725	1	0	rs10838725	1	0	rs10838725	1	0	rs10838725	1	0	rs10838725	1	0	rs10838725	1	0	rs10838725	1	0
MS4A	rs983392	11	59923508	rs983392	rs983392	1	0	rs983392	1	0	rs983392	1	0	rs983392	1	0	rs983392	1	0	rs983392	1	0	rs983392	1	0	rs983392	1	0	rs983392	1	0	rs983392	1	0	rs983392	1	0	rs983392	1	0	rs983392	1	0	rs983392	1	0	rs983392	1	0
PICALM	rs10792832	11	85867875	rs10792832	rs10792832	1	0	rs10792832	1	0	rs10792832	1	0	rs10792832	1	0	rs10792832	1	0	rs10792832	1	0	rs10792832	1	0	rs10792832	1	0	rs10792832	1	0	rs10792832	1	0	rs10792832	1	0	rs10792832	1	0	rs10792832	1	0	rs10792832	1	0	rs10792832	1	0
SORL1	rs11218343	11	121435587	rs11218343	rs1784920	0.39	1984	rs11218343	1	0	rs1784920	0.39	1984	rs1784920	0.39	1984	rs1784920	0.39	1984	rs1784920	0.39	1984	rs1784920	0.39	1984	rs1784920	0.39	1984	rs1784920	0.39	1984	rs1784920	0.39	1984	rs11218343	1	0	rs1784920	0.39	1984	rs1784920	0.39	1984	rs1784920	0.39	1984	rs1784920	0.39	1984
FERMT2	rs17125944	14	53400629	rs17125944	rs17125944	1	0	rs17125944	1	0	rs17125944	1	0	rs17125944	1	0	rs17125944	1	0	rs17125944	1	0	rs17125944	1	0	rs17125944	1	0	rs17125944	1	0	rs17125944	1	0	rs17125944	1	0	rs17125944	1	0	rs17125944	1	0	rs17125944	1	0	rs17125944	1	0
SLC24A4-RIN3	rs10498633	14	92926952	rs10498633	rs10498633	1	0	rs10498633	1	0	rs10498633	1	0	rs10498633	1	0	rs10498633	1	0	rs10498633	1	0	rs10498633	1	0	rs10498633	1	0	rs10498633	1	0	rs10498633	1	0	rs10498633	1	0	rs10498633	1	0	rs10498633	1	0	rs10498633	1	0	rs10498633	1	0
TRIP4	rs74615166	15	64725490	rs74615166	rs28790312	0.47	246353	rs3848148	0.47	87954	rs7177371	0.47	275452	rs3743110	0.47	263027	rs7177371	0.47	275452	rs28428709	0.47	246179	rs7177371	0.47	275452	rs7177371	0.47	275452	rs28790312	0.47	246353	rs28790312	0.47	246353	rs28428709	0.47	246179	rs7177371	0.47	275452	rs28428709	0.47	246179	rs1106912	0.47	185295	rs3743110	0.47	263027
ACE	rs138190086	17	61538148	rs138190086	rs16946663	0.36	520725	rs7219143	0.2	529254	rs16946663	0.36	520725	rs7219143	0.2	529254	rs16946663	0.36	520725	rs16946663	0.36	520725	rs7219143	0.2	529254	rs16946663	0.36	520725	rs7219143	0.2	529254	rs16946663	0.36	520725	rs7207647	0.2	330763	rs7219143	0.2	529254	rs73333680	0.15	794342	rs7503814	0.2	440089	rs7219143	0.2	529254
DSG2	rs8093731	18	29088958	rs8093731	rs1466379	0.09	32493	rs1466379	0.09	32493	rs1466379	0.09	32493	rs1466379	0.09	32493	rs1466379	0.09	32493	rs1466379	0.09	32493	rs1466379	0.09	32493	rs1466379	0.09	32493	rs1466379	0.09	32493	rs1466379	0.09	32493	rs1466379	0.09	32493	rs1466379	0.09	32493	rs1466379	0.09	32493	rs1466379	0.09	32493	rs1466379	0.09	32493
ABCA7	rs4147929	19	1063443	rs4147929	rs11084881	0.67	10809	rs11084881	0.67	10809	rs11084881	0.67	10809	rs11084881	0.67	10809	rs11084881	0.67	10809	rs11084881	0.67	10809	rs11084881	0.67	10809	rs11084881	0.67	10809	rs11084881	0.67	10809	rs11084881	0.67	10809	rs11084881	0.67	10809	rs11084881	0.67	10809	rs11084881	0.67	10809	rs2072282	0.09	52346	rs11084881	0.67	10809
PLD3	rs145999145	19	40877595	rs145999145	rs2241596	0.11	319804	rs2241596	0.11	319804	rs2241596	0.11	319804	rs2241596	0.11	319804	rs2241596	0.11	319804	rs2241596	0.11	319804	rs2241596	0.11	319804	rs2241596	0.11	319804	rs2241596	0.11	319804	rs2241596	0.11	319804	rs2241596	0.11	319804	rs1985669	0.06	11616	rs2241596	0.11	319804	rs1985669	0.06	11616	rs2241596	0.11	319804
APOE	rs429358	19	45411941	rs429358	rs12721051	0.71	10219	rs12721051	0.71	10219	rs12721051	0.71	10219	rs12721051	0.71	10219	rs12721051	0.71	10219	rs12721051	0.71	10219	rs12721051	0.71	10219	rs12721051	0.71	10219	rs12721051	0.71	10219	rs12721051	0.71	10219	rs12721051	0.71	10219	rs12721051	0.71	10219	rs12721051	0.71	10219	rs12721051	0.71	10219	rs12721051	0.71	10219
APOE	rs7412	19	45412079	rs7412	rs1233432	0.16	630868	rs1233432	0.16	630868	rs1233432	0.16	630868	rs1233432	0.16	630868	rs1233432	0.16	630868	rs1233432	0.16	630868	rs1233432	0.16	630868	rs1233432	0.16	630868	rs1233432	0.16	630868	rs1233432	0.16	630868	rs1233432	0.16	630868	rs1233432	0.16	630868	rs1233432	0.16	630868	rs1233432	0.16	630868	rs1233432	0.16	630868
CD33	rs3865444	19	51727962	rs3865444	rs3865444	1	0	rs3865444	1	0	rs3865444	1	0	rs3865444	1	0	rs3865444	1	0	rs3865444	1	0	rs3865444	1	0	rs3865444	1	0	rs3865444	1	0	rs3865444	1	0	rs3865444	1	0	rs3865444	1	0	rs3865444	1	0	rs3865444	1	0	rs3865444	1	0
CASS4	rs7274581	20	55018260	rs7274581	rs7274581	1	0	rs7274581	1	0	rs7274581	1	0	rs7274581	1	0	rs7274581	1	0	rs7274581	1	0	rs7274581	1	0	rs7274581	1	0	rs7274581	1	0	rs7274581	1	0	rs7274581	1	0	rs7274581	1	0	rs7274581	1	0	rs7274581	1	0	rs7274581	1	0
APP	rs63750847	21	27269932	rs63750847	NONE	NA	NA	NONE	NA	NA	NONE	NA	NA	NONE	NA	NA	NONE	NA	NA	NONE	NA	NA	NONE	NA	NA	NONE	NA	NA	NONE	NA	NA	NONE	NA	NA	NONE	NA	NA	NONE	NA	NA	NONE	NA	NA	NONE	NA	NA	NONE	NA	NA
[truncated: 48 more columns]

## Sheet: supp_table3
Tissue	pi1	N
DGN-WB	0.107485	922
DLPFC	0	646
mashr_Adipose_Subcutaneous	0	581
mashr_Adipose_Visceral_Omentum	0	469
mashr_Adrenal_Gland	0.0509847	233
mashr_Artery_Aorta	0.0229228	387
mashr_Artery_Coronary	0.0296914	213
mashr_Artery_Tibial	0.0107729	584
mashr_Brain_Amygdala	0.0356419	129
mashr_Brain_Anterior_cingulate_cortex_BA24	0.034799	147
mashr_Brain_Caudate_basal_ganglia	0.0380607	194
mashr_Brain_Cerebellar_Hemisphere	0.00530431	175
mashr_Brain_Cerebellum	0.0469813	209
mashr_Brain_Cortex	0.04542	205
mashr_Brain_Frontal_Cortex_BA9	0.033848	175
mashr_Brain_Hippocampus	0.0384539	165
mashr_Brain_Hypothalamus	0.0369503	170
mashr_Brain_Nucleus_accumbens_basal_ganglia	0.0535759	202
mashr_Brain_Putamen_basal_ganglia	0.0630933	170
mashr_Brain_Spinal_cord_cervical_c-1	0.0706821	126
mashr_Brain_Substantia_nigra	0.0407862	114
mashr_Breast_Mammary_Tissue	0.00551818	396
mashr_Cells_Cultured_fibroblasts	0.0709179	483
mashr_Cells_EBV-transformed_lymphocytes	0.0548185	147
mashr_Colon_Sigmoid	0.0539976	318
mashr_Colon_Transverse	0.0127587	368
mashr_Esophagus_Gastroesophageal_Junction	0.0250062	330
mashr_Esophagus_Mucosa	0.0653787	497
mashr_Esophagus_Muscularis	0.038647	465
mashr_Heart_Atrial_Appendage	0.041896	372
mashr_Heart_Left_Ventricle	0.0737773	386
mashr_Kidney_Cortex	0.0465363	73
mashr_Liver	0.0387951	208
mashr_Lung	0.0633919	515
mashr_Minor_Salivary_Gland	0.0409212	144
mashr_Muscle_Skeletal	0.0611557	706
mashr_Nerve_Tibial	0.0297255	532
mashr_Ovary	0.0189862	167
mashr_Pancreas	0.0901546	305
mashr_Pituitary	0	237
mashr_Prostate	0.0219446	221
mashr_Skin_Not_Sun_Exposed_Suprapubic	0.0320471	517
mashr_Skin_Sun_Exposed_Lower_leg	0.0476966	605
mashr_Small_Intestine_Terminal_Ileum	0.0364778	174
mashr_Spleen	0.0607643	227
mashr_Stomach	0.00519925	324
mashr_Testis	0.0708195	322
mashr_Thyroid	0.0631026	574
mashr_Uterus	0.0495521	129
mashr_Vagina	0.018096	141
mashr_Whole_Blood	0.0599447	670

## Sheet: supp_table4
##the MASHR models' statistics are from elastic net models
##the number of used SNPs was weighted by studies
ensID	MarkerName	Gene.name	tissue	pred.perf.R2	pred.perf.pval	in model	used in ADGC	used in IGAP	N	Z	P-value	Direction	N	Z	P-value	Direction	N	Z	P-value	Direction	annotation	Previous Functional Studies	minP
ENSG00000130204	ENSG00000130204.12	TOMM40	mashr_Muscle_Skeletal	0.0204332	0.000587298	2	1	1	58713	-45.809	3.75E-458	------------+-----------------+--------	25776	-34.535	2.43e-261	------------+-----------------+	32937	-30.61	9.01e-206	--------	PLD3(rs145999145); APOE(rs429358); APOE(rs7412); CD33(rs3865444)	Gerring, 2020	0
ENSG00000130204	ENSG00000130204.12	TOMM40	mashr_Skin_Not_Sun_Exposed_Suprapubic	0.0302075	0.000361022	2	1	1	58713	52.481	1.28E-600	+-++++++++++++++++++++++++++++-++++++++	25776	36.766	6.34e-296	+-++++++++++++++++++++++++++++-	32937	37.544	0	++++++++	PLD3(rs145999145); APOE(rs429358); APOE(rs7412); CD33(rs3865444)	Gerring, 2020	0
ENSG00000130204	ENSG00000130204.12	TOMM40	mashr_Skin_Sun_Exposed_Lower_leg	NA	NA	2	1	1	58713	52.481	1.28E-600	+-++++++++++++++++++++++++++++-++++++++	25776	36.766	6.34e-296	+-++++++++++++++++++++++++++++-	32937	37.544	0	++++++++	PLD3(rs145999145); APOE(rs429358); APOE(rs7412); CD33(rs3865444)	Gerring, 2020	0
ENSG00000130204	ENSG00000130204.12	TOMM40	mashr_Prostate	NA	NA	2	1	1	57358	26.747	1.34e-157	++++++++++-++?++++++++++++++++-++++++++	24421	21.01	5.32e-98	++++++++++-++?++++++++++++++++-	32937	17.205	2.424e-66	++++++++	PLD3(rs145999145); APOE(rs429358); APOE(rs7412); CD33(rs3865444)	Gerring, 2020	1.34e-157
ENSG00000130204	ENSG00000130204.12	TOMM40	mashr_Minor_Salivary_Gland	NA	NA	2	1	1	58713	24.565	2.96e-133	+-+++++++++++++++++++++++++++++++++++++	25776	18.45	5.232e-76	+-+++++++++++++++++++++++++++++	32937	16.477	5.391e-61	++++++++	PLD3(rs145999145); APOE(rs429358); APOE(rs7412); CD33(rs3865444)	Gerring, 2020	2.96e-133
ENSG00000130204	ENSG00000130204.12	TOMM40	mashr_Cells_Cultured_fibroblasts	NA	NA	2	1	1	58713	-24.496	1.63e-132	-+----------+--------------------------	25776	-20.723	2.13e-95	-+----------+------------------	32937	-14.373	7.693e-47	--------	PLD3(rs145999145); APOE(rs429358); APOE(rs7412); CD33(rs3865444)	Gerring, 2020	1.63e-132
ENSG00000130202	ENSG00000130202.9	NECTIN2	mashr_Small_Intestine_Terminal_Ileum	NA	NA	2	1.96774	2	58713	-24.367	3.85e-131	-+----------+-------+------------------	25776	-17.351	1.952e-67	-+----------+-------+----------	32937	-17.184	3.508e-66	--------	PLD3(rs145999145); APOE(rs429358); APOE(rs7412); CD33(rs3865444)	Gerring, 2020	3.85e-131
ENSG00000130203	ENSG00000130203.9	APOE	mashr_Adipose_Subcutaneous	NA	NA	2	2	2	57358	22.899	4.71e-116	++++++++++-++?+++++-++++++++++-++++++++	24421	17.916	8.806e-72	++++++++++-++?+++++-++++++++++-	32937	14.792	1.657e-49	++++++++	PLD3(rs145999145); APOE(rs429358); APOE(rs7412); CD33(rs3865444)	Bhattacharya, 2021; Gerring, 2020	4.71e-116
ENSG00000130203	ENSG00000130203.9	APOE	mashr_Stomach	NA	NA	2	2	2	57358	22.796	5.03e-115	++++++++++-++?+++++-++++++++++-++++++++	24421	17.829	4.183e-71	++++++++++-++?+++++-++++++++++-	32937	14.73	4.137e-49	++++++++	PLD3(rs145999145); APOE(rs429358); APOE(rs7412); CD33(rs3865444)	Bhattacharya, 2021; Gerring, 2020	5.03e-115
ENSG00000130203	ENSG00000130203.9	APOE	mashr_Vagina	NA	NA	2	2	2	57358	22.659	1.13e-113	++++++++++-++?+++++-++++++++++-++++++++	24421	17.71	3.497e-70	++++++++++-++?+++++-++++++++++-	32937	14.652	1.306e-48	++++++++	PLD3(rs145999145); APOE(rs429358); APOE(rs7412); CD33(rs3865444)	Bhattacharya, 2021; Gerring, 2020	1.13e-113
ENSG00000130202	ENSG00000130202.9	NECTIN2	mashr_Artery_Aorta	0.10075	6.61702e-09	3	3	3	58713	-22.29	4.6e-110	-----------++-----------------+-+------	25776	-17.46	2.867e-68	-----------++-----------------+	32937	-14.314	1.783e-46	-+------	PLD3(rs145999145); APOE(rs429358); APOE(rs7412); CD33(rs3865444)	Gerring, 2020	4.6e-110
ENSG00000130203	ENSG00000130203.9	APOE	mashr_Adrenal_Gland	NA	NA	1	1	1	57358	22.146	1.15e-108	++++++++++-++?+++++-++++++++++-++++++++	24421	17.366	1.503e-67	++++++++++-++?+++++-++++++++++-	32937	14.271	3.313e-46	++++++++	PLD3(rs145999145); APOE(rs429358); APOE(rs7412); CD33(rs3865444)	Bhattacharya, 2021; Gerring, 2020	1.15e-108
ENSG00000130203	ENSG00000130203.9	APOE	mashr_Heart_Atrial_Appendage	NA	NA	1	1	1	57358	22.146	1.15e-108	++++++++++-++?+++++-++++++++++-++++++++	24421	17.366	1.503e-67	++++++++++-++?+++++-++++++++++-	32937	14.271	3.313e-46	++++++++	PLD3(rs145999145); APOE(rs429358); APOE(rs7412); CD33(rs3865444)	Bhattacharya, 2021; Gerring, 2020	1.15e-108
ENSG00000130208	ENSG00000130208.9	APOC1	mashr_Heart_Atrial_Appendage	NA	NA	1	1	1	57358	22.066	6.69e-108	++++++++++-++?+++++++++++++++--++++-+++	24421	17.177	3.923e-66	++++++++++-++?+++++++++++++++--	32937	14.328	1.455e-46	++++-+++	PLD3(rs145999145); APOE(rs429358); APOE(rs7412); CD33(rs3865444)	Bhattacharya, 2021; Gerring, 2020	6.69e-108
ENSG00000130208	ENSG00000130208.9	APOC1	mashr_Adipose_Visceral_Omentum	0.0197839	0.0061303	1	1	1	58713	-21.591	2.19e-103	-+--------+-+----+---------------------	25776	-19.038	8.281e-81	-+--------+-+----+-------------	32937	-11.985	4.26e-33	--------	PLD3(rs145999145); APOE(rs429358); APOE(rs7412); CD33(rs3865444)	Bhattacharya, 2021; Gerring, 2020	2.19e-103
ENSG00000130208	ENSG00000130208.9	APOC1	mashr_Brain_Nucleus_accumbens_basal_ganglia	NA	NA	2	1	1	58713	-21.591	2.19e-103	-+--------+-+----+---------------------	25776	-19.038	8.281e-81	-+--------+-+----+-------------	32937	-11.985	4.26e-33	--------	PLD3(rs145999145); APOE(rs429358); APOE(rs7412); CD33(rs3865444)	Bhattacharya, 2021; Gerring, 2020	2.19e-103
ENSG00000267467	ENSG00000267467.3	APOC4	mashr_Brain_Nucleus_accumbens_basal_ganglia	NA	NA	2	1	1	58713	-21.591	2.19e-103	-+--------+-+----+---------------------	25776	-19.038	8.281e-81	-+--------+-+----+-------------	32937	-11.985	4.26e-33	--------	PLD3(rs145999145); APOE(rs429358); APOE(rs7412); CD33(rs3865444)	Gerring, 2020	2.19e-103
ENSG00000130203	ENSG00000130203.9	APOE	mashr_Skin_Not_Sun_Exposed_Suprapubic	0.189935	1.00551e-21	1	1	1	58713	-21.591	2.19e-103	-+--------+-+----+---------------------	25776	-19.038	8.281e-81	-+--------+-+----+-------------	32937	-11.985	4.26e-33	--------	PLD3(rs145999145); APOE(rs429358); APOE(rs7412); CD33(rs3865444)	Bhattacharya, 2021; Gerring, 2020	2.19e-103
ENSG00000130208	ENSG00000130208.9	APOC1	mashr_Skin_Not_Sun_Exposed_Suprapubic	0.0406745	2.74602e-05	2	1	1	58713	-21.591	2.19e-103	-+--------+-+----+---------------------	25776	-19.038	8.281e-81	-+--------+-+----+-------------	32937	-11.985	4.26e-33	--------	PLD3(rs145999145); APOE(rs429358); APOE(rs7412); CD33(rs3865444)	Bhattacharya, 2021; Gerring, 2020	2.19e-103
ENSG00000130208	ENSG00000130208.9	APOC1	mashr_Skin_Sun_Exposed_Lower_leg	0.0397402	5.65198e-06	2	1	1	58713	-21.591	2.19e-103	-+--------+-+----+---------------------	25776	-19.038	8.281e-81	-+--------+-+----+-------------	32937	-11.985	4.26e-33	--------	PLD3(rs145999145); APOE(rs429358); APOE(rs7412); CD33(rs3865444)	Bhattacharya, 2021; Gerring, 2020	2.19e-103
ENSG00000130208	ENSG00000130208.9	APOC1	mashr_Minor_Salivary_Gland	NA	NA	1	1	1	58713	21.585	2.48e-103	+-++++++++-+-++++-+++++++++++++++++++++	25776	19.029	9.766e-81	+-++++++++-+-++++-+++++++++++++	32937	11.985	4.26e-33	++++++++	PLD3(rs145999145); APOE(rs429358); APOE(rs7412); CD33(rs3865444)	Bhattacharya, 2021; Gerring, 2020	2.48e-103
ENSG00000130203	ENSG00000130203.9	APOE	mashr_Breast_Mammary_Tissue	NA	NA	2	1	1	58713	-21.572	3.32e-103	-+--------+-+----+---------------------	25776	-18.917	8.207e-80	-+--------+-+----+-------------	32937	-12.066	1.599e-33	--------	PLD3(rs145999145); APOE(rs429358); APOE(rs7412); CD33(rs3865444)	Bhattacharya, 2021; Gerring, 2020	3.32e-103
ENSG00000130203	ENSG00000130203.9	APOE	mashr_Brain_Substantia_nigra	NA	NA	2	1.96774	2	58713	21.222	6.04e-100	+-+++++++++--++++++++++++++++++++++++++	25776	18.462	4.142e-76	+-+++++++++--++++++++++++++++++	32937	12.001	3.508e-33	++++++++	PLD3(rs145999145); APOE(rs429358); APOE(rs7412); CD33(rs3865444)	Bhattacharya, 2021; Gerring, 2020	6.04e-100
ENSG00000130203	ENSG00000130203.9	APOE	mashr_Cells_EBV-transformed_lymphocytes	NA	NA	2	2	2	57358	-20.978	1.03e-97	----------+--?-----+----------+--------	24421	-16.301	9.719e-60	----------+--?-----+----------+	32937	-13.648	2.088e-42	--------	PLD3(rs145999145); APOE(rs429358); APOE(rs7412); CD33(rs3865444)	Bhattacharya, 2021; Gerring, 2020	1.03e-97
ENSG00000130204	ENSG00000130204	TOMM40	DLPFC	0.0470367	2.29469e-06	37	28.8387	6.125	58713	-20.839	1.92e-96	-------------+-----+----------+--------	25776	-14.613	2.33e-48	-------------+-----+----------+	32937	-14.896	3.502e-50	--------	PLD3(rs145999145); APOE(rs429358); APOE(rs7412); CD33(rs3865444)	Gerring, 2020	1.92e-96
ENSG00000130203	ENSG00000130203.9	APOE	mashr_Brain_Putamen_basal_ganglia	NA	NA	2	1.96774	2	58713	20.625	1.65e-94	+-+++++++++--++++++++++++++++++++++++++	25776	18.012	1.558e-72	+-+++++++++--++++++++++++++++++	32937	11.602	4.017e-31	++++++++	PLD3(rs145999145); APOE(rs429358); APOE(rs7412); CD33(rs3865444)	Bhattacharya, 2021; Gerring, 2020	1.65e-94
ENSG00000130202	ENSG00000130202.9	NECTIN2	mashr_Brain_Hippocampus	NA	NA	1	1	1	58713	-20.591	3.32e-94	-----------++-------------------+------	25776	-16.002	1.243e-57	-----------++------------------	32937	-13.336	1.435e-40	-+------	PLD3(rs145999145); APOE(rs429358); APOE(rs7412); CD33(rs3865444)	Gerring, 2020	3.32e-94
ENSG00000130203	ENSG00000130203.9	APOE	mashr_Adipose_Visceral_Omentum	NA	NA	1	1	1	58713	-20.01	4.5e-89	-+---------++--------------------------	25776	-17.602	2.398e-69	-+---------++------------------	32937	-11.145	7.563e-29	--------	PLD3(rs145999145); APOE(rs429358); APOE(rs7412); CD33(rs3865444)	Bhattacharya, 2021; Gerring, 2020	4.5e-89
ENSG00000130203	ENSG00000130203.9	APOE	mashr_Brain_Amygdala	NA	NA	1	1	1	58713	20.01	4.5e-89	+-+++++++++--++++++++++++++++++++++++++	25776	17.602	2.398e-69	+-+++++++++--++++++++++++++++++	32937	11.145	7.563e-29	++++++++	PLD3(rs145999145); APOE(rs429358); APOE(rs7412); CD33(rs3865444)	Bhattacharya, 2021; Gerring, 2020	4.5e-89
ENSG00000130203	ENSG00000130203.9	APOE	mashr_Brain_Hippocampus	NA	NA	1	1	1	58713	20.01	4.5e-89	+-+++++++++--++++++++++++++++++++++++++	25776	17.602	2.398e-69	+-+++++++++--++++++++++++++++++	32937	11.145	7.563e-29	++++++++	PLD3(rs145999145); APOE(rs429358); APOE(rs7412); CD33(rs3865444)	Bhattacharya, 2021; Gerring, 2020	4.5e-89
ENSG00000130203	ENSG00000130203.9	APOE	mashr_Brain_Nucleus_accumbens_basal_ganglia	NA	NA	1	1	1	58713	20.01	4.5e-89	+-+++++++++--++++++++++++++++++++++++++	25776	17.602	2.398e-69	+-+++++++++--++++++++++++++++++	32937	11.145	7.563e-29	++++++++	PLD3(rs145999145); APOE(rs429358); APOE(rs7412); CD33(rs3865444)	Bhattacharya, 2021; Gerring, 2020	4.5e-89
ENSG00000130203	ENSG00000130203.9	APOE	mashr_Esophagus_Gastroesophageal_Junction	NA	NA	1	1	1	58713	-20.01	4.5e-89	-+---------++--------------------------	25776	-17.602	2.398e-69	-+---------++------------------	32937	-11.145	7.563e-29	--------	PLD3(rs145999145); APOE(rs429358); APOE(rs7412); CD33(rs3865444)	Bhattacharya, 2021; Gerring, 2020	4.5e-89
ENSG00000130203	ENSG00000130203.9	APOE	mashr_Heart_Left_Ventricle	NA	NA	1	1	1	58713	-20.01	4.5e-89	-+---------++--------------------------	25776	-17.602	2.398e-69	-+---------++------------------	32937	-11.145	7.563e-29	--------	PLD3(rs145999145); APOE(rs429358); APOE(rs7412); CD33(rs3865444)	Bhattacharya, 2021; Gerring, 2020	4.5e-89
ENSG00000130203	ENSG00000130203.9	APOE	mashr_Pituitary	NA	NA	1	1	1	58713	-20.01	4.5e-89	-+---------++--------------------------	25776	-17.602	2.398e-69	-+---------++------------------	32937	-11.145	7.563e-29	--------	PLD3(rs145999145); APOE(rs429358); APOE(rs7412); CD33(rs3865444)	Bhattacharya, 2021; Gerring, 2020	4.5e-89
ENSG00000130203	ENSG00000130203.9	APOE	mashr_Skin_Sun_Exposed_Lower_leg	0.132231	2.11844e-17	2	1	2	58713	-19.818	2.101e-87	-+--------+-+----+---------------------	25776	-18.917	8.207e-80	-+--------+-+----+-------------	32937	-9.724	2.381e-22	--------	PLD3(rs145999145); APOE(rs429358); APOE(rs7412); CD33(rs3865444)	Bhattacharya, 2021; Gerring, 2020	2.101e-87
ENSG00000130202	ENSG00000130202.9	NECTIN2	mashr_Artery_Tibial	0.0824535	2.05654e-10	4	3	4	58713	-19.767	5.767e-87	-----------++-----------------+--------	25776	-17.102	1.432e-65	-----------++-----------------+	32937	-11.262	2.022e-29	--------	PLD3(rs145999145); APOE(rs429358); APOE(rs7412); CD33(rs3865444)	Gerring, 2020	5.767e-87
ENSG00000130202	ENSG00000130202.9	NECTIN2	mashr_Brain_Frontal_Cortex_BA9	NA	NA	2	1	2	57683	-15.265	1.313e-52	-0----------+----0-0?0-------0-+-------	24746	-19.65	5.819e-86	-0----------+----0-0?0-------0-	32937	-3.169	0.00153	+-------	PLD3(rs145999145); APOE(rs429358); APOE(rs7412); CD33(rs3865444)	Gerring, 2020	5.819e-86
ENSG00000130203	ENSG00000130203.9	APOE	mashr_Colon_Sigmoid	0.0182516	0.0314642	2	1.96774	2	58713	-19.618	1.091e-85	-+---------++--------------------------	25776	-17.307	4.146e-67	-+---------++------------------	32937	-10.882	1.41e-27	--------	PLD3(rs145999145); APOE(rs429358); APOE(rs7412); CD33(rs3865444)	Bhattacharya, 2021; Gerring, 2020	1.091e-85
ENSG00000130208	ENSG00000130208.9	APOC1	mashr_Pituitary	0.0202524	0.0398139	1	1	1	58713	19.329	3.041e-83	++++++++++-+-++++++++++++++++--++++++++	25776	15.387	2.001e-53	++++++++++-+-++++++++++++++++--	32937	12.195	3.289e-34	++++++++	PLD3(rs145999145); APOE(rs429358); APOE(rs7412); CD33(rs3865444)	Bhattacharya, 2021; Gerring, 2020	3.041e-83
ENSG00000130204	ENSG00000130204.12	TOMM40	mashr_Brain_Cortex	NA	NA	1	1	1	57358	18.957	3.83e-80	++++++++++-++?+++++++++++++++--++++-+++	24421	14.803	1.402e-49	++++++++++-++?+++++++++++++++--	32937	12.271	1.302e-34	++++-+++	PLD3(rs145999145); APOE(rs429358); APOE(rs7412); CD33(rs3865444)	Gerring, 2020	3.83e-80
ENSG00000130202	ENSG00000130202.9	NECTIN2	mashr_Esophagus_Muscularis	NA	NA	2	2	2	58713	-18.71	4.107e-78	-----------++------+----------+--------	25776	-14.31	1.883e-46	-----------++------+----------+	32937	-12.321	7.003e-35	--------	PLD3(rs145999145); APOE(rs429358); APOE(rs7412); CD33(rs3865444)	Gerring, 2020	4.107e-78
ENSG00000130203	ENSG00000130203.9	APOE	mashr_Brain_Frontal_Cortex_BA9	NA	NA	1	1	1	57358	-18.381	1.85e-75	--00------+--?-----+---00-----+--------	24421	-11.597	4.274e-31	--00------+--?-----+---00-----+	32937	-14.271	3.313e-46	--------	PLD3(rs145999145); APOE(rs429358); APOE(rs7412); CD33(rs3865444)	Bhattacharya, 2021; Gerring, 2020	1.85e-75
ENSG00000130204	ENSG00000130204.12	TOMM40	mashr_Adipose_Visceral_Omentum	NA	NA	2	1.8	1.875	57358	17.932	6.611e-72	++++++++++-++?++++++++++++++++-++-+-+++	24421	14.474	1.781e-47	++++++++++-++?++++++++++++++++-	32937	11.201	4.019e-29	++-+-+++	PLD3(rs145999145); APOE(rs429358); APOE(rs7412); CD33(rs3865444)	Gerring, 2020	6.611e-72
ENSG00000130202	ENSG00000130202.9	NECTIN2	mashr_Heart_Atrial_Appendage	NA	NA	3	1.96774	2	58713	-17.336	2.524e-67	---------+-++-----------------+--------	25776	-13.964	2.594e-44	---------+-++-----------------+	32937	-10.793	3.723e-27	--------	PLD3(rs145999145); APOE(rs429358); APOE(rs7412); CD33(rs3865444)	Gerring, 2020	2.524e-67
ENSG00000130204	ENSG00000130204.12	TOMM40	mashr_Esophagus_Mucosa	NA	NA	1	1	1	58713	-17.047	3.669e-65	-------+---++------------------+-------	25776	-14.718	4.912e-49	-------+---++------------------	32937	-9.74	2.039e-22	+-------	PLD3(rs145999145); APOE(rs429358); APOE(rs7412); CD33(rs3865444)	Gerring, 2020	3.669e-65
ENSG00000130204	ENSG00000130204.12	TOMM40	mashr_Pancreas	0.0602821	0.000138208	1	1	1	58713	-17.047	3.669e-65	-------+---++------------------+-------	25776	-14.718	4.912e-49	-------+---++------------------	32937	-9.74	2.039e-22	+-------	PLD3(rs145999145); APOE(rs429358); APOE(rs7412); CD33(rs3865444)	Gerring, 2020	3.669e-65
ENSG00000130204	ENSG00000130204.12	TOMM40	mashr_Stomach	NA	NA	1	1	1	58713	-17.047	3.669e-65	-------+---++------------------+-------	25776	-14.718	4.912e-49	-------+---++------------------	32937	-9.74	2.039e-22	+-------	PLD3(rs145999145); APOE(rs429358); APOE(rs7412); CD33(rs3865444)	Gerring, 2020	3.669e-65
ENSG00000130203	ENSG00000130203.9	APOE	mashr_Small_Intestine_Terminal_Ileum	NA	NA	1	1	1	57358	17.03	4.923e-65	+++++++++++++?+++++-+++++++++++++++++++	24421	14.219	6.988e-46	+++++++++++++?+++++-+++++++++++	32937	10.23	1.458e-24	++++++++	PLD3(rs145999145); APOE(rs429358); APOE(rs7412); CD33(rs3865444)	Bhattacharya, 2021; Gerring, 2020	4.923e-65
ENSG00000130203	ENSG00000130203.9	APOE	mashr_Artery_Coronary	0.0558141	0.00207921	1	1	1	57358	16.912	3.693e-64	+0+++++++++++?+++++-+++++++++++++++++++	24421	14.038	9.176e-45	+0+++++++++++?+++++-+++++++++++	32937	10.23	1.458e-24	++++++++	PLD3(rs145999145); APOE(rs429358); APOE(rs7412); CD33(rs3865444)	Bhattacharya, 2021; Gerring, 2020	3.693e-64
ENSG00000130203	ENSG00000130203.9	APOE	mashr_Minor_Salivary_Gland	NA	NA	2	1.96774	2	58713	-16.32	7.062e-60	-+---------++--------------------------	25776	-14.948	1.601e-50	-+---------++------------------	32937	-8.566	1.069e-17	--------	PLD3(rs145999145); APOE(rs429358); APOE(rs7412); CD33(rs3865444)	Bhattacharya, 2021; Gerring, 2020	7.062e-60
ENSG00000159885	ENSG00000159885	ZNF222	DLPFC	0.0198538	0.00229798	36	21	4.875	58713	11.226	3.041e-29	+-+++++++++-+++++++++++++++++++---+-+++	25776	15.796	3.328e-56	+-+++++++++-+++++++++++++++++++	32937	1.015	0.3103	---+-+++	PLD3(rs145999145); APOE(rs429358); APOE(rs7412); CD33(rs3865444)	NA	3.328e-56
ENSG00000069399	ENSG00000069399.8	BCL3	DGN-WB	0.00152481	0.2362	11	9.96774	10.125	58713	-15.573	1.11e-54	------------+----+----+-------+--------	25776	-13.381	7.768e-41	------------+----+----+-------+	32937	-8.954	3.416e-19	--------	PLD3(rs145999145); APOE(rs429358); APOE(rs7412); CD33(rs3865444)	NA	1.11e-54
ENSG00000130202	ENSG00000130202.9	NECTIN2	mashr_Heart_Left_Ventricle	0.122444	8.62658e-11	4	2.96774	3	58713	-14.96	1.349e-50	---------+-++-----+-----------+-+------	25776	-11.731	8.843e-32	---------+-++-----+-----------+	32937	-9.595	8.363e-22	-+------	PLD3(rs145999145); APOE(rs429358); APOE(rs7412); CD33(rs3865444)	Gerring, 2020	1.349e-50
ENSG00000130203	ENSG00000130203.9	APOE	mashr_Brain_Anterior_cingulate_cortex_BA24	NA	NA	1	1	1	58713	14.766	2.432e-49	+-0+++0++00-0++++++0+++0++++00+++++++++	25776	9.687	3.432e-22	+-0+++0++00-0++++++0+++0++++00+	32937	11.145	7.563e-29	++++++++	PLD3(rs145999145); APOE(rs429358); APOE(rs7412); CD33(rs3865444)	Bhattacharya, 2021; Gerring, 2020	2.432e-49
ENSG00000130202	ENSG00000130202.9	NECTIN2	mashr_Adipose_Subcutaneous	NA	NA	1	1	1	58713	-13.5	1.563e-41	-----------++------+----------+--------	25776	-10.324	5.487e-25	-----------++------+----------+	32937	-8.891	6.037e-19	--------	PLD3(rs145999145); APOE(rs429358); APOE(rs7412); CD33(rs3865444)	Gerring, 2020	1.563e-41
ENSG00000130202	ENSG00000130202.9	NECTIN2	mashr_Thyroid	0.0620793	4.12549e-08	4	3.93548	4	58713	-13.066	5.158e-39	-+---------++-----+------------++------	25776	-11.036	2.572e-28	-+---------++-----+------------	32937	-7.682	1.564e-14	++------	PLD3(rs145999145); APOE(rs429358); APOE(rs7412); CD33(rs3865444)	Gerring, 2020	5.158e-39
ENSG00000267467	ENSG00000267467.3	APOC4	mashr_Liver	0.247743	1.17581e-12	3	2	2	58713	12.977	1.654e-38	++++++++++-++++++++++-+++++++++++-+++++	25776	10.659	1.587e-26	++++++++++-++++++++++-+++++++++	32937	7.897	2.863e-15	++-+++++	PLD3(rs145999145); APOE(rs429358); APOE(rs7412); CD33(rs3865444)	Gerring, 2020	1.654e-38
ENSG00000130203	ENSG00000130203.9	APOE	mashr_Brain_Spinal_cord_cervical_c-1	0.0466642	0.0220681	1	1	1	57358	12.971	1.791e-38	+0+0+++++00++?+++00-0++0++++0++++++++++	24421	7.998	1.264e-15	+0+0+++++00++?+++00-0++0++++0++	32937	10.23	1.458e-24	++++++++	PLD3(rs145999145); APOE(rs429358); APOE(rs7412); CD33(rs3865444)	Bhattacharya, 2021; Gerring, 2020	1.791e-38
ENSG00000130202	ENSG00000130202.9	NECTIN2	mashr_Adrenal_Gland	NA	NA	2	2	2	58713	12.917	3.589e-38	+++++++++-++-++++-++++++++++++-+-++++++	25776	9.69	3.311e-22	+++++++++-++-++++-++++++++++++-	32937	8.674	4.172e-18	+-++++++	PLD3(rs145999145); APOE(rs429358); APOE(rs7412); CD33(rs3865444)	Gerring, 2020	3.589e-38
ENSG00000130202	ENSG00000130202.9	NECTIN2	mashr_Ovary	NA	NA	1	1	1	58713	12.845	9.137e-38	+0+++++-++++-++++0+-++++0++++-++-+++++-	25776	9.565	1.117e-21	+0+++++-++++-++++0+-++++0++++-+	32937	8.688	3.679e-18	+-+++++-	PLD3(rs145999145); APOE(rs429358); APOE(rs7412); CD33(rs3865444)	Gerring, 2020	9.137e-38
ENSG00000130204	ENSG00000130204.12	TOMM40	mashr_Pituitary	0.0477253	0.00141953	2	1	1	58713	12.604	2.009e-36	+++++++-+++--+++++++-+++++++++++-++++++	25776	10.107	5.146e-24	+++++++-+++--+++++++-++++++++++	32937	7.887	3.097e-15	+-++++++	PLD3(rs145999145); APOE(rs429358); APOE(rs7412); CD33(rs3865444)	Gerring, 2020	2.009e-36
ENSG00000130202	ENSG00000130202.9	NECTIN2	mashr_Pancreas	0.399084	3.25724e-30	3	3	3	58713	12.287	1.058e-34	++++++++++++-+++++++++++++++++-++++++++	25776	9.168	4.828e-20	++++++++++++-+++++++++++++++++-	32937	8.295	1.084e-16	++++++++	PLD3(rs145999145); APOE(rs429358); APOE(rs7412); CD33(rs3865444)	Gerring, 2020	1.058e-34
ENSG00000187244	ENSG00000187244.10	BCAM	mashr_Artery_Tibial	0.0301025	0.000153365	2	1.96774	2	58713	12.069	1.538e-33	-++++++++--++++++++-+--++++++-+++++++++	25776	8.383	5.166e-17	-++++++++--++++++++-+--++++++-+	32937	8.698	3.375e-18	++++++++	PLD3(rs145999145); APOE(rs429358); APOE(rs7412); CD33(rs3865444)	Gerring, 2020	1.538e-33
ENSG00000130202	ENSG00000130202.9	NECTIN2	mashr_Uterus	NA	NA	2	2	2	58713	-11.152	6.983e-29	--------+++++-----++----------+--------	25776	-8.676	4.101e-18	--------+++++-----++----------+	32937	-7.215	5.406e-13	--------	PLD3(rs145999145); APOE(rs429358); APOE(rs7412); CD33(rs3865444)	Gerring, 2020	6.983e-29
ENSG00000187244	ENSG00000187244.10	BCAM	mashr_Heart_Left_Ventricle	NA	NA	1	1	1	58713	11.011	3.397e-28	-++++++-++-++++++++-+--++++++-+++++++++	25776	7.773	7.639e-15	-++++++-++-++++++++-+--++++++-+	32937	7.824	5.117e-15	++++++++	PLD3(rs145999145); APOE(rs429358); APOE(rs7412); CD33(rs3865444)	Gerring, 2020	3.397e-28
ENSG00000130202	ENSG00000130202.9	NECTIN2	mashr_Brain_Cerebellar_Hemisphere	NA	NA	2	2	2	58713	10.922	9.009e-28	++++++++-----+++++-+++++++++++-+-+++++-	25776	8.609	7.374e-18	++++++++-----+++++-+++++++++++-	32937	6.967	3.236e-12	+-+++++-	PLD3(rs145999145); APOE(rs429358); APOE(rs7412); CD33(rs3865444)	Gerring, 2020	9.009e-28
ENSG00000130202	ENSG00000130202.9	NECTIN2	mashr_Muscle_Skeletal	0.142125	3.20052e-21	3	3	3	58713	-10.847	2.061e-27	--------+++++-----+-----------+-+------	25776	-8.633	5.989e-18	--------+++++-----+-----------+	32937	-6.845	7.632e-12	-+------	PLD3(rs145999145); APOE(rs429358); APOE(rs7412); CD33(rs3865444)	Gerring, 2020	2.061e-27
ENSG00000130204	ENSG00000130204.8	TOMM40	DGN-WB	0.00199439	0.175459	18	16.9032	16.75	58713	-10.762	5.204e-27	-----+-+----+-------+---+-------+--+---	25776	-8.879	6.768e-19	-----+-+----+-------+---+------	32937	-6.514	7.303e-11	-+--+---	PLD3(rs145999145); APOE(rs429358); APOE(rs7412); CD33(rs3865444)	Gerring, 2020	5.204e-27
ENSG00000130202	ENSG00000130202.9	NECTIN2	mashr_Brain_Putamen_basal_ganglia	NA	NA	1	1	1	58713	10.725	7.758e-27	++++++++-----+++++-+++++++++++-++++++++	25776	8.426	3.578e-17	++++++++-----+++++-+++++++++++-	32937	6.866	6.623e-12	++++++++	PLD3(rs145999145); APOE(rs429358); APOE(rs7412); CD33(rs3865444)	Gerring, 2020	7.758e-27
ENSG00000130202	ENSG00000130202.9	NECTIN2	mashr_Esophagus_Gastroesophageal_Junction	0.0225137	0.0143628	2	2	2	58713	-10.673	1.359e-26	--------+++++-----+-----------+--------	25776	-8.368	5.859e-17	--------+++++-----+-----------+	32937	-6.847	7.517e-12	--------	PLD3(rs145999145); APOE(rs429358); APOE(rs7412); CD33(rs3865444)	Gerring, 2020	1.359e-26
ENSG00000130202	ENSG00000130202.9	NECTIN2	mashr_Liver	0.481245	5.32528e-28	2	2	2	58713	10.532	6.138e-26	++++++++++-+-+++++++++++++++++-++++++++	25776	7.989	1.356e-15	++++++++++-+-+++++++++++++++++-	32937	6.994	2.667e-12	++++++++	PLD3(rs145999145); APOE(rs429358); APOE(rs7412); CD33(rs3865444)	Gerring, 2020	6.138e-26
ENSG00000187244	ENSG00000187244.10	BCAM	mashr_Pancreas	0.0197447	0.0292026	2	1	1	58713	10.41	2.234e-25	++++++++++-+-+++++++++++++++++-++++++++	25776	7.892	2.963e-15	++++++++++-+-+++++++++++++++++-	32937	6.917	4.623e-12	++++++++	PLD3(rs145999145); APOE(rs429358); APOE(rs7412); CD33(rs3865444)	Gerring, 2020	2.234e-25
ENSG00000130203	ENSG00000130203.9	APOE	mashr_Brain_Hypothalamus	NA	NA	1	1	1	57358	9.332	1.037e-20	+000+0+++0000?00000-0+000++00++++++++++	24421	2.422	0.01545	+000+0+++0000?00000-0+000++00++	32937	10.23	1.458e-24	++++++++	PLD3(rs145999145); APOE(rs429358); APOE(rs7412); CD33(rs3865444)	Bhattacharya, 2021; Gerring, 2020	1.458e-24
ENSG00000267467	ENSG00000267467.3	APOC4	mashr_Ovary	NA	NA	3	2	1	58713	10.062	8.115e-24	+-++++++++++++++-+-++-+++++++-+++-+++++	25776	6.594	4.274e-11	+-++++++++++++++-+-++-+++++++-+	32937	7.601	2.941e-14	++-+++++	PLD3(rs145999145); APOE(rs429358); APOE(rs7412); CD33(rs3865444)	Gerring, 2020	8.115e-24
ENSG00000104853	ENSG00000104853.15	CLPTM1	mashr_Lung	NA	NA	2	1.96774	2	58713	-9.738	2.071e-22	-+--------++---------+---------------+-	25776	-8.236	1.782e-16	-+--------++---------+---------	32937	-5.716	1.09e-08	------+-	PLD3(rs145999145); APOE(rs429358); APOE(rs7412); CD33(rs3865444)	Gerring, 2020	2.071e-22
ENSG00000125746	ENSG00000125746	EML2	DLPFC	0.0580014	1.42029e-07	33	26.5806	3.875	58713	6.899	5.25e-12	++++++++++-+-++++++-++-+-+++++++--++++-	25776	9.419	4.553e-21	++++++++++-+-++++++-++-+-++++++	32937	0.878	0.3798	+--++++-	PLD3(rs145999145); APOE(rs429358); APOE(rs7412); CD33(rs3865444)	NA	4.553e-21
ENSG00000130203	ENSG00000130203.9	APOE	mashr_Uterus	NA	NA	2	1.93548	2	58713	-9.294	1.482e-20	-+-----+---++-----+------------+-------	25776	-8.933	4.134e-19	-+-----+---++-----+------------	32937	-4.506	6.596e-06	+-------	PLD3(rs145999145); APOE(rs429358); APOE(rs7412); CD33(rs3865444)	Bhattacharya, 2021; Gerring, 2020	1.482e-20
ENSG00000130202	ENSG00000130202.9	NECTIN2	mashr_Skin_Sun_Exposed_Lower_leg	NA	NA	2	1	2	58713	-9.164	5.006e-20	--------+++++-----+-----------++-------	25776	-8.426	3.578e-17	--------+++++-----+-----------+	32937	-4.781	1.743e-06	+-------	PLD3(rs145999145); APOE(rs429358); APOE(rs7412); CD33(rs3865444)	Gerring, 2020	5.006e-20
ENSG00000069399	ENSG00000069399.14	BCL3	mashr_Cells_Cultured_fibroblasts	NA	NA	1	1	1	58713	9.133	6.69e-20	+--+++++++--+++++++-++-+-+++++++--+++++	25776	8.004	1.209e-15	+--+++++++--+++++++-++-+-++++++	32937	5.113	3.171e-07	+--+++++	PLD3(rs145999145); APOE(rs429358); APOE(rs7412); CD33(rs3865444)	NA	6.69e-20
ENSG00000007255	ENSG00000007255.10	TRAPPC6A	mashr_Brain_Cortex	NA	NA	1	1	1	58713	-9.075	1.133e-19	-+------+----+---+++-----------+-+----+	25776	-7.843	4.395e-15	-+------+----+---+++-----------	32937	-5.178	2.237e-07	+-+----+	PLD3(rs145999145); APOE(rs429358); APOE(rs7412); CD33(rs3865444)	Nagpal, 2019	1.133e-19
ENSG00000130202	ENSG00000130202.9	NECTIN2	mashr_Esophagus_Mucosa	0.0633542	2.43446e-07	3	1.93548	3	58713	-9.015	1.972e-19	------------+-------------+-+--+-------	25776	-6.695	2.159e-11	------------+-------------+-+--	32937	-6.113	9.751e-10	+-------	PLD3(rs145999145); APOE(rs429358); APOE(rs7412); CD33(rs3865444)	Gerring, 2020	1.972e-19
ENSG00000130204	ENSG00000130204.12	TOMM40	mashr_Artery_Aorta	NA	NA	1	1	1	57358	-8.884	6.474e-19	-0----+---+-+?---+---+-------++--+-----	24421	-6.6	4.115e-11	-0----+---+-+?---+---+-------++	32937	-6.04	1.54e-09	--+-----	PLD3(rs145999145); APOE(rs429358); APOE(rs7412); CD33(rs3865444)	Gerring, 2020	6.474e-19
ENSG00000130204	ENSG00000130204.12	TOMM40	mashr_Colon_Transverse	NA	NA	2	1.93548	2	58713	-8.846	9.071e-19	-------+---+------+----------+-+------+	25776	-7.777	7.439e-15	-------+---+------+----------+-	32937	-4.931	8.183e-07	+------+	PLD3(rs145999145); APOE(rs429358); APOE(rs7412); CD33(rs3865444)	Gerring, 2020	9.071e-19
ENSG00000170684	ENSG00000170684.8	ZNF296	mashr_Brain_Hypothalamus	0.0657058	0.00110683	1	1	1	58713	-8.748	2.168e-18	-+-+---+---++-------+-----------------+	25776	-7.163	7.909e-13	-+-+---+---++-------+----------	32937	-5.344	9.111e-08	-------+	PLD3(rs145999145); APOE(rs429358); APOE(rs7412); CD33(rs3865444)	NA	2.168e-18
ENSG00000130202	ENSG00000130202.9	NECTIN2	mashr_Adipose_Visceral_Omentum	NA	NA	2	1	2	58713	-8.227	1.918e-16	--------+++++-----+-----------++-------	25776	-8.426	3.578e-17	--------+++++-----+-----------+	32937	-3.53	0.000415	+-------	PLD3(rs145999145); APOE(rs429358); APOE(rs7412); CD33(rs3865444)	Gerring, 2020	3.578e-17
ENSG00000185800	ENSG00000185800.7	DMWD	DGN-WB	0.0597677	5.16131e-14	36	34.871	34.625	58713	8.248	1.608e-16	+-+++++++--+--++++++++++-++++--+++++++-	25776	6.036	1.579e-09	+-+++++++--+--++++++++++-++++--	32937	5.673	1.406e-08	+++++++-	PLD3(rs145999145); APOE(rs429358); APOE(rs7412); CD33(rs3865444)	NA	1.608e-16
ENSG00000185800	ENSG00000185800	DMWD	DLPFC	0.0215948	0.0014676	27	22.7419	3.375	58713	5.661	1.501e-08	+-++++++++---++++++-++++-++++---+--+++-	25776	7.949	1.885e-15	+-++++++++---++++++-++++-++++--	32937	0.527	0.5982	-+--+++-	PLD3(rs145999145); APOE(rs429358); APOE(rs7412); CD33(rs3865444)	NA	1.885e-15
ENSG00000104853	ENSG00000104853.15	CLPTM1	mashr_Skin_Sun_Exposed_Lower_leg	0.169283	1.14336e-22	2	1	2	58713	-7.917	2.43e-15	-+---------+--+-+----+-------+---+---+-	25776	-5.979	2.243e-09	-+---------+--+-+----+-------+-	32937	-5.281	1.284e-07	--+---+-	PLD3(rs145999145); APOE(rs429358); APOE(rs7412); CD33(rs3865444)	Gerring, 2020	2.43e-15
ENSG00000234906	ENSG00000234906.9	APOC2	mashr_Esophagus_Muscularis	0.23999	6.52181e-25	4	3.77419	3.5	58713	7.86	3.839e-15	+-++++++++--++++++-++-+++++++++++-+++++	25776	6.32	2.617e-10	+-++++++++--++++++-++-+++++++++	32937	4.903	9.419e-07	++-+++++	PLD3(rs145999145); APOE(rs429358); APOE(rs7412); CD33(rs3865444)	Gerring, 2020	3.839e-15
ENSG00000130208	ENSG00000130208.9	APOC1	mashr_Thyroid	0.0141217	0.00995362	1	1	1	58713	7.808	5.793e-15	+-++-+---+---+++++++++++++++++++-++++++	25776	5.12	3.053e-07	+-++-+---+---++++++++++++++++++	32937	5.896	3.73e-09	+-++++++	PLD3(rs145999145); APOE(rs429358); APOE(rs7412); CD33(rs3865444)	Bhattacharya, 2021; Gerring, 2020	5.793e-15
ENSG00000120885	ENSG00000120885.21	CLU	mashr_Colon_Sigmoid	NA	NA	1	1	1	58713	7.782	7.144e-15	--+-+-+--+----+++-+--+++++++++++++++++-	25776	4.469	7.848e-06	--+-+-+--+----+++-+--++++++++++	32937	6.436	1.225e-10	+++++++-	PTK2B(rs28834970); CLU(rs9331896)	Bhattacharya, 2021; Gerring, 2020	7.144e-15
ENSG00000120885	ENSG00000120885.21	CLU	mashr_Lung	NA	NA	1	1	1	58713	7.679	1.599e-14	--+-+-+--+----+++-+--+++++++++++++++++-	25776	4.516	6.316e-06	--+-+-+--+----+++-+--++++++++++	32937	6.258	3.891e-10	+++++++-	PTK2B(rs28834970); CLU(rs9331896)	Bhattacharya, 2021; Gerring, 2020	1.599e-14
ENSG00000179846	ENSG00000179846.9	NKPD1	mashr_Testis	0.132826	6.01904e-10	1	1	1	58713	7.678	1.615e-14	+-+++++++++++++++---+-++-+++++--++++++-	25776	6.823	8.931e-12	+-+++++++++++++++---+-++-+++++-	32937	4.216	2.491e-05	-++++++-	PLD3(rs145999145); APOE(rs429358); APOE(rs7412); CD33(rs3865444)	NA	1.615e-14
ENSG00000120885	ENSG00000120885.21	CLU	mashr_Heart_Left_Ventricle	0.0474894	6.43159e-05	2	2	2	58713	7.667	1.763e-14	-++++-+-++----+++-+--+++-+++++++++++++-	25776	4.394	1.113e-05	-++++-+-++----+++-+--+++-++++++	32937	6.349	2.166e-10	+++++++-	PTK2B(rs28834970); CLU(rs9331896)	Bhattacharya, 2021; Gerring, 2020	1.763e-14
ENSG00000120885	ENSG00000120885.21	CLU	mashr_Brain_Nucleus_accumbens_basal_ganglia	NA	NA	1	1	1	58713	-7.626	2.417e-14	++-+-+-++-++++---+-++-----------------+	25776	-4.327	1.513e-05	++-+-+-++-++++---+-++----------	32937	-6.354	2.092e-10	-------+	PTK2B(rs28834970); CLU(rs9331896)	Bhattacharya, 2021; Gerring, 2020	2.417e-14
ENSG00000120885	ENSG00000120885.21	CLU	mashr_Muscle_Skeletal	0.0548561	1.17638e-08	1	1	1	58713	7.626	2.417e-14	--+-+-+--+----+++-+--+++++++++++++++++-	25776	4.327	1.513e-05	--+-+-+--+----+++-+--++++++++++	32937	6.354	2.092e-10	+++++++-	PTK2B(rs28834970); CLU(rs9331896)	Bhattacharya, 2021; Gerring, 2020	2.417e-14
ENSG00000120885	ENSG00000120885.21	CLU	mashr_Skin_Sun_Exposed_Lower_leg	0.0541907	1.26808e-07	1	1	1	58713	7.626	2.417e-14	--+-+-+--+----+++-+--+++++++++++++++++-	25776	4.327	1.513e-05	--+-+-+--+----+++-+--++++++++++	32937	6.354	2.092e-10	+++++++-	PTK2B(rs28834970); CLU(rs9331896)	Bhattacharya, 2021; Gerring, 2020	2.417e-14
ENSG00000120885	ENSG00000120885.21	CLU	mashr_Stomach	NA	NA	1	1	1	58713	7.626	2.417e-14	--+-+-+--+----+++-+--+++++++++++++++++-	25776	4.327	1.513e-05	--+-+-+--+----+++-+--++++++++++	32937	6.354	2.092e-10	+++++++-	PTK2B(rs28834970); CLU(rs9331896)	Bhattacharya, 2021; Gerring, 2020	2.417e-14
ENSG00000203710	ENSG00000203710.10	CR1	mashr_Brain_Frontal_Cortex_BA9	0.0497169	0.00586768	2	2	2	58713	7.605	2.844e-14	+--++++++++--++++-+++++++++++--++-+++++	25776	5.514	3.499e-08	+--++++++++--++++-+++++++++++--	32937	5.276	1.322e-07	++-+++++	CR1(rs6656401)	Gerring, 2020	2.844e-14
ENSG00000267467	ENSG00000267467.3	APOC4	mashr_Brain_Amygdala	NA	NA	1	1	1	58713	5.693	1.248e-08	0000000000000000000000000000000++-+++++	25776	0	1	0	32937	7.601	2.941e-14	++-+++++	PLD3(rs145999145); APOE(rs429358); APOE(rs7412); CD33(rs3865444)	Gerring, 2020	2.941e-14
ENSG00000267467	ENSG00000267467.3	APOC4	mashr_Brain_Caudate_basal_ganglia	NA	NA	1	1	1	58713	5.693	1.248e-08	0000000000000000000000000000000++-+++++	25776	0	1	0	32937	7.601	2.941e-14	++-+++++	PLD3(rs145999145); APOE(rs429358); APOE(rs7412); CD33(rs3865444)	Gerring, 2020	2.941e-14
ENSG00000267467	ENSG00000267467.3	APOC4	mashr_Brain_Spinal_cord_cervical_c-1	NA	NA	1	1	1	58713	5.693	1.248e-08	0000000000000000000000000000000++-+++++	25776	0	1	0	32937	7.601	2.941e-14	++-+++++	PLD3(rs145999145); APOE(rs429358); APOE(rs7412); CD33(rs3865444)	Gerring, 2020	2.941e-14
ENSG00000267467	ENSG00000267467.3	APOC4	mashr_Whole_Blood	NA	NA	1	1	1	58713	5.693	1.248e-08	0000000000000000000000000000000++-+++++	25776	0	1	0	32937	7.601	2.941e-14	++-+++++	PLD3(rs145999145); APOE(rs429358); APOE(rs7412); CD33(rs3865444)	Gerring, 2020	2.941e-14
ENSG00000203710	ENSG00000203710.10	CR1	mashr_Esophagus_Muscularis	0.100723	2.10672e-10	2	2	2	58713	7.599	2.991e-14	+-+++++++++--++++-+++++++++++--++-+++++	25776	5.582	2.375e-08	+-+++++++++--++++-+++++++++++--	32937	5.207	1.918e-07	++-+++++	CR1(rs6656401)	Gerring, 2020	2.991e-14
ENSG00000234906	ENSG00000234906.9	APOC2	mashr_Brain_Cortex	NA	NA	2	2	2	58713	7.584	3.35e-14	+-+++++-++-+++++++-++-+++++++++++-+++++	25776	6.108	1.006e-09	+-+++++-++-+++++++-++-+++++++++	32937	4.722	2.336e-06	++-+++++	PLD3(rs145999145); APOE(rs429358); APOE(rs7412); CD33(rs3865444)	Gerring, 2020	3.35e-14
ENSG00000203710	ENSG00000203710.10	CR1	mashr_Esophagus_Gastroesophageal_Junction	0.0908468	3.3031e-07	2	2	2	58713	7.556	4.157e-14	+-+++++++++--++++-+++++++++++--++-+++++	25776	5.473	4.434e-08	+-+++++++++--++++-+++++++++++--	32937	5.247	1.546e-07	++-+++++	CR1(rs6656401)	Gerring, 2020	4.157e-14
ENSG00000203710	ENSG00000203710.10	CR1	mashr_Brain_Caudate_basal_ganglia	0.347355	4.16954e-18	1	1	1	58713	7.55	4.358e-14	+-+++++++++--++++-+++++++++++--++-+++++	25776	5.484	4.169e-08	+-+++++++++--++++-+++++++++++--	32937	5.229	1.703e-07	++-+++++	CR1(rs6656401)	Gerring, 2020	4.358e-14
ENSG00000203710	ENSG00000203710.10	CR1	mashr_Brain_Nucleus_accumbens_basal_ganglia	0.104096	6.96319e-06	1	1	1	58713	7.55	4.358e-14	+-+++++++++--++++-+++++++++++--++-+++++	25776	5.484	4.169e-08	+-+++++++++--++++-+++++++++++--	32937	5.229	1.703e-07	++-+++++	CR1(rs6656401)	Gerring, 2020	4.358e-14
ENSG00000203710	ENSG00000203710.10	CR1	mashr_Heart_Atrial_Appendage	NA	NA	2	2	2	58713	7.519	5.499e-14	+--++-+++++--++++++++++++++++--+--+++++	25776	5.503	3.731e-08	+--++-+++++--++++++++++++++++--	32937	5.171	2.325e-07	+--+++++	CR1(rs6656401)	Gerring, 2020	5.499e-14
ENSG00000234906	ENSG00000234906.9	APOC2	mashr_Brain_Nucleus_accumbens_basal_ganglia	0.290365	1.88451e-15	3	2.96774	3	58713	7.445	9.716e-14	+-+++++-++-+++++++-+--+++++++++++-+++++	25776	5.988	2.124e-09	+-+++++-++-+++++++-+--+++++++++	32937	4.642	3.443e-06	++-+++++	PLD3(rs145999145); APOE(rs429358); APOE(rs7412); CD33(rs3865444)	Gerring, 2020	9.716e-14
ENSG00000203710	ENSG00000203710.10	CR1	mashr_Brain_Putamen_basal_ganglia	0.0984838	0.000100298	2	2	2	58713	7.42	1.168e-13	+--++++++++--++++-+++++++++++--++-+++++	25776	5.424	5.836e-08	+--++++++++--++++-+++++++++++--	32937	5.109	3.238e-07	++-+++++	CR1(rs6656401)	Gerring, 2020	1.168e-13
ENSG00000130202	ENSG00000130202.9	NECTIN2	mashr_Testis	NA	NA	1	1	1	58713	7.411	1.256e-13	+-++++++--+--++++--+++++++++++-+-++++++	25776	5.839	5.24e-09	+-++++++--+--++++--+++++++++++-	32937	4.729	2.26e-06	+-++++++	PLD3(rs145999145); APOE(rs429358); APOE(rs7412); CD33(rs3865444)	Gerring, 2020	1.256e-13
ENSG00000203710	ENSG00000203710.10	CR1	mashr_Brain_Anterior_cingulate_cortex_BA24	0.0548049	0.00722095	1	1	1	58713	7.393	1.437e-13	+--++++++++--++++-+++++++++++--++-+++++	25776	5.401	6.631e-08	+--++++++++--++++-+++++++++++--	32937	5.093	3.532e-07	++-+++++	CR1(rs6656401)	Gerring, 2020	1.437e-13
ENSG00000203710	ENSG00000203710.10	CR1	mashr_Brain_Cortex	0.117488	2.64503e-06	1	1	1	58713	7.393	1.437e-13	+--++++++++--++++-+++++++++++--++-+++++	25776	5.401	6.631e-08	+--++++++++--++++-+++++++++++--	32937	5.093	3.532e-07	++-+++++	CR1(rs6656401)	Gerring, 2020	1.437e-13
ENSG00000203710	ENSG00000203710.10	CR1	mashr_Prostate	NA	NA	1	1	1	58713	7.393	1.437e-13	+--++++++++--++++-+++++++++++--++-+++++	25776	5.401	6.631e-08	+--++++++++--++++-+++++++++++--	32937	5.093	3.532e-07	++-+++++	CR1(rs6656401)	Gerring, 2020	1.437e-13
ENSG00000120885	ENSG00000120885.21	CLU	mashr_Adipose_Visceral_Omentum	0.0115584	0.0368342	2	2	2	58713	7.391	1.454e-13	--+-+-+--+----+++-+--+++-+++++++++++++-	25776	4.011	6.047e-05	--+-+-+--+----+++-+--+++-++++++	32937	6.32	2.614e-10	+++++++-	PTK2B(rs28834970); CLU(rs9331896)	Bhattacharya, 2021; Gerring, 2020	1.454e-13
ENSG00000234906	ENSG00000234906.9	APOC2	mashr_Brain_Putamen_basal_ganglia	0.365165	2.01988e-16	2	1	2	58713	7.39	1.47e-13	+-+++++-++++++-+++-++--++++++-+++-+++++	25776	5.404	6.519e-08	+-+++++-++++++-+++-++--++++++-+	32937	5.086	3.659e-07	++-+++++	PLD3(rs145999145); APOE(rs429358); APOE(rs7412); CD33(rs3865444)	Gerring, 2020	1.47e-13
ENSG00000130202	ENSG00000130202.9	NECTIN2	mashr_Nerve_Tibial	NA	NA	2	2	2	58713	-7.32	2.485e-13	-+---+--+++-+----++-----------+-+------	25776	-5.388	7.141e-08	-+---+--+++-+----++-----------+	32937	-5.007	5.536e-07	-+------	PLD3(rs145999145); APOE(rs429358); APOE(rs7412); CD33(rs3865444)	Gerring, 2020	2.485e-13
ENSG00000104853	ENSG00000104853.15	CLPTM1	mashr_Adipose_Subcutaneous	NA	NA	1	1	1	58713	-7.308	2.705e-13	-+---------+--+-+----+-------+---+---++	25776	-5.979	2.243e-09	-+---------+--+-+----+-------+-	32937	-4.468	7.889e-06	--+---++	PLD3(rs145999145); APOE(rs429358); APOE(rs7412); CD33(rs3865444)	Gerring, 2020	2.705e-13
ENSG00000104853	ENSG00000104853.15	CLPTM1	mashr_Artery_Aorta	NA	NA	1	1	1	58713	7.308	2.705e-13	+-+++++++++-++-+-++++-+++++++-+++-+++--	25776	5.979	2.243e-09	+-+++++++++-++-+-++++-+++++++-+	32937	4.468	7.889e-06	++-+++--	PLD3(rs145999145); APOE(rs429358); APOE(rs7412); CD33(rs3865444)	Gerring, 2020	2.705e-13
ENSG00000104853	ENSG00000104853.15	CLPTM1	mashr_Brain_Cortex	0.0231284	0.0457423	2	1	1	58713	7.308	2.705e-13	+-+++++++++-++-+-++++-+++++++-+++-+++--	25776	5.979	2.243e-09	+-+++++++++-++-+-++++-+++++++-+	32937	4.468	7.889e-06	++-+++--	PLD3(rs145999145); APOE(rs429358); APOE(rs7412); CD33(rs3865444)	Gerring, 2020	2.705e-13
ENSG00000104853	ENSG00000104853.15	CLPTM1	mashr_Brain_Hippocampus	NA	NA	2	1	1	58713	7.308	2.705e-13	+-+++++++++-++-+-++++-+++++++-+++-+++--	25776	5.979	2.243e-09	+-+++++++++-++-+-++++-+++++++-+	32937	4.468	7.889e-06	++-+++--	PLD3(rs145999145); APOE(rs429358); APOE(rs7412); CD33(rs3865444)	Gerring, 2020	2.705e-13
ENSG00000104853	ENSG00000104853.15	CLPTM1	mashr_Brain_Nucleus_accumbens_basal_ganglia	NA	NA	2	1	1	58713	7.308	2.705e-13	+-+++++++++-++-+-++++-+++++++-+++-+++--	25776	5.979	2.243e-09	+-+++++++++-++-+-++++-+++++++-+	32937	4.468	7.889e-06	++-+++--	PLD3(rs145999145); APOE(rs429358); APOE(rs7412); CD33(rs3865444)	Gerring, 2020	2.705e-13
ENSG00000104853	ENSG00000104853.15	CLPTM1	mashr_Brain_Spinal_cord_cervical_c-1	NA	NA	2	1	1	58713	-7.308	2.705e-13	-+---------+--+-+----+-------+---+---++	25776	-5.979	2.243e-09	-+---------+--+-+----+-------+-	32937	-4.468	7.889e-06	--+---++	PLD3(rs145999145); APOE(rs429358); APOE(rs7412); CD33(rs3865444)	Gerring, 2020	2.705e-13
ENSG00000104853	ENSG00000104853.15	CLPTM1	mashr_Colon_Transverse	NA	NA	1	1	1	58713	-7.308	2.705e-13	-+---------+--+-+----+-------+---+---++	25776	-5.979	2.243e-09	-+---------+--+-+----+-------+-	32937	-4.468	7.889e-06	--+---++	PLD3(rs145999145); APOE(rs429358); APOE(rs7412); CD33(rs3865444)	Gerring, 2020	2.705e-13
ENSG00000104853	ENSG00000104853.15	CLPTM1	mashr_Minor_Salivary_Gland	NA	NA	2	1	1	58713	-7.308	2.705e-13	-+---------+--+-+----+-------+---+---++	25776	-5.979	2.243e-09	-+---------+--+-+----+-------+-	32937	-4.468	7.889e-06	--+---++	PLD3(rs145999145); APOE(rs429358); APOE(rs7412); CD33(rs3865444)	Gerring, 2020	2.705e-13
ENSG00000104853	ENSG00000104853.15	CLPTM1	mashr_Pancreas	NA	NA	1	1	1	58713	-7.308	2.705e-13	-+---------+--+-+----+-------+---+---++	25776	-5.979	2.243e-09	-+---------+--+-+----+-------+-	32937	-4.468	7.889e-06	--+---++	PLD3(rs145999145); APOE(rs429358); APOE(rs7412); CD33(rs3865444)	Gerring, 2020	2.705e-13
ENSG00000104853	ENSG00000104853.15	CLPTM1	mashr_Prostate	NA	NA	2	1	1	58713	-7.308	2.705e-13	-+---------+--+-+----+-------+---+---++	25776	-5.979	2.243e-09	-+---------+--+-+----+-------+-	32937	-4.468	7.889e-06	--+---++	PLD3(rs145999145); APOE(rs429358); APOE(rs7412); CD33(rs3865444)	Gerring, 2020	2.705e-13
ENSG00000104853	ENSG00000104853.15	CLPTM1	mashr_Small_Intestine_Terminal_Ileum	NA	NA	2	1	1	58713	-7.308	2.705e-13	-+---------+--+-+----+-------+---+---++	25776	-5.979	2.243e-09	-+---------+--+-+----+-------+-	32937	-4.468	7.889e-06	--+---++	PLD3(rs145999145); APOE(rs429358); APOE(rs7412); CD33(rs3865444)	Gerring, 2020	2.705e-13
ENSG00000104853	ENSG00000104853.15	CLPTM1	mashr_Vagina	0.095674	0.000606447	1	1	1	58713	-7.308	2.705e-13	-+---------+--+-+----+-------+---+---++	25776	-5.979	2.243e-09	-+---------+--+-+----+-------+-	32937	-4.468	7.889e-06	--+---++	PLD3(rs145999145); APOE(rs429358); APOE(rs7412); CD33(rs3865444)	Gerring, 2020	2.705e-13
ENSG00000007255	ENSG00000007255.10	TRAPPC6A	mashr_Brain_Spinal_cord_cervical_c-1	NA	NA	2	1	1	58596	-7.229	4.852e-13	-+------+-?--+---+++-+--+-----++-+----+	25659	-6.24	4.376e-10	-+------+-?--+---+++-+--+-----+	32937	-4.135	3.55e-05	+-+----+	PLD3(rs145999145); APOE(rs429358); APOE(rs7412); CD33(rs3865444)	Nagpal, 2019	4.852e-13
ENSG00000007255	ENSG00000007255.10	TRAPPC6A	mashr_Esophagus_Mucosa	NA	NA	2	1	1	58596	-7.229	4.852e-13	-+------+-?--+---+++-+--+-----++-+----+	25659	-6.24	4.376e-10	-+------+-?--+---+++-+--+-----+	32937	-4.135	3.55e-05	+-+----+	PLD3(rs145999145); APOE(rs429358); APOE(rs7412); CD33(rs3865444)	Nagpal, 2019	4.852e-13
ENSG00000189114	ENSG00000189114.6	BLOC1S3	mashr_Skin_Sun_Exposed_Lower_leg	0.0242571	0.000473474	2	1	1	58596	7.229	4.852e-13	+-++++++-+?++-+++---+-++-+++++--+-++++-	25659	6.24	4.376e-10	+-++++++-+?++-+++---+-++-+++++-	32937	4.135	3.55e-05	-+-++++-	PLD3(rs145999145); APOE(rs429358); APOE(rs7412); CD33(rs3865444)	Gerring, 2020	4.852e-13
ENSG00000214787	ENSG00000214787.9	MS4A4E	mashr_Adipose_Visceral_Omentum	0.0211517	0.00430711	1	1	1	58713	7.175	7.235e-13	+-++++++-++-++++++++-+-++++++-+++-+-++-	25776	6.761	1.368e-11	+-++++++-++-++++++++-+-++++++-+	32937	3.598	0.0003204	++-+-++-	MS4A6A(rs983392)	NA	7.235e-13
ENSG00000214787	ENSG00000214787.9	MS4A4E	mashr_Adrenal_Gland	NA	NA	1	1	1	58713	7.175	7.235e-13	+-++++++-++-++++++++-+-++++++-+++-+-++-	25776	6.761	1.368e-11	+-++++++-++-++++++++-+-++++++-+	32937	3.598	0.0003204	++-+-++-	MS4A6A(rs983392)	NA	7.235e-13
ENSG00000214787	ENSG00000214787.9	MS4A4E	mashr_Artery_Aorta	NA	NA	1	1	1	58713	7.175	7.235e-13	+-++++++-++-++++++++-+-++++++-+++-+-++-	25776	6.761	1.368e-11	+-++++++-++-++++++++-+-++++++-+	32937	3.598	0.0003204	++-+-++-	MS4A6A(rs983392)	NA	7.235e-13
ENSG00000214787	ENSG00000214787.9	MS4A4E	mashr_Artery_Coronary	NA	NA	1	1	1	58713	7.175	7.235e-13	+-++++++-++-++++++++-+-++++++-+++-+-++-	25776	6.761	1.368e-11	+-++++++-++-++++++++-+-++++++-+	32937	3.598	0.0003204	++-+-++-	MS4A6A(rs983392)	NA	7.235e-13
ENSG00000214787	ENSG00000214787.9	MS4A4E	mashr_Artery_Tibial	NA	NA	1	1	1	58713	7.175	7.235e-13	+-++++++-++-++++++++-+-++++++-+++-+-++-	25776	6.761	1.368e-11	+-++++++-++-++++++++-+-++++++-+	32937	3.598	0.0003204	++-+-++-	MS4A6A(rs983392)	NA	7.235e-13
ENSG00000214787	ENSG00000214787.9	MS4A4E	mashr_Brain_Hippocampus	NA	NA	1	1	1	58713	7.175	7.235e-13	+-++++++-++-++++++++-+-++++++-+++-+-++-	25776	6.761	1.368e-11	+-++++++-++-++++++++-+-++++++-+	32937	3.598	0.0003204	++-+-++-	MS4A6A(rs983392)	NA	7.235e-13
ENSG00000214787	ENSG00000214787.9	MS4A4E	mashr_Brain_Spinal_cord_cervical_c-1	NA	NA	1	1	1	58713	7.175	7.235e-13	+-++++++-++-++++++++-+-++++++-+++-+-++-	25776	6.761	1.368e-11	+-++++++-++-++++++++-+-++++++-+	32937	3.598	0.0003204	++-+-++-	MS4A6A(rs983392)	NA	7.235e-13
ENSG00000214787	ENSG00000214787.9	MS4A4E	mashr_Brain_Substantia_nigra	NA	NA	1	1	1	58713	7.175	7.235e-13	+-++++++-++-++++++++-+-++++++-+++-+-++-	25776	6.761	1.368e-11	+-++++++-++-++++++++-+-++++++-+	32937	3.598	0.0003204	++-+-++-	MS4A6A(rs983392)	NA	7.235e-13
ENSG00000214787	ENSG00000214787.9	MS4A4E	mashr_Colon_Sigmoid	NA	NA	1	1	1	58713	7.175	7.235e-13	+-++++++-++-++++++++-+-++++++-+++-+-++-	25776	6.761	1.368e-11	+-++++++-++-++++++++-+-++++++-+	32937	3.598	0.0003204	++-+-++-	MS4A6A(rs983392)	NA	7.235e-13
ENSG00000214787	ENSG00000214787.9	MS4A4E	mashr_Colon_Transverse	0.0505638	0.000110363	1	1	1	58713	7.175	7.235e-13	+-++++++-++-++++++++-+-++++++-+++-+-++-	25776	6.761	1.368e-11	+-++++++-++-++++++++-+-++++++-+	32937	3.598	0.0003204	++-+-++-	MS4A6A(rs983392)	NA	7.235e-13
ENSG00000214787	ENSG00000214787.9	MS4A4E	mashr_Esophagus_Gastroesophageal_Junction	0.0221221	0.0146561	1	1	1	58713	7.175	7.235e-13	+-++++++-++-++++++++-+-++++++-+++-+-++-	25776	6.761	1.368e-11	+-++++++-++-++++++++-+-++++++-+	32937	3.598	0.0003204	++-+-++-	MS4A6A(rs983392)	NA	7.235e-13
ENSG00000214787	ENSG00000214787.9	MS4A4E	mashr_Esophagus_Mucosa	NA	NA	1	1	1	58713	7.175	7.235e-13	+-++++++-++-++++++++-+-++++++-+++-+-++-	25776	6.761	1.368e-11	+-++++++-++-++++++++-+-++++++-+	32937	3.598	0.0003204	++-+-++-	MS4A6A(rs983392)	NA	7.235e-13
ENSG00000214787	ENSG00000214787.9	MS4A4E	mashr_Esophagus_Muscularis	NA	NA	1	1	1	58713	7.175	7.235e-13	+-++++++-++-++++++++-+-++++++-+++-+-++-	25776	6.761	1.368e-11	+-++++++-++-++++++++-+-++++++-+	32937	3.598	0.0003204	++-+-++-	MS4A6A(rs983392)	NA	7.235e-13
ENSG00000214787	ENSG00000214787.9	MS4A4E	mashr_Heart_Atrial_Appendage	NA	NA	1	1	1	58713	7.175	7.235e-13	+-++++++-++-++++++++-+-++++++-+++-+-++-	25776	6.761	1.368e-11	+-++++++-++-++++++++-+-++++++-+	32937	3.598	0.0003204	++-+-++-	MS4A6A(rs983392)	NA	7.235e-13
ENSG00000214787	ENSG00000214787.9	MS4A4E	mashr_Heart_Left_Ventricle	NA	NA	1	1	1	58713	7.175	7.235e-13	+-++++++-++-++++++++-+-++++++-+++-+-++-	25776	6.761	1.368e-11	+-++++++-++-++++++++-+-++++++-+	32937	3.598	0.0003204	++-+-++-	MS4A6A(rs983392)	NA	7.235e-13
ENSG00000214787	ENSG00000214787.9	MS4A4E	mashr_Kidney_Cortex	NA	NA	1	1	1	58713	7.175	7.235e-13	+-++++++-++-++++++++-+-++++++-+++-+-++-	25776	6.761	1.368e-11	+-++++++-++-++++++++-+-++++++-+	32937	3.598	0.0003204	++-+-++-	MS4A6A(rs983392)	NA	7.235e-13
ENSG00000214787	ENSG00000214787.9	MS4A4E	mashr_Lung	0.0119122	0.0244895	1	1	1	58713	7.175	7.235e-13	+-++++++-++-++++++++-+-++++++-+++-+-++-	25776	6.761	1.368e-11	+-++++++-++-++++++++-+-++++++-+	32937	3.598	0.0003204	++-+-++-	MS4A6A(rs983392)	NA	7.235e-13
ENSG00000214787	ENSG00000214787.9	MS4A4E	mashr_Minor_Salivary_Gland	NA	NA	1	1	1	58713	7.175	7.235e-13	+-++++++-++-++++++++-+-++++++-+++-+-++-	25776	6.761	1.368e-11	+-++++++-++-++++++++-+-++++++-+	32937	3.598	0.0003204	++-+-++-	MS4A6A(rs983392)	NA	7.235e-13
ENSG00000214787	ENSG00000214787.9	MS4A4E	mashr_Muscle_Skeletal	NA	NA	1	1	1	58713	7.175	7.235e-13	+-++++++-++-++++++++-+-++++++-+++-+-++-	25776	6.761	1.368e-11	+-++++++-++-++++++++-+-++++++-+	32937	3.598	0.0003204	++-+-++-	MS4A6A(rs983392)	NA	7.235e-13
ENSG00000214787	ENSG00000214787.9	MS4A4E	mashr_Nerve_Tibial	0.0180512	0.00553871	1	1	1	58713	7.175	7.235e-13	+-++++++-++-++++++++-+-++++++-+++-+-++-	25776	6.761	1.368e-11	+-++++++-++-++++++++-+-++++++-+	32937	3.598	0.0003204	++-+-++-	MS4A6A(rs983392)	NA	7.235e-13
ENSG00000214787	ENSG00000214787.9	MS4A4E	mashr_Ovary	NA	NA	1	1	1	58713	7.175	7.235e-13	+-++++++-++-++++++++-+-++++++-+++-+-++-	25776	6.761	1.368e-11	+-++++++-++-++++++++-+-++++++-+	32937	3.598	0.0003204	++-+-++-	MS4A6A(rs983392)	NA	7.235e-13
ENSG00000214787	ENSG00000214787.9	MS4A4E	mashr_Pancreas	NA	NA	1	1	1	58713	7.175	7.235e-13	+-++++++-++-++++++++-+-++++++-+++-+-++-	25776	6.761	1.368e-11	+-++++++-++-++++++++-+-++++++-+	32937	3.598	0.0003204	++-+-++-	MS4A6A(rs983392)	NA	7.235e-13
ENSG00000214787	ENSG00000214787.9	MS4A4E	mashr_Pituitary	NA	NA	1	1	1	58713	7.175	7.235e-13	+-++++++-++-++++++++-+-++++++-+++-+-++-	25776	6.761	1.368e-11	+-++++++-++-++++++++-+-++++++-+	32937	3.598	0.0003204	++-+-++-	MS4A6A(rs983392)	NA	7.235e-13
ENSG00000214787	ENSG00000214787.9	MS4A4E	mashr_Small_Intestine_Terminal_Ileum	NA	NA	1	1	1	58713	7.175	7.235e-13	+-++++++-++-++++++++-+-++++++-+++-+-++-	25776	6.761	1.368e-11	+-++++++-++-++++++++-+-++++++-+	32937	3.598	0.0003204	++-+-++-	MS4A6A(rs983392)	NA	7.235e-13
ENSG00000214787	ENSG00000214787.9	MS4A4E	mashr_Testis	NA	NA	1	1	1	58713	7.175	7.235e-13	+-++++++-++-++++++++-+-++++++-+++-+-++-	25776	6.761	1.368e-11	+-++++++-++-++++++++-+-++++++-+	32937	3.598	0.0003204	++-+-++-	MS4A6A(rs983392)	NA	7.235e-13
ENSG00000214787	ENSG00000214787.9	MS4A4E	mashr_Uterus	0.0701298	0.00885062	1	1	1	58713	7.175	7.235e-13	+-++++++-++-++++++++-+-++++++-+++-+-++-	25776	6.761	1.368e-11	+-++++++-++-++++++++-+-++++++-+	32937	3.598	0.0003204	++-+-++-	MS4A6A(rs983392)	NA	7.235e-13
ENSG00000187244	ENSG00000187244.10	BCAM	mashr_Kidney_Cortex	0.137255	0.00467174	2	1.96774	2	58713	7.158	8.189e-13	+-++-++-+----++++-+-++++++++++-+-+++++-	25776	6.36	2.023e-10	+-++-++-+----++++-+-++++++++++-	32937	3.931	8.463e-05	+-+++++-	PLD3(rs145999145); APOE(rs429358); APOE(rs7412); CD33(rs3865444)	Gerring, 2020	8.189e-13
ENSG00000120885	ENSG00000120885.21	CLU	mashr_Brain_Putamen_basal_ganglia	0.0593875	0.00368211	2	1	2	58713	-7.158	8.195e-13	++---+-++-++++---+-+----+-------------+	25776	-4.225	2.384e-05	++---+-++-++++---+-+----+------	32937	-5.819	5.931e-09	-------+	PTK2B(rs28834970); CLU(rs9331896)	Bhattacharya, 2021; Gerring, 2020	8.195e-13
ENSG00000104853	ENSG00000104853.15	CLPTM1	mashr_Nerve_Tibial	NA	NA	2	1.87097	1.875	58713	-7.075	1.498e-12	----------++--+------+---------------++	25776	-6.237	4.454e-10	----------++--+------+---------	32937	-3.928	8.568e-05	------++	PLD3(rs145999145); APOE(rs429358); APOE(rs7412); CD33(rs3865444)	Gerring, 2020	1.498e-12
ENSG00000203710	ENSG00000203710.10	CR1	mashr_Brain_Hippocampus	0.0570554	0.00378671	3	2	3	58713	7.052	1.764e-12	+-+-+++++++--++++++-+++++++++--++-+++++	25776	5.298	1.171e-07	+-+-+++++++--++++++-+++++++++--	32937	4.729	2.262e-06	++-+++++	CR1(rs6656401)	Gerring, 2020	1.764e-12
ENSG00000234906	ENSG00000234906.9	APOC2	mashr_Brain_Cerebellar_Hemisphere	NA	NA	2	1	2	57358	7.046	1.847e-12	++++++++-+---?++-+--++++++++---++-+++++	24421	5.195	2.05e-07	++++++++-+---?++-+--++++++++---	32937	4.825	1.403e-06	++-+++++	PLD3(rs145999145); APOE(rs429358); APOE(rs7412); CD33(rs3865444)	Gerring, 2020	1.847e-12
ENSG00000110079	ENSG00000110079.12	MS4A4A	DGN-WB	0.116714	1.22853e-26	53	50.9677	51.625	58713	6.973	3.108e-12	+-+++++++++-++++++-+-+-++++++-+++-+-++-	25776	6.927	4.303e-12	+-+++++++++-++++++-+-+-++++++-+	32937	3.182	0.001464	++-+-++-	MS4A6A(rs983392)	NA	3.108e-12
ENSG00000234906	ENSG00000234906.9	APOC2	mashr_Liver	0.165657	2.5846e-08	2	1.96774	2	58713	6.936	4.03e-12	+-+++++-++++++-+++-++--++++++-+++-+++++	25776	5.477	4.332e-08	+-+++++-++++++-+++-++--++++++-+	32937	4.416	1.007e-05	++-+++++	PLD3(rs145999145); APOE(rs429358); APOE(rs7412); CD33(rs3865444)	Gerring, 2020	4.03e-12
ENSG00000104853	ENSG00000104853.15	CLPTM1	mashr_Skin_Not_Sun_Exposed_Suprapubic	0.0635029	1.39587e-07	3	1	2	58713	-6.917	4.598e-12	-+----++--+-------+-+++----+-----+---+-	25776	-4.347	1.379e-05	-+----++--+-------+-+++----+---	32937	-5.39	7.043e-08	--+---+-	PLD3(rs145999145); APOE(rs429358); APOE(rs7412); CD33(rs3865444)	Gerring, 2020	4.598e-12
ENSG00000110077	ENSG00000110077.10	MS4A6A	DGN-WB	0.128241	2.78686e-29	36	30.9355	34.625	58713	6.906	4.999e-12	+-++++++-++-++++++++-++++++++-+++-+-++-	25776	6.317	2.666e-10	+-++++++-++-++++++++-++++++++-+	32937	3.632	0.0002816	++-+-++-	MS4A6A(rs983392)	NA	4.999e-12
ENSG00000136717	ENSG00000136717.14	BIN1	mashr_Brain_Spinal_cord_cervical_c-1	NA	NA	1	1	1	58713	-6.877	6.092e-12	-+--------+-+---++++++----+--+--++-+---	25776	-4.462	8.125e-06	-+--------+-+---++++++----+--+-	32937	-5.235	1.648e-07	-++-+---	BIN1(rs6733839)	Gerring, 2020	6.092e-12
ENSG00000136717	ENSG00000136717.14	BIN1	mashr_Liver	0.031096	0.0201724	2	1	1	58713	-6.877	6.092e-12	-+--------+-+---++++++----+--+--++-+---	25776	-4.462	8.125e-06	-+--------+-+---++++++----+--+-	32937	-5.235	1.648e-07	-++-+---	BIN1(rs6733839)	Gerring, 2020	6.092e-12
ENSG00000136717	ENSG00000136717.14	BIN1	mashr_Small_Intestine_Terminal_Ileum	NA	NA	2	1	1	58713	-6.877	6.092e-12	-+--------+-+---++++++----+--+--++-+---	25776	-4.462	8.125e-06	-+--------+-+---++++++----+--+-	32937	-5.235	1.648e-07	-++-+---	BIN1(rs6733839)	Gerring, 2020	6.092e-12
ENSG00000136717	ENSG00000136717.14	BIN1	mashr_Spleen	0.0560222	0.00169614	1	1	1	58713	6.877	6.092e-12	+-++++++++-+-+++------++++-++-++--+-+++	25776	4.462	8.125e-06	+-++++++++-+-+++------++++-++-+	32937	5.235	1.648e-07	+--+-+++	BIN1(rs6733839)	Gerring, 2020	6.092e-12
ENSG00000170684	ENSG00000170684.8	ZNF296	mashr_Pituitary	0.0259007	0.0186868	2	2	2	58713	-6.872	6.34e-12	-----+-----------++--+--+---+--+-+-----	25776	-5.271	1.357e-07	-----+-----------++--+--+---+--	32937	-4.512	6.427e-06	+-+-----	PLD3(rs145999145); APOE(rs429358); APOE(rs7412); CD33(rs3865444)	NA	6.34e-12
ENSG00000110079	ENSG00000110079.16	MS4A4A	mashr_Whole_Blood	0.0252206	0.000183419	2	1	2	58713	6.025	1.687e-09	+++++++++++-++++++++++-++++++-+++++-++-	25776	6.839	7.967e-12	+++++++++++-++++++++++-++++++-+	32937	1.994	0.0461	++++-++-	MS4A6A(rs983392)	NA	7.967e-12
ENSG00000214787	ENSG00000214787.9	MS4A4E	mashr_Whole_Blood	NA	NA	2	2	2	58713	6.819	9.178e-12	+-++++++-++--+++++++-++++++++-+++-++++-	25776	6.366	1.939e-10	+-++++++-++--+++++++-++++++++-+	32937	3.472	0.0005158	++-++++-	MS4A6A(rs983392)	NA	9.178e-12
ENSG00000136717	ENSG00000136717.14	BIN1	mashr_Pancreas	0.245612	5.54708e-17	3	2	2	58713	-6.794	1.093e-11	------------+---++-+++----+--+--++-+---	25776	-4.157	3.223e-05	------------+---++-+++----+--+-	32937	-5.393	6.928e-08	-++-+---	BIN1(rs6733839)	Gerring, 2020	1.093e-11
ENSG00000130202	ENSG00000130202.9	NECTIN2	mashr_Artery_Coronary	0.0364684	0.0118091	2	1.90323	2	58713	-6.762	1.358e-11	+--+---+---++-------+-----------+-+----	25776	-6.416	1.402e-10	+--+---+---++-------+----------	32937	-3.353	0.0007992	-+-+----	PLD3(rs145999145); APOE(rs429358); APOE(rs7412); CD33(rs3865444)	Gerring, 2020	1.358e-11
ENSG00000267114	ENSG00000267114.1	AC011481.1	mashr_Brain_Spinal_cord_cervical_c-1	NA	NA	1	1	1	58713	-6.738	1.606e-11	-+-----+------+-+-+--++------+---+-----	25776	-5.343	9.14e-08	-+-----+------+-+-+--++------+-	32937	-4.269	1.96e-05	--+-----	PLD3(rs145999145); APOE(rs429358); APOE(rs7412); CD33(rs3865444)	NA	1.606e-11
ENSG00000214787	ENSG00000214787.9	MS4A4E	mashr_Spleen	0.041878	0.00479953	2	2	2	58713	6.72	1.813e-11	+-++++++-++-++++++++-++++++++-+++-+-++-	25776	6.294	3.094e-10	+-++++++-++-++++++++-++++++++-+	32937	3.405	0.0006625	++-+-++-	MS4A6A(rs983392)	NA	1.813e-11
ENSG00000130203	ENSG00000130203.9	APOE	mashr_Artery_Aorta	NA	NA	1	1	1	58713	6.714	1.897e-11	+-+++++-++++++-+-+-++--++++++-+++-+++++	25776	5.326	1.003e-07	+-+++++-++++++-+-+-++--++++++-+	32937	4.252	2.118e-05	++-+++++	PLD3(rs145999145); APOE(rs429358); APOE(rs7412); CD33(rs3865444)	Bhattacharya, 2021; Gerring, 2020	1.897e-11
ENSG00000104853	ENSG00000104853.15	CLPTM1	mashr_Brain_Frontal_Cortex_BA9	NA	NA	2	1	1	58713	-6.714	1.897e-11	-+-----+------+-+-+--++------+---+-----	25776	-5.326	1.003e-07	-+-----+------+-+-+--++------+-	32937	-4.252	2.118e-05	--+-----	PLD3(rs145999145); APOE(rs429358); APOE(rs7412); CD33(rs3865444)	Gerring, 2020	1.897e-11
ENSG00000104853	ENSG00000104853.15	CLPTM1	mashr_Heart_Left_Ventricle	NA	NA	2	1	1	58713	-6.714	1.897e-11	-+-----+------+-+-+--++------+---+-----	25776	-5.326	1.003e-07	-+-----+------+-+-+--++------+-	32937	-4.252	2.118e-05	--+-----	PLD3(rs145999145); APOE(rs429358); APOE(rs7412); CD33(rs3865444)	Gerring, 2020	1.897e-11
ENSG00000104853	ENSG00000104853.15	CLPTM1	mashr_Thyroid	NA	NA	2	1.87097	1.875	58713	-6.707	1.984e-11	----------++--+----------------------+-	25776	-6.075	1.236e-09	----------++--+----------------	32937	-3.58	0.0003431	------+-	PLD3(rs145999145); APOE(rs429358); APOE(rs7412); CD33(rs3865444)	Gerring, 2020	1.984e-11
ENSG00000130202	ENSG00000130202.9	NECTIN2	mashr_Stomach	NA	NA	1	1	1	58713	-6.676	2.449e-11	-------+++++------++-++-------++---+--+	25776	-5.124	2.994e-07	-------+++++------++-++-------+	32937	-4.381	1.181e-05	+---+--+	PLD3(rs145999145); APOE(rs429358); APOE(rs7412); CD33(rs3865444)	Gerring, 2020	2.449e-11
ENSG00000073008	ENSG00000073008.14	PVR	mashr_Brain_Cortex	0.146516	1.76146e-07	3	3	3	58713	-6.649	2.949e-11	-+----+---++----+--+---------++-++-----	25776	-5.791	6.998e-09	-+----+---++----+--+---------++	32937	-3.755	0.0001737	-++-----	PLD3(rs145999145); APOE(rs429358); APOE(rs7412); CD33(rs3865444)	Gerring, 2020	2.949e-11
ENSG00000186567	ENSG00000186567.12	CEACAM19	mashr_Artery_Aorta	0.25225	1.09969e-22	4	4	4	58713	6.638	3.169e-11	+-++++-+++--++++-+--+++++++++-+--++++++	25776	5.748	9.044e-09	+-++++-+++--++++-+--+++++++++-+	32937	3.779	0.0001577	--++++++	PLD3(rs145999145); APOE(rs429358); APOE(rs7412); CD33(rs3865444)	Gerring, 2020	3.169e-11
ENSG00000170684	ENSG00000170684.8	ZNF296	mashr_Brain_Frontal_Cortex_BA9	0.0541368	0.00315094	2	2	2	58713	-6.62	3.591e-11	-+---+--+---+----++--+------+-++-+-----	25776	-4.623	3.776e-06	-+---+--+---+----++--+------+-+	32937	-4.749	2.048e-06	+-+-----	PLD3(rs145999145); APOE(rs429358); APOE(rs7412); CD33(rs3865444)	NA	3.591e-11
ENSG00000073008	ENSG00000073008.14	PVR	mashr_Brain_Putamen_basal_ganglia	NA	NA	2	2	2	58713	-6.617	3.663e-11	-+----+---++----++-+---------+--++-----	25776	-5.885	3.983e-09	-+----+---++----++-+---------+-	32937	-3.629	0.0002848	-++-----	PLD3(rs145999145); APOE(rs429358); APOE(rs7412); CD33(rs3865444)	Gerring, 2020	3.663e-11
ENSG00000267114	ENSG00000267114.1	AC011481.1	mashr_Brain_Nucleus_accumbens_basal_ganglia	NA	NA	1	1	1	58713	-6.609	3.872e-11	-+-----+------+-+-+--++------+---+-----	25776	-5.227	1.725e-07	-+-----+------+-+-+--++------+-	32937	-4.2	2.669e-05	--+-----	PLD3(rs145999145); APOE(rs429358); APOE(rs7412); CD33(rs3865444)	NA	3.872e-11
ENSG00000166926	ENSG00000166926.8	MS4A6E	mashr_Lung	NA	NA	1	1	1	58713	-6.03	1.643e-09	-----------+----+-----+------+---+-+--+	25776	-6.605	3.972e-11	-----------+----+-----+------+-	32937	-2.207	0.0273	--+-+--+	MS4A6A(rs983392)	NA	3.972e-11
ENSG00000073008	ENSG00000073008.14	PVR	mashr_Brain_Substantia_nigra	0.115468	0.000997705	2	2	2	58713	-6.597	4.198e-11	-+----+---++----++-+---------++-++-----	25776	-5.734	9.821e-09	-+----+---++----++-+---------++	32937	-3.735	0.0001874	-++-----	PLD3(rs145999145); APOE(rs429358); APOE(rs7412); CD33(rs3865444)	Gerring, 2020	4.198e-11
ENSG00000213892	ENSG00000213892.11	CEACAM16	mashr_Lung	0.0219687	0.00213686	3	2	2	58713	-6.573	4.946e-11	-+------+---+------+----++---+++------+	25776	-5.685	1.306e-08	-+------+---+------+----++---++	32937	-3.746	0.0001798	+------+	PLD3(rs145999145); APOE(rs429358); APOE(rs7412); CD33(rs3865444)	NA	4.946e-11
ENSG00000170684	ENSG00000170684.8	ZNF296	mashr_Artery_Aorta	NA	NA	2	2	2	58713	-6.572	4.977e-11	-+---+--+---+----++--+------+-++-+-----	25776	-4.584	4.566e-06	-+---+--+---+----++--+------+-+	32937	-4.719	2.37e-06	+-+-----	PLD3(rs145999145); APOE(rs429358); APOE(rs7412); CD33(rs3865444)	NA	4.977e-11
ENSG00000170684	ENSG00000170684.8	ZNF296	mashr_Brain_Spinal_cord_cervical_c-1	NA	NA	2	2	2	58713	-6.57	5.019e-11	-+---+--+---+----++--+------+-++-+-----	25776	-4.584	4.566e-06	-+---+--+---+----++--+------+-+	32937	-4.717	2.389e-06	+-+-----	PLD3(rs145999145); APOE(rs429358); APOE(rs7412); CD33(rs3865444)	NA	5.019e-11
ENSG00000170684	ENSG00000170684.8	ZNF296	mashr_Brain_Amygdala	NA	NA	1	1	1	58713	-6.567	5.142e-11	-+---+--+---+----++--+------+-++-+-----	25776	-4.581	4.629e-06	-+---+--+---+----++--+------+-+	32937	-4.715	2.417e-06	+-+-----	PLD3(rs145999145); APOE(rs429358); APOE(rs7412); CD33(rs3865444)	NA	5.142e-11
ENSG00000170684	ENSG00000170684.8	ZNF296	mashr_Brain_Hippocampus	NA	NA	2	1	1	58713	-6.567	5.142e-11	-+---+--+---+----++--+------+-++-+-----	25776	-4.581	4.629e-06	-+---+--+---+----++--+------+-+	32937	-4.715	2.417e-06	+-+-----	PLD3(rs145999145); APOE(rs429358); APOE(rs7412); CD33(rs3865444)	NA	5.142e-11
ENSG00000170684	ENSG00000170684.8	ZNF296	mashr_Brain_Substantia_nigra	NA	NA	1	1	1	58713	-6.567	5.142e-11	-+---+--+---+----++--+------+-++-+-----	25776	-4.581	4.629e-06	-+---+--+---+----++--+------+-+	32937	-4.715	2.417e-06	+-+-----	PLD3(rs145999145); APOE(rs429358); APOE(rs7412); CD33(rs3865444)	NA	5.142e-11
ENSG00000170684	ENSG00000170684.8	ZNF296	mashr_Esophagus_Muscularis	NA	NA	1	1	1	58713	-6.567	5.142e-11	-+---+--+---+----++--+------+-++-+-----	25776	-4.581	4.629e-06	-+---+--+---+----++--+------+-+	32937	-4.715	2.417e-06	+-+-----	PLD3(rs145999145); APOE(rs429358); APOE(rs7412); CD33(rs3865444)	NA	5.142e-11
ENSG00000267114	ENSG00000267114.1	AC011481.1	mashr_Artery_Coronary	NA	NA	2	1	1	58713	-6.564	5.248e-11	-+-----+------+-+-+--++------+---+-----	25776	-5.159	2.488e-07	-+-----+------+-+-+--++------+-	32937	-4.2	2.669e-05	--+-----	PLD3(rs145999145); APOE(rs429358); APOE(rs7412); CD33(rs3865444)	NA	5.248e-11
ENSG00000170684	ENSG00000170684.8	ZNF296	mashr_Brain_Cortex	NA	NA	2	2	2	58713	-6.551	5.727e-11	-+---+--+---+----++--+------+-++-+-----	25776	-4.566	4.96e-06	-+---+--+---+----++--+------+-+	32937	-4.706	2.521e-06	+-+-----	PLD3(rs145999145); APOE(rs429358); APOE(rs7412); CD33(rs3865444)	NA	5.727e-11
ENSG00000170684	ENSG00000170684.8	ZNF296	mashr_Brain_Nucleus_accumbens_basal_ganglia	NA	NA	2	2	2	58713	-6.538	6.229e-11	-+---+--+---+----++--+------+-++-+-----	25776	-4.557	5.186e-06	-+---+--+---+----++--+------+-+	32937	-4.698	2.628e-06	+-+-----	PLD3(rs145999145); APOE(rs429358); APOE(rs7412); CD33(rs3865444)	NA	6.229e-11
ENSG00000234906	ENSG00000234906.9	APOC2	mashr_Whole_Blood	NA	NA	2	2	2	57358	6.524	6.865e-11	++++++++-+--+?++-+--++++++++---+-+++++-	24421	4.549	5.4e-06	++++++++-+--+?++-+--++++++++---	32937	4.692	2.704e-06	+-+++++-	PLD3(rs145999145); APOE(rs429358); APOE(rs7412); CD33(rs3865444)	Gerring, 2020	6.865e-11
ENSG00000186567	ENSG00000186567.12	CEACAM19	mashr_Ovary	0.152255	8.51066e-07	2	2	2	58713	6.522	6.921e-11	+-++++-+++---+++-+--+++++++++-+--++++++	25776	5.502	3.749e-08	+-++++-+++---+++-+--+++++++++-+	32937	3.841	0.0001227	--++++++	PLD3(rs145999145); APOE(rs429358); APOE(rs7412); CD33(rs3865444)	Gerring, 2020	6.921e-11
ENSG00000234906	ENSG00000234906.9	APOC2	mashr_Brain_Cerebellum	0.100495	6.88981e-06	2	1.96774	2	58713	6.507	7.658e-11	+-+++++-++++++-+++-++--++++++-+++-+++++	25776	5.049	4.452e-07	+-+++++-++++++-+++-++--++++++-+	32937	4.222	2.423e-05	++-+++++	PLD3(rs145999145); APOE(rs429358); APOE(rs7412); CD33(rs3865444)	Gerring, 2020	7.658e-11
ENSG00000170684	ENSG00000170684.8	ZNF296	mashr_Prostate	NA	NA	2	2	2	58713	-6.503	7.89e-11	-+---+--+---+----++--+------+-++-+-----	25776	-4.524	6.076e-06	-+---+--+---+----++--+------+-+	32937	-4.68	2.868e-06	+-+-----	PLD3(rs145999145); APOE(rs429358); APOE(rs7412); CD33(rs3865444)	NA	7.89e-11
ENSG00000170684	ENSG00000170684.8	ZNF296	mashr_Pancreas	NA	NA	2	2	2	58713	-6.497	8.204e-11	-+---+--+---+----++--+------+-++-+-----	25776	-4.548	5.414e-06	-+---+--+---+----++--+------+-+	32937	-4.651	3.308e-06	+-+-----	PLD3(rs145999145); APOE(rs429358); APOE(rs7412); CD33(rs3865444)	NA	8.204e-11
ENSG00000267114	ENSG00000267114.1	AC011481.1	mashr_Colon_Sigmoid	NA	NA	1	1	1	58713	-6.492	8.488e-11	-+-----+------+-+-+--++------+---+-----	25776	-5.05	4.421e-07	-+-----+------+-+-+--++------+-	32937	-4.2	2.669e-05	--+-----	PLD3(rs145999145); APOE(rs429358); APOE(rs7412); CD33(rs3865444)	NA	8.488e-11
ENSG00000186567	ENSG00000186567.12	CEACAM19	mashr_Liver	0.0564964	0.00153095	2	2	2	58713	6.464	1.02e-10	+-+-++-+++--++++++--++++-++++-+--+++++-	25776	6.286	3.252e-10	+-+-++-+++--++++++--++++-++++-+	32937	3.069	0.002147	--+++++-	PLD3(rs145999145); APOE(rs429358); APOE(rs7412); CD33(rs3865444)	Gerring, 2020	1.02e-10
ENSG00000110077	ENSG00000110077.14	MS4A6A	mashr_Adipose_Subcutaneous	NA	NA	1	1	1	58713	6.374	1.839e-10	+-++++++-++--+++++++-+-++++++-+++-+-++-	25776	5.684	1.315e-08	+-++++++-++--+++++++-+-++++++-+	32937	3.482	0.0004976	++-+-++-	MS4A6A(rs983392)	NA	1.839e-10
ENSG00000110077	ENSG00000110077.14	MS4A6A	mashr_Artery_Aorta	NA	NA	1	1	1	58713	6.374	1.839e-10	+-++++++-++--+++++++-+-++++++-+++-+-++-	25776	5.684	1.315e-08	+-++++++-++--+++++++-+-++++++-+	32937	3.482	0.0004976	++-+-++-	MS4A6A(rs983392)	NA	1.839e-10
ENSG00000110077	ENSG00000110077.14	MS4A6A	mashr_Artery_Coronary	NA	NA	1	1	1	58713	6.374	1.839e-10	+-++++++-++--+++++++-+-++++++-+++-+-++-	25776	5.684	1.315e-08	+-++++++-++--+++++++-+-++++++-+	32937	3.482	0.0004976	++-+-++-	MS4A6A(rs983392)	NA	1.839e-10
ENSG00000110077	ENSG00000110077.14	MS4A6A	mashr_Artery_Tibial	NA	NA	1	1	1	58713	6.374	1.839e-10	+-++++++-++--+++++++-+-++++++-+++-+-++-	25776	5.684	1.315e-08	+-++++++-++--+++++++-+-++++++-+	32937	3.482	0.0004976	++-+-++-	MS4A6A(rs983392)	NA	1.839e-10
ENSG00000110077	ENSG00000110077.14	MS4A6A	mashr_Brain_Nucleus_accumbens_basal_ganglia	NA	NA	1	1	1	58713	6.374	1.839e-10	+-++++++-++--+++++++-+-++++++-+++-+-++-	25776	5.684	1.315e-08	+-++++++-++--+++++++-+-++++++-+	32937	3.482	0.0004976	++-+-++-	MS4A6A(rs983392)	NA	1.839e-10
ENSG00000110077	ENSG00000110077.14	MS4A6A	mashr_Breast_Mammary_Tissue	NA	NA	1	1	1	58713	6.374	1.839e-10	+-++++++-++--+++++++-+-++++++-+++-+-++-	25776	5.684	1.315e-08	+-++++++-++--+++++++-+-++++++-+	32937	3.482	0.0004976	++-+-++-	MS4A6A(rs983392)	NA	1.839e-10
ENSG00000110077	ENSG00000110077.14	MS4A6A	mashr_Esophagus_Gastroesophageal_Junction	NA	NA	1	1	1	58713	6.374	1.839e-10	+-++++++-++--+++++++-+-++++++-+++-+-++-	25776	5.684	1.315e-08	+-++++++-++--+++++++-+-++++++-+	32937	3.482	0.0004976	++-+-++-	MS4A6A(rs983392)	NA	1.839e-10
ENSG00000110077	ENSG00000110077.14	MS4A6A	mashr_Esophagus_Mucosa	0.0155978	0.012459	1	1	1	58713	6.374	1.839e-10	+-++++++-++--+++++++-+-++++++-+++-+-++-	25776	5.684	1.315e-08	+-++++++-++--+++++++-+-++++++-+	32937	3.482	0.0004976	++-+-++-	MS4A6A(rs983392)	NA	1.839e-10
ENSG00000110077	ENSG00000110077.14	MS4A6A	mashr_Heart_Left_Ventricle	NA	NA	1	1	1	58713	6.374	1.839e-10	+-++++++-++--+++++++-+-++++++-+++-+-++-	25776	5.684	1.315e-08	+-++++++-++--+++++++-+-++++++-+	32937	3.482	0.0004976	++-+-++-	MS4A6A(rs983392)	NA	1.839e-10
ENSG00000110077	ENSG00000110077.14	MS4A6A	mashr_Liver	NA	NA	1	1	1	58713	6.374	1.839e-10	+-++++++-++--+++++++-+-++++++-+++-+-++-	25776	5.684	1.315e-08	+-++++++-++--+++++++-+-++++++-+	32937	3.482	0.0004976	++-+-++-	MS4A6A(rs983392)	NA	1.839e-10
ENSG00000110077	ENSG00000110077.14	MS4A6A	mashr_Lung	NA	NA	1	1	1	58713	6.374	1.839e-10	+-++++++-++--+++++++-+-++++++-+++-+-++-	25776	5.684	1.315e-08	+-++++++-++--+++++++-+-++++++-+	32937	3.482	0.0004976	++-+-++-	MS4A6A(rs983392)	NA	1.839e-10
ENSG00000110077	ENSG00000110077.14	MS4A6A	mashr_Muscle_Skeletal	0.0148924	0.00330281	1	1	1	58713	6.374	1.839e-10	+-++++++-++--+++++++-+-++++++-+++-+-++-	25776	5.684	1.315e-08	+-++++++-++--+++++++-+-++++++-+	32937	3.482	0.0004976	++-+-++-	MS4A6A(rs983392)	NA	1.839e-10
ENSG00000110077	ENSG00000110077.14	MS4A6A	mashr_Ovary	NA	NA	1	1	1	58713	6.374	1.839e-10	+-++++++-++--+++++++-+-++++++-+++-+-++-	25776	5.684	1.315e-08	+-++++++-++--+++++++-+-++++++-+	32937	3.482	0.0004976	++-+-++-	MS4A6A(rs983392)	NA	1.839e-10
ENSG00000110077	ENSG00000110077.14	MS4A6A	mashr_Pancreas	NA	NA	1	1	1	58713	6.374	1.839e-10	+-++++++-++--+++++++-+-++++++-+++-+-++-	25776	5.684	1.315e-08	+-++++++-++--+++++++-+-++++++-+	32937	3.482	0.0004976	++-+-++-	MS4A6A(rs983392)	NA	1.839e-10
ENSG00000110077	ENSG00000110077.14	MS4A6A	mashr_Stomach	0.0317517	0.00504629	1	1	1	58713	6.374	1.839e-10	+-++++++-++--+++++++-+-++++++-+++-+-++-	25776	5.684	1.315e-08	+-++++++-++--+++++++-+-++++++-+	32937	3.482	0.0004976	++-+-++-	MS4A6A(rs983392)	NA	1.839e-10
ENSG00000110077	ENSG00000110077.14	MS4A6A	mashr_Testis	NA	NA	1	1	1	58713	6.374	1.839e-10	+-++++++-++--+++++++-+-++++++-+++-+-++-	25776	5.684	1.315e-08	+-++++++-++--+++++++-+-++++++-+	32937	3.482	0.0004976	++-+-++-	MS4A6A(rs983392)	NA	1.839e-10
ENSG00000186567	ENSG00000186567.12	CEACAM19	mashr_Thyroid	0.402651	9.96338e-59	4	3	3	58713	6.365	1.952e-10	+-+-++-+++--++++-+--++++-++++-+--++++++	25776	5.766	8.133e-09	+-+-++-+++--++++-+--++++-++++-+	32937	3.398	0.0006795	--++++++	PLD3(rs145999145); APOE(rs429358); APOE(rs7412); CD33(rs3865444)	Gerring, 2020	1.952e-10
ENSG00000234906	ENSG00000234906.9	APOC2	mashr_Skin_Sun_Exposed_Lower_leg	0.0967434	8.94507e-13	4	3.83871	3.625	58713	6.342	2.261e-10	--+++++-++++++++++-++--++++++-+++-+++++	25776	4.72	2.355e-06	--+++++-++++++++++-++--++++++-+	32937	4.292	1.768e-05	++-+++++	PLD3(rs145999145); APOE(rs429358); APOE(rs7412); CD33(rs3865444)	Gerring, 2020	2.261e-10
ENSG00000104853	ENSG00000104853	CLPTM1	DLPFC	0.07737	1.00019e-09	5	3	2	58713	-6.315	2.708e-10	-+----------+---+-+-++-----------+-+---	25776	-4.966	6.846e-07	-+----------+---+-+-++---------	32937	-4.038	5.389e-05	--+-+---	PLD3(rs145999145); APOE(rs429358); APOE(rs7412); CD33(rs3865444)	Gerring, 2020	2.708e-10
ENSG00000104853	ENSG00000104853.15	CLPTM1	mashr_Breast_Mammary_Tissue	0.0180146	0.0162224	2	1	2	58713	2.277	0.0228	+-+++-++-+--++++++--++-+++++-+---+---++	25776	6.305	2.885e-10	+-+++-++-+--++++++--++-+++++-+-	32937	-2.538	0.01116	--+---++	PLD3(rs145999145); APOE(rs429358); APOE(rs7412); CD33(rs3865444)	Gerring, 2020	2.885e-10
ENSG00000256294	ENSG00000256294.3	AC021092.2	DGN-WB	0.00962574	0.00286149	38	36.9677	36.875	58713	6.297	3.035e-10	--+--++++++--+++-++-++-++++++++-+-+++++	25776	4.732	2.223e-06	--+--++++++--+++-++-++-++++++++	32937	4.221	2.43e-05	-+-+++++	PLD3(rs145999145); APOE(rs429358); APOE(rs7412); CD33(rs3865444)	NA	3.035e-10
ENSG00000064687	ENSG00000064687.12	ABCA7	mashr_Whole_Blood	0.43474	4.2702e-76	3	1.96429	1.875	55836	-6.284	3.31e-10	-----++--+-++?--+---?-?--+-+-+---------	22899	-3.09	0.001999	-----++--+-++?--+---?-?--+-+-+-	32937	-5.604	2.089e-08	--------	ABCA7(rs4147929)	NA	3.31e-10
ENSG00000186567	ENSG00000186567.12	CEACAM19	mashr_Brain_Caudate_basal_ganglia	0.20521	3.76618e-10	2	2	2	58713	6.262	3.789e-10	+-+-++-+++---+++-+--++++-++++-+--++++++	25776	5.636	1.739e-08	+-+-++-+++---+++-+--++++-++++-+	32937	3.375	0.0007374	--++++++	PLD3(rs145999145); APOE(rs429358); APOE(rs7412); CD33(rs3865444)	Gerring, 2020	3.789e-10
ENSG00000186567	ENSG00000186567.12	CEACAM19	mashr_Minor_Salivary_Gland	0.102275	0.000837443	2	2	2	58713	6.233	4.569e-10	+-+-++-+++---+++++--++++-++++-+--++++++	25776	5.69	1.272e-08	+-+-++-+++---+++++--++++-++++-+	32937	3.289	0.001006	--++++++	PLD3(rs145999145); APOE(rs429358); APOE(rs7412); CD33(rs3865444)	Gerring, 2020	4.569e-10
ENSG00000165915	ENSG00000165915.13	SLC39A13	mashr_Testis	0.0663379	2.31992e-05	2	2	2	58713	-6.223	4.883e-10	---------++-------+-++-+----++++------+	25776	-4.209	2.568e-05	---------++-------+-++-+----+++	32937	-4.585	4.539e-06	+------+	CELF1(rs10838725)	NA	4.883e-10
ENSG00000165915	ENSG00000165915.13	SLC39A13	mashr_Brain_Hypothalamus	NA	NA	2	1	2	58713	-6.222	4.894e-10	---------++---------++-+----++-+------+	25776	-4.279	1.878e-05	---------++---------++-+----++-	32937	-4.523	6.111e-06	+------+	CELF1(rs10838725)	NA	4.894e-10
ENSG00000165915	ENSG00000165915.13	SLC39A13	mashr_Brain_Caudate_basal_ganglia	0.0390722	0.0123406	2	2	2	58713	-6.222	4.91e-10	+--+-----++-------+-++-+----++++------+	25776	-3.955	7.647e-05	+--+-----++-------+-++-+----+++	32937	-4.808	1.523e-06	+------+	CELF1(rs10838725)	NA	4.91e-10
ENSG00000234906	ENSG00000234906.9	APOC2	mashr_Brain_Frontal_Cortex_BA9	NA	NA	3	1.96774	3	58713	6.213	5.203e-10	+-++++--++-+++++++-+--+++++++++++-+++++	25776	4.264	2.009e-05	+-++++--++-+++++++-+--+++++++++	32937	4.523	6.096e-06	++-+++++	PLD3(rs145999145); APOE(rs429358); APOE(rs7412); CD33(rs3865444)	Gerring, 2020	5.203e-10
ENSG00000234906	ENSG00000234906.9	APOC2	mashr_Brain_Caudate_basal_ganglia	0.353387	1.67602e-19	2	1	2	58713	6.212	5.238e-10	+-++++--++-+++++++-+--+++++-+++++-+++++	25776	4.367	1.261e-05	+-++++--++-+++++++-+--+++++-+++	32937	4.431	9.397e-06	++-+++++	PLD3(rs145999145); APOE(rs429358); APOE(rs7412); CD33(rs3865444)	Gerring, 2020	5.238e-10
ENSG00000186567	ENSG00000186567.12	CEACAM19	mashr_Brain_Amygdala	0.16994	1.37164e-06	2	2	2	58713	6.208	5.363e-10	+-+-++-+++---+++-+--++++-++++-+--++++++	25776	5.676	1.382e-08	+-+-++-+++---+++-+--++++-++++-+	32937	3.268	0.001084	--++++++	PLD3(rs145999145); APOE(rs429358); APOE(rs7412); CD33(rs3865444)	Gerring, 2020	5.363e-10
ENSG00000187244	ENSG00000187244.10	BCAM	mashr_Artery_Aorta	0.0326589	0.00112253	2	1.96774	2	58713	-6.204	5.494e-10	---+----++-+-----+-+----------+-++-----	25776	-5.983	2.194e-09	---+----++-+-----+-+----------+	32937	-2.991	0.00278	-++-----	PLD3(rs145999145); APOE(rs429358); APOE(rs7412); CD33(rs3865444)	Gerring, 2020	5.494e-10
ENSG00000186567	ENSG00000186567.12	CEACAM19	mashr_Cells_EBV-transformed_lymphocytes	NA	NA	2	2	2	58713	6.203	5.526e-10	+-+-++-+++---+++-+--++++-++++-+--++++++	25776	5.542	2.997e-08	+-+-++-+++---+++-+--++++-++++-+	32937	3.38	0.0007248	--++++++	PLD3(rs145999145); APOE(rs429358); APOE(rs7412); CD33(rs3865444)	Gerring, 2020	5.526e-10
ENSG00000165915	ENSG00000165915.13	SLC39A13	mashr_Breast_Mammary_Tissue	0.0222409	0.00788345	2	2	2	58713	-6.198	5.702e-10	---+-----++-------+-++-+----++++------+	25776	-4.083	4.439e-05	---+-----++-------+-++-+----+++	32937	-4.664	3.109e-06	+------+	CELF1(rs10838725)	NA	5.702e-10
ENSG00000186567	ENSG00000186567.12	CEACAM19	mashr_Brain_Cerebellar_Hemisphere	0.283877	7.67926e-13	4	3	3	58713	6.188	6.076e-10	+-++++-+++---+++-+--+++++++++-+--++++++	25776	5.185	2.158e-07	+-++++-+++---+++-+--+++++++++-+	32937	3.675	0.0002375	--++++++	PLD3(rs145999145); APOE(rs429358); APOE(rs7412); CD33(rs3865444)	Gerring, 2020	6.076e-10
ENSG00000165915	ENSG00000165915.13	SLC39A13	mashr_Adipose_Subcutaneous	0.0908739	2.21245e-11	2	2	2	58713	-6.184	6.25e-10	---+-----++-------+-++-+----++++------+	25776	-4.134	3.56e-05	---+-----++-------+-++-+----+++	32937	-4.599	4.244e-06	+------+	CELF1(rs10838725)	NA	6.25e-10
ENSG00000186567	ENSG00000186567.12	CEACAM19	mashr_Lung	0.100004	1.53481e-11	2	2	2	58713	6.176	6.563e-10	+-+-++-+++---+++-+--++++-++++-+--++++++	25776	5.553	2.805e-08	+-+-++-+++---+++-+--++++-++++-+	32937	3.334	0.0008572	--++++++	PLD3(rs145999145); APOE(rs429358); APOE(rs7412); CD33(rs3865444)	Gerring, 2020	6.563e-10
ENSG00000186567	ENSG00000186567.12	CEACAM19	mashr_Adrenal_Gland	0.111585	2.98111e-06	2	1	1	58713	6.173	6.709e-10	+-+-++-+++---+++-+--++++-++++-+--++++++	25776	5.554	2.788e-08	+-+-++-+++---+++-+--++++-++++-+	32937	3.328	0.0008747	--++++++	PLD3(rs145999145); APOE(rs429358); APOE(rs7412); CD33(rs3865444)	Gerring, 2020	6.709e-10
ENSG00000186567	ENSG00000186567.12	CEACAM19	mashr_Artery_Coronary	0.206441	2.97451e-10	2	1	1	58713	6.173	6.709e-10	+-+-++-+++---+++-+--++++-++++-+--++++++	25776	5.554	2.788e-08	+-+-++-+++---+++-+--++++-++++-+	32937	3.328	0.0008747	--++++++	PLD3(rs145999145); APOE(rs429358); APOE(rs7412); CD33(rs3865444)	Gerring, 2020	6.709e-10
ENSG00000186567	ENSG00000186567.12	CEACAM19	mashr_Brain_Anterior_cingulate_cortex_BA24	0.155437	1.57797e-06	1	1	1	58713	6.173	6.709e-10	+-+-++-+++---+++-+--++++-++++-+--++++++	25776	5.554	2.788e-08	+-+-++-+++---+++-+--++++-++++-+	32937	3.328	0.0008747	--++++++	PLD3(rs145999145); APOE(rs429358); APOE(rs7412); CD33(rs3865444)	Gerring, 2020	6.709e-10
ENSG00000186567	ENSG00000186567.12	CEACAM19	mashr_Brain_Frontal_Cortex_BA9	0.11766	1.23915e-05	2	1	1	58713	6.173	6.709e-10	+-+-++-+++---+++-+--++++-++++-+--++++++	25776	5.554	2.788e-08	+-+-++-+++---+++-+--++++-++++-+	32937	3.328	0.0008747	--++++++	PLD3(rs145999145); APOE(rs429358); APOE(rs7412); CD33(rs3865444)	Gerring, 2020	6.709e-10
ENSG00000186567	ENSG00000186567.12	CEACAM19	mashr_Brain_Hippocampus	0.228743	3.10273e-10	2	1	1	58713	6.173	6.709e-10	+-+-++-+++---+++-+--++++-++++-+--++++++	25776	5.554	2.788e-08	+-+-++-+++---+++-+--++++-++++-+	32937	3.328	0.0008747	--++++++	PLD3(rs145999145); APOE(rs429358); APOE(rs7412); CD33(rs3865444)	Gerring, 2020	6.709e-10
ENSG00000186567	ENSG00000186567.12	CEACAM19	mashr_Brain_Hypothalamus	0.102991	5.88783e-05	2	1	1	58713	6.173	6.709e-10	+-+-++-+++---+++-+--++++-++++-+--++++++	25776	5.554	2.788e-08	+-+-++-+++---+++-+--++++-++++-+	32937	3.328	0.0008747	--++++++	PLD3(rs145999145); APOE(rs429358); APOE(rs7412); CD33(rs3865444)	Gerring, 2020	6.709e-10
ENSG00000186567	ENSG00000186567.12	CEACAM19	mashr_Brain_Nucleus_accumbens_basal_ganglia	0.169726	5.87376e-09	1	1	1	58713	6.173	6.709e-10	+-+-++-+++---+++-+--++++-++++-+--++++++	25776	5.554	2.788e-08	+-+-++-+++---+++-+--++++-++++-+	32937	3.328	0.0008747	--++++++	PLD3(rs145999145); APOE(rs429358); APOE(rs7412); CD33(rs3865444)	Gerring, 2020	6.709e-10
ENSG00000186567	ENSG00000186567.12	CEACAM19	mashr_Brain_Putamen_basal_ganglia	NA	NA	1	1	1	58713	6.173	6.709e-10	+-+-++-+++---+++-+--++++-++++-+--++++++	25776	5.554	2.788e-08	+-+-++-+++---+++-+--++++-++++-+	32937	3.328	0.0008747	--++++++	PLD3(rs145999145); APOE(rs429358); APOE(rs7412); CD33(rs3865444)	Gerring, 2020	6.709e-10
ENSG00000186567	ENSG00000186567.12	CEACAM19	mashr_Brain_Spinal_cord_cervical_c-1	NA	NA	1	1	1	58713	6.173	6.709e-10	+-+-++-+++---+++-+--++++-++++-+--++++++	25776	5.554	2.788e-08	+-+-++-+++---+++-+--++++-++++-+	32937	3.328	0.0008747	--++++++	PLD3(rs145999145); APOE(rs429358); APOE(rs7412); CD33(rs3865444)	Gerring, 2020	6.709e-10
ENSG00000186567	ENSG00000186567.12	CEACAM19	mashr_Esophagus_Mucosa	0.138982	2.02909e-15	1	1	1	58713	6.173	6.709e-10	+-+-++-+++---+++-+--++++-++++-+--++++++	25776	5.554	2.788e-08	+-+-++-+++---+++-+--++++-++++-+	32937	3.328	0.0008747	--++++++	PLD3(rs145999145); APOE(rs429358); APOE(rs7412); CD33(rs3865444)	Gerring, 2020	6.709e-10
ENSG00000186567	ENSG00000186567.12	CEACAM19	mashr_Kidney_Cortex	0.341561	1.86563e-06	1	1	1	58713	6.173	6.709e-10	+-+-++-+++---+++-+--++++-++++-+--++++++	25776	5.554	2.788e-08	+-+-++-+++---+++-+--++++-++++-+	32937	3.328	0.0008747	--++++++	PLD3(rs145999145); APOE(rs429358); APOE(rs7412); CD33(rs3865444)	Gerring, 2020	6.709e-10
ENSG00000186567	ENSG00000186567.12	CEACAM19	mashr_Small_Intestine_Terminal_Ileum	0.31158	3.07013e-14	1	1	1	58713	6.173	6.709e-10	+-+-++-+++---+++-+--++++-++++-+--++++++	25776	5.554	2.788e-08	+-+-++-+++---+++-+--++++-++++-+	32937	3.328	0.0008747	--++++++	PLD3(rs145999145); APOE(rs429358); APOE(rs7412); CD33(rs3865444)	Gerring, 2020	6.709e-10
ENSG00000186567	ENSG00000186567.12	CEACAM19	mashr_Stomach	0.174169	2.06335e-12	1	1	1	58713	6.173	6.709e-10	+-+-++-+++---+++-+--++++-++++-+--++++++	25776	5.554	2.788e-08	+-+-++-+++---+++-+--++++-++++-+	32937	3.328	0.0008747	--++++++	PLD3(rs145999145); APOE(rs429358); APOE(rs7412); CD33(rs3865444)	Gerring, 2020	6.709e-10
ENSG00000186567	ENSG00000186567.12	CEACAM19	mashr_Uterus	0.145378	6.6208e-05	1	1	1	58713	6.173	6.709e-10	+-+-++-+++---+++-+--++++-++++-+--++++++	25776	5.554	2.788e-08	+-+-++-+++---+++-+--++++-++++-+	32937	3.328	0.0008747	--++++++	PLD3(rs145999145); APOE(rs429358); APOE(rs7412); CD33(rs3865444)	Gerring, 2020	6.709e-10
ENSG00000234906	ENSG00000234906.9	APOC2	mashr_Esophagus_Mucosa	0.0493618	7.00862e-06	3	1.96774	3	58713	5.484	4.166e-08	++++++++++--++++++--+--++++++-+-+++++--	25776	6.157	7.391e-10	++++++++++--++++++--+--++++++-+	32937	1.874	0.06089	-+++++--	PLD3(rs145999145); APOE(rs429358); APOE(rs7412); CD33(rs3865444)	Gerring, 2020	7.391e-10
ENSG00000110077	ENSG00000110077.14	MS4A6A	mashr_Whole_Blood	0.107526	2.09862e-15	2	1.96774	2	58713	6.145	7.976e-10	+-++++++-++--+++++++-+-+++-++-+++-+-++-	25776	5.435	5.483e-08	+-++++++-++--+++++++-+-+++-++-+	32937	3.397	0.0006812	++-+-++-	MS4A6A(rs983392)	NA	7.976e-10
ENSG00000120885	ENSG00000120885.21	CLU	mashr_Skin_Not_Sun_Exposed_Suprapubic	0.0244468	0.00135146	3	3	3	58713	6.124	9.101e-10	--+-+++-----+-+++-+--+++-++++++++++++--	25776	3.865	0.0001112	--+-+++-----+-+++-+--+++-++++++	32937	4.758	1.954e-06	++++++--	PTK2B(rs28834970); CLU(rs9331896)	Bhattacharya, 2021; Gerring, 2020	9.101e-10
ENSG00000186567	ENSG00000186567.12	CEACAM19	mashr_Pancreas	0.262309	4.53548e-18	3	1	2	58713	6.12	9.346e-10	+-+-++-+++---+++-+--++++-++++-+--++++++	25776	5.554	2.788e-08	+-+-++-+++---+++-+--++++-++++-+	32937	3.258	0.001123	--++++++	PLD3(rs145999145); APOE(rs429358); APOE(rs7412); CD33(rs3865444)	Gerring, 2020	9.346e-10
ENSG00000165915	ENSG00000165915.13	SLC39A13	mashr_Cells_Cultured_fibroblasts	0.0722891	2.16883e-08	2	1	2	58713	6.118	9.456e-10	+++++++++--+++++++++--+-++++--+-++++++-	25776	4.279	1.878e-05	+++++++++--+++++++++--+-++++--+	32937	4.383	1.168e-05	-++++++-	CELF1(rs10838725)	NA	9.456e-10
ENSG00000136717	ENSG00000136717.14	BIN1	mashr_Pituitary	NA	NA	3	2	2	58713	-6.11	9.933e-10	-+-+------+-+---+++-++-------+--++-+---	25776	-4.195	2.732e-05	-+-+------+-+---+++-++-------+-	32937	-4.448	8.687e-06	-++-+---	BIN1(rs6733839)	Gerring, 2020	9.933e-10
ENSG00000165915	ENSG00000165915.13	SLC39A13	mashr_Thyroid	0.0243514	0.000705401	2	2	2	58713	-6.098	1.074e-09	+--+----+-+-------+-++-+----+-++------+	25776	-3.646	0.0002661	+--+----+-+-------+-++-+----+-+	32937	-4.916	8.825e-07	+------+	CELF1(rs10838725)	NA	1.074e-09
ENSG00000073008	ENSG00000073008.14	PVR	mashr_Lung	0.0935591	7.17571e-11	2	2	2	58713	-6.097	1.081e-09	-+----+---++----++-+---------++-++-----	25776	-5.414	6.149e-08	-+----+---++----++-+---------++	32937	-3.35	0.0008068	-++-----	PLD3(rs145999145); APOE(rs429358); APOE(rs7412); CD33(rs3865444)	Gerring, 2020	1.081e-09
ENSG00000283632	ENSG00000283632.2	EXOC3L2	mashr_Colon_Transverse	NA	NA	1	1	1	57358	-6.086	1.155e-09	-------+---++?---+---------------+-+---	24421	-5.828	5.598e-09	-------+---++?---+-------------	32937	-3.013	0.002585	--+-+---	PLD3(rs145999145); APOE(rs429358); APOE(rs7412); CD33(rs3865444)	NA	1.155e-09
ENSG00000283632	ENSG00000283632.2	EXOC3L2	mashr_Spleen	NA	NA	1	1	1	57358	-6.086	1.155e-09	-------+---++?---+---------------+-+---	24421	-5.828	5.598e-09	-------+---++?---+-------------	32937	-3.013	0.002585	--+-+---	PLD3(rs145999145); APOE(rs429358); APOE(rs7412); CD33(rs3865444)	NA	1.155e-09
ENSG00000073008	ENSG00000073008.14	PVR	mashr_Spleen	0.031912	0.01944	2	1	1	58713	-6.058	1.38e-09	-+-+--+---+++---+-++----+----+-++------	25776	-5.588	2.298e-08	-+-+--+---+++---+-++----+----+-	32937	-3.145	0.001662	++------	PLD3(rs145999145); APOE(rs429358); APOE(rs7412); CD33(rs3865444)	Gerring, 2020	1.38e-09
ENSG00000130203	ENSG00000130203.9	APOE	mashr_Brain_Caudate_basal_ganglia	NA	NA	1	1	1	48298	6.04	1.544e-09	+0+++++++----?+??-?-?+??-+-+-+-+--+?+++	19246	5.068	4.013e-07	+0+++++++----?+??-?-?+??-+-+-+-	29052	3.662	0.0002501	+--+?+++	PLD3(rs145999145); APOE(rs429358); APOE(rs7412); CD33(rs3865444)	Bhattacharya, 2021; Gerring, 2020	1.544e-09
ENSG00000073008	ENSG00000073008.14	PVR	mashr_Muscle_Skeletal	0.323811	8.24877e-54	4	3	3	58713	-6.036	1.575e-09	------+---++----++-+-----+---+--++-----	25776	-5.231	1.687e-07	------+---++----++-+-----+---+-	32937	-3.432	0.000599	-++-----	PLD3(rs145999145); APOE(rs429358); APOE(rs7412); CD33(rs3865444)	Gerring, 2020	1.575e-09
ENSG00000130204	ENSG00000130204.12	TOMM40	mashr_Adipose_Subcutaneous	NA	NA	2	1	1	56328	6.021	1.738e-09	+-++++++-+++-?+++++-?+++++++-+-+--+++++	23391	5.345	9.057e-08	+-++++++-+++-?+++++-?+++++++-+-	32937	3.369	0.0007537	+--+++++	PLD3(rs145999145); APOE(rs429358); APOE(rs7412); CD33(rs3865444)	Gerring, 2020	1.738e-09
ENSG00000130204	ENSG00000130204.12	TOMM40	mashr_Esophagus_Gastroesophageal_Junction	NA	NA	2	1	1	56328	6.021	1.738e-09	+-++++++-+++-?+++++-?+++++++-+-+--+++++	23391	5.345	9.057e-08	+-++++++-+++-?+++++-?+++++++-+-	32937	3.369	0.0007537	+--+++++	PLD3(rs145999145); APOE(rs429358); APOE(rs7412); CD33(rs3865444)	Gerring, 2020	1.738e-09
ENSG00000109919	ENSG00000109919.5	MTCH2	DGN-WB	0.00395322	0.0563328	12	11	12	58713	-6.007	1.887e-09	+--------++-------+-++-+----++++------+	25776	-3.981	6.864e-05	+--------++-------+-++-+----+++	32937	-4.499	6.833e-06	+------+	CELF1(rs10838725)	NA	1.887e-09
ENSG00000186567	ENSG00000186567.12	CEACAM19	mashr_Vagina	NA	NA	2	2	2	58713	6	1.979e-09	+-+-++-+++---+++++--+-++-++++-+--++++++	25776	5.405	6.464e-08	+-+-++-+++---+++++--+-++-++++-+	32937	3.228	0.001245	--++++++	PLD3(rs145999145); APOE(rs429358); APOE(rs7412); CD33(rs3865444)	Gerring, 2020	1.979e-09
ENSG00000130208	ENSG00000130208.9	APOC1	mashr_Adipose_Subcutaneous	NA	NA	1	1	1	48298	-5.992	2.075e-09	---------++++?-??+?+?-??+-+-+-+-++-?---	19246	-4.992	5.961e-07	---------++++?-??+?+?-??+-+-+-+	29052	-3.662	0.0002501	-++-?---	PLD3(rs145999145); APOE(rs429358); APOE(rs7412); CD33(rs3865444)	Bhattacharya, 2021; Gerring, 2020	2.075e-09
ENSG00000130208	ENSG00000130208.9	APOC1	mashr_Brain_Anterior_cingulate_cortex_BA24	NA	NA	1	1	1	48298	-5.992	2.075e-09	---------++++?-??+?+?-??+-+-+-+-++-?---	19246	-4.992	5.961e-07	---------++++?-??+?+?-??+-+-+-+	29052	-3.662	0.0002501	-++-?---	PLD3(rs145999145); APOE(rs429358); APOE(rs7412); CD33(rs3865444)	Bhattacharya, 2021; Gerring, 2020	2.075e-09
ENSG00000130208	ENSG00000130208.9	APOC1	mashr_Brain_Spinal_cord_cervical_c-1	NA	NA	1	1	1	48298	5.992	2.075e-09	+++++++++----?+??-?-?+??-+-+-+-+--+?+++	19246	4.992	5.961e-07	+++++++++----?+??-?-?+??-+-+-+-	29052	3.662	0.0002501	+--+?+++	PLD3(rs145999145); APOE(rs429358); APOE(rs7412); CD33(rs3865444)	Bhattacharya, 2021; Gerring, 2020	2.075e-09
ENSG00000130203	ENSG00000130203.9	APOE	mashr_Muscle_Skeletal	NA	NA	1	1	1	48298	-5.992	2.075e-09	---------++++?-??+?+?-??+-+-+-+-++-?---	19246	-4.992	5.961e-07	---------++++?-??+?+?-??+-+-+-+	29052	-3.662	0.0002501	-++-?---	PLD3(rs145999145); APOE(rs429358); APOE(rs7412); CD33(rs3865444)	Bhattacharya, 2021; Gerring, 2020	2.075e-09
ENSG00000130208	ENSG00000130208.9	APOC1	mashr_Small_Intestine_Terminal_Ileum	NA	NA	1	1	1	48298	-5.992	2.075e-09	---------++++?-??+?+?-??+-+-+-+-++-?---	19246	-4.992	5.961e-07	---------++++?-??+?+?-??+-+-+-+	29052	-3.662	0.0002501	-++-?---	PLD3(rs145999145); APOE(rs429358); APOE(rs7412); CD33(rs3865444)	Bhattacharya, 2021; Gerring, 2020	2.075e-09
ENSG00000186567	ENSG00000186567.12	CEACAM19	mashr_Spleen	0.141618	1.38157e-07	3	3	3	58713	5.976	2.291e-09	+-+-++-+++---+++-+--++++-++++-+--++++++	25776	5.319	1.045e-07	+-+-++-+++---+++-+--++++-++++-+	32937	3.273	0.001063	--++++++	PLD3(rs145999145); APOE(rs429358); APOE(rs7412); CD33(rs3865444)	Gerring, 2020	2.291e-09
ENSG00000007255	ENSG00000007255	TRAPPC6A	DLPFC	0.0136835	0.0115016	11	9.6129	2	50686	-5.962	2.489e-09	-+------+-+--+--++++-+--+-----++-+--?-+	25776	-5.879	4.136e-09	-+------+-+--+--++++-+--+-----+	24910	-2.525	0.01158	+-+--?-+	PLD3(rs145999145); APOE(rs429358); APOE(rs7412); CD33(rs3865444)	Nagpal, 2019	2.489e-09
ENSG00000136717	ENSG00000136717.10	BIN1	DGN-WB	0.430849	1.01545e-114	16	16	15.625	58713	5.96	2.53e-09	+-+++++-+---++++--++-+-+++++-+-+-++++++	25776	3.743	0.0001821	+-+++++-+---++++--++-+-+++++-+-	32937	4.646	3.386e-06	+-++++++	BIN1(rs6733839)	Gerring, 2020	2.53e-09
ENSG00000134571	ENSG00000134571.10	MYBPC3	mashr_Adrenal_Gland	0.0388262	0.0069854	1	1	1	58713	-5.947	2.735e-09	------+--++---------++------++-++-----+	25776	-4.195	2.725e-05	------+--++---------++------++-	32937	-4.228	2.354e-05	++-----+	CELF1(rs10838725)	NA	2.735e-09
ENSG00000165915	ENSG00000165915.13	SLC39A13	mashr_Adipose_Visceral_Omentum	0.0436994	3.26851e-05	1	1	1	58713	-5.941	2.841e-09	---------++---------++-+----++-+------+	25776	-4.279	1.878e-05	---------++---------++-+----++-	32937	-4.146	3.382e-05	+------+	CELF1(rs10838725)	NA	2.841e-09
ENSG00000165915	ENSG00000165915.13	SLC39A13	mashr_Adrenal_Gland	NA	NA	1	1	1	58713	-5.941	2.841e-09	---------++---------++-+----++-+------+	25776	-4.279	1.878e-05	---------++---------++-+----++-	32937	-4.146	3.382e-05	+------+	CELF1(rs10838725)	NA	2.841e-09
ENSG00000165915	ENSG00000165915.13	SLC39A13	mashr_Artery_Aorta	0.0599667	9.64231e-06	1	1	1	58713	-5.941	2.841e-09	---------++---------++-+----++-+------+	25776	-4.279	1.878e-05	---------++---------++-+----++-	32937	-4.146	3.382e-05	+------+	CELF1(rs10838725)	NA	2.841e-09
ENSG00000165915	ENSG00000165915.13	SLC39A13	mashr_Artery_Coronary	NA	NA	1	1	1	58713	-5.941	2.841e-09	---------++---------++-+----++-+------+	25776	-4.279	1.878e-05	---------++---------++-+----++-	32937	-4.146	3.382e-05	+------+	CELF1(rs10838725)	NA	2.841e-09
ENSG00000165915	ENSG00000165915.13	SLC39A13	mashr_Artery_Tibial	0.116806	2.61435e-14	1	1	1	58713	-5.941	2.841e-09	---------++---------++-+----++-+------+	25776	-4.279	1.878e-05	---------++---------++-+----++-	32937	-4.146	3.382e-05	+------+	CELF1(rs10838725)	NA	2.841e-09
ENSG00000165915	ENSG00000165915.13	SLC39A13	mashr_Brain_Anterior_cingulate_cortex_BA24	0.215746	1.41322e-08	1	1	1	58713	-5.941	2.841e-09	---------++---------++-+----++-+------+	25776	-4.279	1.878e-05	---------++---------++-+----++-	32937	-4.146	3.382e-05	+------+	CELF1(rs10838725)	NA	2.841e-09
ENSG00000165915	ENSG00000165915.13	SLC39A13	mashr_Brain_Cortex	0.0634594	0.000747131	1	1	1	58713	-5.941	2.841e-09	---------++---------++-+----++-+------+	25776	-4.279	1.878e-05	---------++---------++-+----++-	32937	-4.146	3.382e-05	+------+	CELF1(rs10838725)	NA	2.841e-09
ENSG00000165915	ENSG00000165915.13	SLC39A13	mashr_Brain_Frontal_Cortex_BA9	0.0844207	0.000291736	1	1	1	58713	-5.941	2.841e-09	---------++---------++-+----++-+------+	25776	-4.279	1.878e-05	---------++---------++-+----++-	32937	-4.146	3.382e-05	+------+	CELF1(rs10838725)	NA	2.841e-09
ENSG00000165915	ENSG00000165915.13	SLC39A13	mashr_Brain_Hippocampus	NA	NA	1	1	1	58713	-5.941	2.841e-09	---------++---------++-+----++-+------+	25776	-4.279	1.878e-05	---------++---------++-+----++-	32937	-4.146	3.382e-05	+------+	CELF1(rs10838725)	NA	2.841e-09
ENSG00000165915	ENSG00000165915.13	SLC39A13	mashr_Brain_Nucleus_accumbens_basal_ganglia	NA	NA	1	1	1	58713	-5.941	2.841e-09	---------++---------++-+----++-+------+	25776	-4.279	1.878e-05	---------++---------++-+----++-	32937	-4.146	3.382e-05	+------+	CELF1(rs10838725)	NA	2.841e-09
ENSG00000165915	ENSG00000165915.13	SLC39A13	mashr_Brain_Putamen_basal_ganglia	NA	NA	1	1	1	58713	-5.941	2.841e-09	---------++---------++-+----++-+------+	25776	-4.279	1.878e-05	---------++---------++-+----++-	32937	-4.146	3.382e-05	+------+	CELF1(rs10838725)	NA	2.841e-09
ENSG00000165915	ENSG00000165915.13	SLC39A13	mashr_Brain_Spinal_cord_cervical_c-1	NA	NA	1	1	1	58713	-5.941	2.841e-09	---------++---------++-+----++-+------+	25776	-4.279	1.878e-05	---------++---------++-+----++-	32937	-4.146	3.382e-05	+------+	CELF1(rs10838725)	NA	2.841e-09
ENSG00000165915	ENSG00000165915.13	SLC39A13	mashr_Brain_Substantia_nigra	NA	NA	1	1	1	58713	-5.941	2.841e-09	---------++---------++-+----++-+------+	25776	-4.279	1.878e-05	---------++---------++-+----++-	32937	-4.146	3.382e-05	+------+	CELF1(rs10838725)	NA	2.841e-09
ENSG00000165915	ENSG00000165915.13	SLC39A13	mashr_Cells_EBV-transformed_lymphocytes	NA	NA	1	1	1	58713	5.941	2.841e-09	+++++++++--+++++++++--+-++++--+-++++++-	25776	4.279	1.878e-05	+++++++++--+++++++++--+-++++--+	32937	4.146	3.382e-05	-++++++-	CELF1(rs10838725)	NA	2.841e-09
ENSG00000165915	ENSG00000165915.13	SLC39A13	mashr_Colon_Sigmoid	0.0331826	0.00268714	1	1	1	58713	-5.941	2.841e-09	---------++---------++-+----++-+------+	25776	-4.279	1.878e-05	---------++---------++-+----++-	32937	-4.146	3.382e-05	+------+	CELF1(rs10838725)	NA	2.841e-09
ENSG00000165915	ENSG00000165915.13	SLC39A13	mashr_Colon_Transverse	0.0153303	0.0357989	1	1	1	58713	-5.941	2.841e-09	---------++---------++-+----++-+------+	25776	-4.279	1.878e-05	---------++---------++-+----++-	32937	-4.146	3.382e-05	+------+	CELF1(rs10838725)	NA	2.841e-09
ENSG00000165915	ENSG00000165915.13	SLC39A13	mashr_Esophagus_Gastroesophageal_Junction	NA	NA	1	1	1	58713	-5.941	2.841e-09	---------++---------++-+----++-+------+	25776	-4.279	1.878e-05	---------++---------++-+----++-	32937	-4.146	3.382e-05	+------+	CELF1(rs10838725)	NA	2.841e-09
ENSG00000165915	ENSG00000165915.13	SLC39A13	mashr_Esophagus_Muscularis	0.0347825	0.000200106	1	1	1	58713	-5.941	2.841e-09	---------++---------++-+----++-+------+	25776	-4.279	1.878e-05	---------++---------++-+----++-	32937	-4.146	3.382e-05	+------+	CELF1(rs10838725)	NA	2.841e-09
ENSG00000165915	ENSG00000165915.13	SLC39A13	mashr_Liver	NA	NA	1	1	1	58713	-5.941	2.841e-09	---------++---------++-+----++-+------+	25776	-4.279	1.878e-05	---------++---------++-+----++-	32937	-4.146	3.382e-05	+------+	CELF1(rs10838725)	NA	2.841e-09
ENSG00000165915	ENSG00000165915.13	SLC39A13	mashr_Lung	0.0241567	0.00130548	1	1	1	58713	-5.941	2.841e-09	---------++---------++-+----++-+------+	25776	-4.279	1.878e-05	---------++---------++-+----++-	32937	-4.146	3.382e-05	+------+	CELF1(rs10838725)	NA	2.841e-09
ENSG00000165915	ENSG00000165915.13	SLC39A13	mashr_Minor_Salivary_Gland	NA	NA	1	1	1	58713	-5.941	2.841e-09	---------++---------++-+----++-+------+	25776	-4.279	1.878e-05	---------++---------++-+----++-	32937	-4.146	3.382e-05	+------+	CELF1(rs10838725)	NA	2.841e-09
ENSG00000165915	ENSG00000165915.13	SLC39A13	mashr_Nerve_Tibial	0.0827038	7.41375e-10	1	1	1	58713	-5.941	2.841e-09	---------++---------++-+----++-+------+	25776	-4.279	1.878e-05	---------++---------++-+----++-	32937	-4.146	3.382e-05	+------+	CELF1(rs10838725)	NA	2.841e-09
ENSG00000165915	ENSG00000165915.13	SLC39A13	mashr_Ovary	NA	NA	1	1	1	58713	-5.941	2.841e-09	---------++---------++-+----++-+------+	25776	-4.279	1.878e-05	---------++---------++-+----++-	32937	-4.146	3.382e-05	+------+	CELF1(rs10838725)	NA	2.841e-09
ENSG00000165915	ENSG00000165915.13	SLC39A13	mashr_Pituitary	NA	NA	1	1	1	58713	-5.941	2.841e-09	---------++---------++-+----++-+------+	25776	-4.279	1.878e-05	---------++---------++-+----++-	32937	-4.146	3.382e-05	+------+	CELF1(rs10838725)	NA	2.841e-09
ENSG00000165915	ENSG00000165915.13	SLC39A13	mashr_Prostate	NA	NA	1	1	1	58713	-5.941	2.841e-09	---------++---------++-+----++-+------+	25776	-4.279	1.878e-05	---------++---------++-+----++-	32937	-4.146	3.382e-05	+------+	CELF1(rs10838725)	NA	2.841e-09
ENSG00000165915	ENSG00000165915.13	SLC39A13	mashr_Uterus	NA	NA	1	1	1	58713	-5.941	2.841e-09	---------++---------++-+----++-+------+	25776	-4.279	1.878e-05	---------++---------++-+----++-	32937	-4.146	3.382e-05	+------+	CELF1(rs10838725)	NA	2.841e-09
ENSG00000165915	ENSG00000165915.13	SLC39A13	mashr_Vagina	NA	NA	1	1	1	58713	-5.941	2.841e-09	---------++---------++-+----++-+------+	25776	-4.279	1.878e-05	---------++---------++-+----++-	32937	-4.146	3.382e-05	+------+	CELF1(rs10838725)	NA	2.841e-09
ENSG00000165915	ENSG00000165915.13	SLC39A13	mashr_Spleen	NA	NA	1	1	1	58713	-5.937	2.911e-09	---------++---------++-+----++-+------+	25776	-4.273	1.929e-05	---------++---------++-+----++-	32937	-4.146	3.382e-05	+------+	CELF1(rs10838725)	NA	2.911e-09
ENSG00000073008	ENSG00000073008.14	PVR	mashr_Pituitary	NA	NA	3	3	3	58713	-5.912	3.382e-09	------+---++----++-+---------+-+++-----	25776	-5.215	1.838e-07	------+---++----++-+---------+-	32937	-3.28	0.001039	+++-----	PLD3(rs145999145); APOE(rs429358); APOE(rs7412); CD33(rs3865444)	Gerring, 2020	3.382e-09
ENSG00000149534	ENSG00000149534.4	MS4A2	DGN-WB	0.0158401	0.000127282	17	16.9355	16.25	58713	-5.91	3.42e-09	----------+++-----+---+---+-++--++-+--+	25776	-4.679	2.885e-06	----------+++-----+---+---+-++-	32937	-3.752	0.0001757	-++-+--+	MS4A6A(rs983392)	Gerring, 2020	3.42e-09
ENSG00000271046	ENSG00000271046.1	AL512631.1	mashr_Brain_Spinal_cord_cervical_c-1	NA	NA	1	1	1	58624	5.904	3.557e-09	+++-+++-++--++++--+-+-+++++++?++-++++++	25687	4.455	8.385e-06	+++-+++-++--++++--+-+-+++++++?+	32937	3.942	8.089e-05	+-++++++	rs7920721: 2.00e-11, PMID: 30820047	NA	3.557e-09
ENSG00000149534	ENSG00000149534.8	MS4A2	mashr_Adipose_Subcutaneous	0.019686	0.00234136	2	2	2	58713	-5.899	3.649e-09	-+--------+++-------+-+--++--+---+-+--+	25776	-5.118	3.089e-07	-+--------+++-------+-+--++--+-	32937	-3.349	0.0008113	--+-+--+	MS4A6A(rs983392)	Gerring, 2020	3.649e-09
ENSG00000165917	ENSG00000165917.9	RAPSN	mashr_Adipose_Subcutaneous	NA	NA	1	1	1	58713	5.873	4.287e-09	+++++++++--+++++++-+--+-++++--+-++++++-	25776	4.297	1.729e-05	+++++++++--+++++++-+--+-++++--+	32937	4.039	5.359e-05	-++++++-	CELF1(rs10838725)	NA	4.287e-09
ENSG00000165917	ENSG00000165917.9	RAPSN	mashr_Prostate	NA	NA	1	1	1	58713	5.873	4.287e-09	+++++++++--+++++++-+--+-++++--+-++++++-	25776	4.297	1.729e-05	+++++++++--+++++++-+--+-++++--+	32937	4.039	5.359e-05	-++++++-	CELF1(rs10838725)	NA	4.287e-09
ENSG00000165917	ENSG00000165917.9	RAPSN	mashr_Adrenal_Gland	NA	NA	1	1	1	58713	-5.871	4.341e-09	---------++-------+-++-+----++-+------+	25776	-4.294	1.754e-05	---------++-------+-++-+----++-	32937	-4.039	5.359e-05	+------+	CELF1(rs10838725)	NA	4.341e-09
ENSG00000165916	ENSG00000165916.8	PSMC3	mashr_Artery_Coronary	NA	NA	2	1	1	58713	-5.867	4.433e-09	---------++-------+-++-+----++-+------+	25776	-4.263	2.014e-05	---------++-------+-++-+----++-	32937	-4.062	4.865e-05	+------+	CELF1(rs10838725)	NA	4.433e-09
ENSG00000165916	ENSG00000165916.8	PSMC3	mashr_Brain_Amygdala	NA	NA	2	1	1	58713	-5.867	4.433e-09	---------++-------+-++-+----++-+------+	25776	-4.263	2.014e-05	---------++-------+-++-+----++-	32937	-4.062	4.865e-05	+------+	CELF1(rs10838725)	NA	4.433e-09
ENSG00000165916	ENSG00000165916.8	PSMC3	mashr_Brain_Anterior_cingulate_cortex_BA24	NA	NA	2	1	1	58713	-5.867	4.433e-09	---------++-------+-++-+----++-+------+	25776	-4.263	2.014e-05	---------++-------+-++-+----++-	32937	-4.062	4.865e-05	+------+	CELF1(rs10838725)	NA	4.433e-09
ENSG00000165916	ENSG00000165916.8	PSMC3	mashr_Brain_Frontal_Cortex_BA9	NA	NA	2	1	1	58713	-5.867	4.433e-09	---------++-------+-++-+----++-+------+	25776	-4.263	2.014e-05	---------++-------+-++-+----++-	32937	-4.062	4.865e-05	+------+	CELF1(rs10838725)	NA	4.433e-09
ENSG00000165916	ENSG00000165916.8	PSMC3	mashr_Brain_Nucleus_accumbens_basal_ganglia	NA	NA	2	1	1	58713	-5.867	4.433e-09	---------++-------+-++-+----++-+------+	25776	-4.263	2.014e-05	---------++-------+-++-+----++-	32937	-4.062	4.865e-05	+------+	CELF1(rs10838725)	NA	4.433e-09
ENSG00000165916	ENSG00000165916.8	PSMC3	mashr_Brain_Spinal_cord_cervical_c-1	NA	NA	1	1	1	58713	-5.867	4.433e-09	---------++-------+-++-+----++-+------+	25776	-4.263	2.014e-05	---------++-------+-++-+----++-	32937	-4.062	4.865e-05	+------+	CELF1(rs10838725)	NA	4.433e-09
ENSG00000165916	ENSG00000165916.8	PSMC3	mashr_Brain_Substantia_nigra	NA	NA	2	1	1	58713	-5.867	4.433e-09	---------++-------+-++-+----++-+------+	25776	-4.263	2.014e-05	---------++-------+-++-+----++-	32937	-4.062	4.865e-05	+------+	CELF1(rs10838725)	NA	4.433e-09
ENSG00000165916	ENSG00000165916.8	PSMC3	mashr_Breast_Mammary_Tissue	0.0136581	0.0359354	2	1	1	58713	-5.867	4.433e-09	---------++-------+-++-+----++-+------+	25776	-4.263	2.014e-05	---------++-------+-++-+----++-	32937	-4.062	4.865e-05	+------+	CELF1(rs10838725)	NA	4.433e-09
ENSG00000165916	ENSG00000165916.8	PSMC3	mashr_Cells_Cultured_fibroblasts	0.102839	4.5424e-11	2	1	1	58713	-5.867	4.433e-09	---------++-------+-++-+----++-+------+	25776	-4.263	2.014e-05	---------++-------+-++-+----++-	32937	-4.062	4.865e-05	+------+	CELF1(rs10838725)	NA	4.433e-09
ENSG00000165916	ENSG00000165916.8	PSMC3	mashr_Cells_EBV-transformed_lymphocytes	NA	NA	2	1	1	58713	-5.867	4.433e-09	---------++-------+-++-+----++-+------+	25776	-4.263	2.014e-05	---------++-------+-++-+----++-	32937	-4.062	4.865e-05	+------+	CELF1(rs10838725)	NA	4.433e-09
ENSG00000165916	ENSG00000165916.8	PSMC3	mashr_Esophagus_Gastroesophageal_Junction	NA	NA	1	1	1	58713	-5.867	4.433e-09	---------++-------+-++-+----++-+------+	25776	-4.263	2.014e-05	---------++-------+-++-+----++-	32937	-4.062	4.865e-05	+------+	CELF1(rs10838725)	NA	4.433e-09
ENSG00000165916	ENSG00000165916.8	PSMC3	mashr_Esophagus_Muscularis	0.0207661	0.0048305	2	1	1	58713	-5.867	4.433e-09	---------++-------+-++-+----++-+------+	25776	-4.263	2.014e-05	---------++-------+-++-+----++-	32937	-4.062	4.865e-05	+------+	CELF1(rs10838725)	NA	4.433e-09
ENSG00000165916	ENSG00000165916.8	PSMC3	mashr_Heart_Left_Ventricle	0.015008	0.0294293	3	1	1	58713	-5.867	4.433e-09	---------++-------+-++-+----++-+------+	25776	-4.263	2.014e-05	---------++-------+-++-+----++-	32937	-4.062	4.865e-05	+------+	CELF1(rs10838725)	NA	4.433e-09
ENSG00000165916	ENSG00000165916.8	PSMC3	mashr_Minor_Salivary_Gland	NA	NA	2	1	1	58713	-5.867	4.433e-09	---------++-------+-++-+----++-+------+	25776	-4.263	2.014e-05	---------++-------+-++-+----++-	32937	-4.062	4.865e-05	+------+	CELF1(rs10838725)	NA	4.433e-09
ENSG00000165916	ENSG00000165916.8	PSMC3	mashr_Pancreas	0.183415	9.99271e-13	1	1	1	58713	-5.867	4.433e-09	---------++-------+-++-+----++-+------+	25776	-4.263	2.014e-05	---------++-------+-++-+----++-	32937	-4.062	4.865e-05	+------+	CELF1(rs10838725)	NA	4.433e-09
ENSG00000165916	ENSG00000165916.8	PSMC3	mashr_Stomach	NA	NA	1	1	1	58713	-5.867	4.433e-09	---------++-------+-++-+----++-+------+	25776	-4.263	2.014e-05	---------++-------+-++-+----++-	32937	-4.062	4.865e-05	+------+	CELF1(rs10838725)	NA	4.433e-09
ENSG00000165916	ENSG00000165916.8	PSMC3	mashr_Thyroid	0.0305235	0.000146087	1	1	1	58713	-5.867	4.433e-09	---------++-------+-++-+----++-+------+	25776	-4.263	2.014e-05	---------++-------+-++-+----++-	32937	-4.062	4.865e-05	+------+	CELF1(rs10838725)	NA	4.433e-09
ENSG00000149534	ENSG00000149534.8	MS4A2	mashr_Adipose_Visceral_Omentum	0.0176718	0.00924527	1	1	1	58713	-5.86	4.623e-09	-+---------++-------+-+--++--+--++-+--+	25776	-4.748	2.059e-06	-+---------++-------+-+--++--+-	32937	-3.624	0.0002898	-++-+--+	MS4A6A(rs983392)	Gerring, 2020	4.623e-09
ENSG00000149534	ENSG00000149534.8	MS4A2	mashr_Artery_Aorta	NA	NA	1	1	1	58713	-5.86	4.623e-09	-+---------++-------+-+--++--+--++-+--+	25776	-4.748	2.059e-06	-+---------++-------+-+--++--+-	32937	-3.624	0.0002898	-++-+--+	MS4A6A(rs983392)	Gerring, 2020	4.623e-09
ENSG00000149534	ENSG00000149534.8	MS4A2	mashr_Artery_Coronary	NA	NA	1	1	1	58713	-5.86	4.623e-09	-+---------++-------+-+--++--+--++-+--+	25776	-4.748	2.059e-06	-+---------++-------+-+--++--+-	32937	-3.624	0.0002898	-++-+--+	MS4A6A(rs983392)	Gerring, 2020	4.623e-09
ENSG00000149534	ENSG00000149534.8	MS4A2	mashr_Artery_Tibial	NA	NA	1	1	1	58713	-5.86	4.623e-09	-+---------++-------+-+--++--+--++-+--+	25776	-4.748	2.059e-06	-+---------++-------+-+--++--+-	32937	-3.624	0.0002898	-++-+--+	MS4A6A(rs983392)	Gerring, 2020	4.623e-09
ENSG00000149534	ENSG00000149534.8	MS4A2	mashr_Breast_Mammary_Tissue	NA	NA	1	1	1	58713	-5.86	4.623e-09	-+---------++-------+-+--++--+--++-+--+	25776	-4.748	2.059e-06	-+---------++-------+-+--++--+-	32937	-3.624	0.0002898	-++-+--+	MS4A6A(rs983392)	Gerring, 2020	4.623e-09
ENSG00000149534	ENSG00000149534.8	MS4A2	mashr_Colon_Sigmoid	0.0634774	4.21709e-05	1	1	1	58713	-5.86	4.623e-09	-+---------++-------+-+--++--+--++-+--+	25776	-4.748	2.059e-06	-+---------++-------+-+--++--+-	32937	-3.624	0.0002898	-++-+--+	MS4A6A(rs983392)	Gerring, 2020	4.623e-09
ENSG00000149534	ENSG00000149534.8	MS4A2	mashr_Colon_Transverse	0.0818972	3.6372e-07	2	1	1	58713	-5.86	4.623e-09	-+---------++-------+-+--++--+--++-+--+	25776	-4.748	2.059e-06	-+---------++-------+-+--++--+-	32937	-3.624	0.0002898	-++-+--+	MS4A6A(rs983392)	Gerring, 2020	4.623e-09
ENSG00000149534	ENSG00000149534.8	MS4A2	mashr_Esophagus_Gastroesophageal_Junction	NA	NA	1	1	1	58713	-5.86	4.623e-09	-+---------++-------+-+--++--+--++-+--+	25776	-4.748	2.059e-06	-+---------++-------+-+--++--+-	32937	-3.624	0.0002898	-++-+--+	MS4A6A(rs983392)	Gerring, 2020	4.623e-09
ENSG00000149534	ENSG00000149534.8	MS4A2	mashr_Esophagus_Mucosa	0.0508184	3.04389e-06	1	1	1	58713	-5.86	4.623e-09	-+---------++-------+-+--++--+--++-+--+	25776	-4.748	2.059e-06	-+---------++-------+-+--++--+-	32937	-3.624	0.0002898	-++-+--+	MS4A6A(rs983392)	Gerring, 2020	4.623e-09
ENSG00000149534	ENSG00000149534.8	MS4A2	mashr_Esophagus_Muscularis	NA	NA	1	1	1	58713	-5.86	4.623e-09	-+---------++-------+-+--++--+--++-+--+	25776	-4.748	2.059e-06	-+---------++-------+-+--++--+-	32937	-3.624	0.0002898	-++-+--+	MS4A6A(rs983392)	Gerring, 2020	4.623e-09
ENSG00000149534	ENSG00000149534.8	MS4A2	mashr_Heart_Left_Ventricle	NA	NA	1	1	1	58713	-5.86	4.623e-09	-+---------++-------+-+--++--+--++-+--+	25776	-4.748	2.059e-06	-+---------++-------+-+--++--+-	32937	-3.624	0.0002898	-++-+--+	MS4A6A(rs983392)	Gerring, 2020	4.623e-09
ENSG00000149534	ENSG00000149534.8	MS4A2	mashr_Liver	0.102899	1.79142e-05	1	1	1	58713	-5.86	4.623e-09	-+---------++-------+-+--++--+--++-+--+	25776	-4.748	2.059e-06	-+---------++-------+-+--++--+-	32937	-3.624	0.0002898	-++-+--+	MS4A6A(rs983392)	Gerring, 2020	4.623e-09
ENSG00000149534	ENSG00000149534.8	MS4A2	mashr_Lung	NA	NA	1	1	1	58713	-5.86	4.623e-09	-+---------++-------+-+--++--+--++-+--+	25776	-4.748	2.059e-06	-+---------++-------+-+--++--+-	32937	-3.624	0.0002898	-++-+--+	MS4A6A(rs983392)	Gerring, 2020	4.623e-09
ENSG00000149534	ENSG00000149534.8	MS4A2	mashr_Muscle_Skeletal	NA	NA	2	1	1	58713	-5.86	4.623e-09	-+---------++-------+-+--++--+--++-+--+	25776	-4.748	2.059e-06	-+---------++-------+-+--++--+-	32937	-3.624	0.0002898	-++-+--+	MS4A6A(rs983392)	Gerring, 2020	4.623e-09
ENSG00000149534	ENSG00000149534.8	MS4A2	mashr_Nerve_Tibial	NA	NA	1	1	1	58713	-5.86	4.623e-09	-+---------++-------+-+--++--+--++-+--+	25776	-4.748	2.059e-06	-+---------++-------+-+--++--+-	32937	-3.624	0.0002898	-++-+--+	MS4A6A(rs983392)	Gerring, 2020	4.623e-09
ENSG00000149534	ENSG00000149534.8	MS4A2	mashr_Pancreas	0.0192988	0.0287518	1	1	1	58713	-5.86	4.623e-09	-+---------++-------+-+--++--+--++-+--+	25776	-4.748	2.059e-06	-+---------++-------+-+--++--+-	32937	-3.624	0.0002898	-++-+--+	MS4A6A(rs983392)	Gerring, 2020	4.623e-09
ENSG00000149534	ENSG00000149534.8	MS4A2	mashr_Prostate	NA	NA	1	1	1	58713	-5.86	4.623e-09	-+---------++-------+-+--++--+--++-+--+	25776	-4.748	2.059e-06	-+---------++-------+-+--++--+-	32937	-3.624	0.0002898	-++-+--+	MS4A6A(rs983392)	Gerring, 2020	4.623e-09
ENSG00000149534	ENSG00000149534.8	MS4A2	mashr_Skin_Sun_Exposed_Lower_leg	0.0409483	4.42352e-06	1	1	1	58713	-5.86	4.623e-09	-+---------++-------+-+--++--+--++-+--+	25776	-4.748	2.059e-06	-+---------++-------+-+--++--+-	32937	-3.624	0.0002898	-++-+--+	MS4A6A(rs983392)	Gerring, 2020	4.623e-09
ENSG00000149534	ENSG00000149534.8	MS4A2	mashr_Small_Intestine_Terminal_Ileum	NA	NA	1	1	1	58713	-5.86	4.623e-09	-+---------++-------+-+--++--+--++-+--+	25776	-4.748	2.059e-06	-+---------++-------+-+--++--+-	32937	-3.624	0.0002898	-++-+--+	MS4A6A(rs983392)	Gerring, 2020	4.623e-09
ENSG00000149534	ENSG00000149534.8	MS4A2	mashr_Spleen	NA	NA	1	1	1	58713	-5.86	4.623e-09	-+---------++-------+-+--++--+--++-+--+	25776	-4.748	2.059e-06	-+---------++-------+-+--++--+-	32937	-3.624	0.0002898	-++-+--+	MS4A6A(rs983392)	Gerring, 2020	4.623e-09
ENSG00000149534	ENSG00000149534.8	MS4A2	mashr_Stomach	0.0398945	0.00145303	1	1	1	58713	-5.86	4.623e-09	-+---------++-------+-+--++--+--++-+--+	25776	-4.748	2.059e-06	-+---------++-------+-+--++--+-	32937	-3.624	0.0002898	-++-+--+	MS4A6A(rs983392)	Gerring, 2020	4.623e-09
ENSG00000149534	ENSG00000149534.8	MS4A2	mashr_Thyroid	NA	NA	1	1	1	58713	-5.86	4.623e-09	-+---------++-------+-+--++--+--++-+--+	25776	-4.748	2.059e-06	-+---------++-------+-+--++--+-	32937	-3.624	0.0002898	-++-+--+	MS4A6A(rs983392)	Gerring, 2020	4.623e-09
ENSG00000186567	ENSG00000186567.12	CEACAM19	mashr_Prostate	0.260993	1.63273e-13	3	3	3	58713	5.841	5.201e-09	+-+-++--++---+++-+--++++-++++-+--++++++	25776	4.96	7.039e-07	+-+-++--++---+++-+--++++-++++-+	32937	3.41	0.0006497	--++++++	PLD3(rs145999145); APOE(rs429358); APOE(rs7412); CD33(rs3865444)	Gerring, 2020	5.201e-09
ENSG00000186567	ENSG00000186567.12	CEACAM19	mashr_Colon_Transverse	0.291784	4.89425e-24	2	2	2	58713	5.835	5.363e-09	+-+-++--++---+++-+---+++-++++-+--++++++	25776	4.884	1.037e-06	+-+-++--++---+++-+---+++-++++-+	32937	3.47	0.0005201	--++++++	PLD3(rs145999145); APOE(rs429358); APOE(rs7412); CD33(rs3865444)	Gerring, 2020	5.363e-09
ENSG00000125755	ENSG00000125755.13	SYMPK	DGN-WB	0.105108	5.24542e-24	25	22.871	24	58713	5.829	5.573e-09	++++-++++--++-+++++++-++-++++-++++++++-	25776	4.803	1.559e-06	++++-++++--++-+++++++-++-++++-+	32937	3.533	0.0004104	+++++++-	PLD3(rs145999145); APOE(rs429358); APOE(rs7412); CD33(rs3865444)	NA	5.573e-09
ENSG00000186567	ENSG00000186567.12	CEACAM19	mashr_Esophagus_Muscularis	0.200287	1.74572e-20	3	3	3	58713	5.821	5.844e-09	+-+-++-+++---+++-+---+++-++++-+--++++++	25776	5.231	1.687e-07	+-+-++-+++---+++-+---+++-++++-+	32937	3.145	0.001663	--++++++	PLD3(rs145999145); APOE(rs429358); APOE(rs7412); CD33(rs3865444)	Gerring, 2020	5.844e-09
ENSG00000196666	ENSG00000196666.4	FAM180B	mashr_Nerve_Tibial	0.0107576	0.0325605	2	2	2	58713	-5.82	5.875e-09	---------++-----------------++-+-------	25776	-4.481	7.42e-06	---------++-----------------++-	32937	-3.807	0.0001409	+-------	CELF1(rs10838725)	NA	5.875e-09
ENSG00000196666	ENSG00000196666.4	FAM180B	mashr_Brain_Putamen_basal_ganglia	NA	NA	2	2	2	58713	-5.803	6.526e-09	---------++-----------------++-+-------	25776	-4.444	8.84e-06	---------++-----------------++-	32937	-3.816	0.0001355	+-------	CELF1(rs10838725)	NA	6.526e-09
ENSG00000073008	ENSG00000073008.14	PVR	mashr_Esophagus_Muscularis	0.0436968	4.78062e-05	3	3	3	58713	-5.8	6.64e-09	------+---++----++-+---------++-++-----	25776	-5.059	4.225e-07	------+---++----++-+---------++	32937	-3.269	0.001081	-++-----	PLD3(rs145999145); APOE(rs429358); APOE(rs7412); CD33(rs3865444)	Gerring, 2020	6.64e-09
ENSG00000196666	ENSG00000196666.4	FAM180B	mashr_Brain_Caudate_basal_ganglia	0.0746483	0.000317036	1	1	1	58713	-5.784	7.281e-09	---------++---------+-------++-+-------	25776	-4.397	1.098e-05	---------++---------+-------++-	32937	-3.833	0.0001266	+-------	CELF1(rs10838725)	NA	7.281e-09
ENSG00000172247	ENSG00000172247.3	C1QTNF4	mashr_Brain_Cerebellar_Hemisphere	0.119072	1.26234e-05	1	1	1	58713	5.784	7.281e-09	+++++++++--+++++++++-+++++++--+-+++++++	25776	4.397	1.098e-05	+++++++++--+++++++++-+++++++--+	32937	3.833	0.0001266	-+++++++	CELF1(rs10838725)	NA	7.281e-09
ENSG00000196666	ENSG00000196666.4	FAM180B	mashr_Brain_Nucleus_accumbens_basal_ganglia	0.126428	1.1728e-06	1	1	1	58713	-5.784	7.281e-09	---------++---------+-------++-+-------	25776	-4.397	1.098e-05	---------++---------+-------++-	32937	-3.833	0.0001266	+-------	CELF1(rs10838725)	NA	7.281e-09
ENSG00000196666	ENSG00000196666.4	FAM180B	mashr_Artery_Coronary	NA	NA	2	2	2	58713	-5.774	7.742e-09	---------++-----------------++-+-------	25776	-4.504	6.668e-06	---------++-----------------++-	32937	-3.725	0.0001956	+-------	CELF1(rs10838725)	NA	7.742e-09
ENSG00000130208	ENSG00000130208.9	APOC1	mashr_Cells_Cultured_fibroblasts	NA	NA	2	1.96774	2	58713	-5.769	7.966e-09	+--+--+--+--+---+++-------+++++-+------	25776	-4.2	2.674e-05	+--+--+--+--+---+++-------+++++	32937	-3.987	6.677e-05	-+------	PLD3(rs145999145); APOE(rs429358); APOE(rs7412); CD33(rs3865444)	Bhattacharya, 2021; Gerring, 2020	7.966e-09
ENSG00000104853	ENSG00000104853.15	CLPTM1	mashr_Whole_Blood	NA	NA	2	1.87097	1.875	58713	-5.767	8.076e-09	---+------++--+------------------------	25776	-5.395	6.842e-08	---+------++--+----------------	32937	-2.927	0.003426	--------	PLD3(rs145999145); APOE(rs429358); APOE(rs7412); CD33(rs3865444)	Gerring, 2020	8.076e-09
ENSG00000136717	ENSG00000136717.14	BIN1	mashr_Brain_Frontal_Cortex_BA9	NA	NA	3	2	2	58713	-5.759	8.444e-09	----+-------+---++-+++--+++--+--++-+---	25776	-3.406	0.0006586	----+-------+---++-+++--+++--+-	32937	-4.676	2.922e-06	-++-+---	BIN1(rs6733839)	Gerring, 2020	8.444e-09
ENSG00000186567	ENSG00000186567.8	CEACAM19	DGN-WB	0.121505	9.87129e-28	83	76.7097	75.375	58713	5.731	9.983e-09	+-++++++-+-++++++++-+-+++++++-----+++--	25776	4.902	9.485e-07	+-++++++-+-++++++++-+-+++++++--	32937	3.315	0.0009159	---+++--	PLD3(rs145999145); APOE(rs429358); APOE(rs7412); CD33(rs3865444)	Gerring, 2020	9.983e-09
ENSG00000109919	ENSG00000109919.9	MTCH2	mashr_Skin_Sun_Exposed_Lower_leg	0.0677045	2.34465e-09	2	2	2	58713	-5.701	1.19e-08	---------++-----------------++-+-------	25776	-4.245	2.187e-05	---------++-----------------++-	32937	-3.857	0.000115	+-------	CELF1(rs10838725)	NA	1.19e-08
ENSG00000165917	ENSG00000165917.9	RAPSN	mashr_Thyroid	0.0239151	0.000688826	2	2	2	58713	5.695	1.234e-08	+++++++++--+++++++-+--++++++--++++++++-	25776	4.544	5.525e-06	+++++++++--+++++++-+--++++++--+	32937	3.584	0.0003385	+++++++-	CELF1(rs10838725)	NA	1.234e-08
ENSG00000172247	ENSG00000172247.3	C1QTNF4	DGN-WB	0.694668	3.11834e-239	41	33.871	39	58713	5.692	1.256e-08	+++++++++--+++++++++-++++++++-+-+++-+++	25776	4.37	1.241e-05	+++++++++--+++++++++-++++++++-+	32937	3.733	0.0001889	-+++-+++	CELF1(rs10838725)	NA	1.256e-08
ENSG00000134571	ENSG00000134571.10	MYBPC3	mashr_Breast_Mammary_Tissue	0.0201795	0.0107327	1	1	1	58713	5.667	1.456e-08	+++++++++--+++++++++-+++++++--+-+++-++-	25776	3.937	8.235e-05	+++++++++--+++++++++-+++++++--+	32937	4.083	4.453e-05	-+++-++-	CELF1(rs10838725)	NA	1.456e-08
ENSG00000134571	ENSG00000134571.10	MYBPC3	mashr_Skin_Not_Sun_Exposed_Suprapubic	NA	NA	1	1	1	58713	5.667	1.456e-08	+++++++++--+++++++++-+++++++--+-+++-++-	25776	3.937	8.235e-05	+++++++++--+++++++++-+++++++--+	32937	4.083	4.453e-05	-+++-++-	CELF1(rs10838725)	NA	1.456e-08
ENSG00000104853	ENSG00000104853.15	CLPTM1	mashr_Adipose_Visceral_Omentum	NA	NA	1	1	1	58713	5.666	1.461e-08	+000+++0+++00+-0-0+++0+++++++-0++-+++--	25776	3.501	0.0004641	0	32937	4.468	7.889e-06	++-+++--	PLD3(rs145999145); APOE(rs429358); APOE(rs7412); CD33(rs3865444)	Gerring, 2020	1.461e-08
ENSG00000198087	ENSG00000198087.7	CD2AP	DGN-WB	0.00161112	0.223366	3	3	3	58713	-5.656	1.55e-08	-++--++-----+----------+--+--+--+------	25776	-4.234	2.299e-05	-++--++-----+----------+--+--+-	32937	-3.806	0.0001411	-+------	TREM2(rs75932628); TREML2(rs9381040); CD2AP(rs10948363)	Nagpal, 2019	1.55e-08
ENSG00000234906	ENSG00000234906.9	APOC2	mashr_Skin_Not_Sun_Exposed_Suprapubic	0.0824193	1.49794e-09	4	3.83871	3.625	58713	5.654	1.564e-08	-++++++-++-+++++++-+---++++++-+++-+++++	25776	4.145	3.404e-05	-++++++-++-+++++++-+---++++++-+	32937	3.883	0.0001032	++-+++++	PLD3(rs145999145); APOE(rs429358); APOE(rs7412); CD33(rs3865444)	Gerring, 2020	1.564e-08
ENSG00000178386	ENSG00000178386.8	ZNF223	DGN-WB	0.010587	0.00175786	35	33	33.75	58713	-5.653	1.579e-08	-+---+-+-+-++----+---+-------+---------	25776	-4.581	4.633e-06	-+---+-+-+-++----+---+-------+-	32937	-3.495	0.0004742	--------	PLD3(rs145999145); APOE(rs429358); APOE(rs7412); CD33(rs3865444)	NA	1.579e-08
ENSG00000165917	ENSG00000165917.9	RAPSN	mashr_Adipose_Visceral_Omentum	0.0474445	1.67155e-05	1	1	1	58713	5.649	1.611e-08	+++++++++--+++++++++-+++++++--+-++++++-	25776	4.353	1.342e-05	+++++++++--+++++++++-+++++++--+	32937	3.692	0.0002228	-++++++-	CELF1(rs10838725)	NA	1.611e-08
ENSG00000165917	ENSG00000165917.9	RAPSN	mashr_Brain_Amygdala	NA	NA	1	1	1	58713	5.649	1.611e-08	+++++++++--+++++++++-+++++++--+-++++++-	25776	4.353	1.342e-05	+++++++++--+++++++++-+++++++--+	32937	3.692	0.0002228	-++++++-	CELF1(rs10838725)	NA	1.611e-08
ENSG00000234906	ENSG00000234906.9	APOC2	mashr_Heart_Left_Ventricle	NA	NA	2	1.96774	2	58713	5.633	1.771e-08	+-++++--++-+++++++-+--+++++-+++++-+++++	25776	4.461	8.15e-06	+-++++--++-+++++++-+--+++++-+++	32937	3.574	0.0003512	++-+++++	PLD3(rs145999145); APOE(rs429358); APOE(rs7412); CD33(rs3865444)	Gerring, 2020	1.771e-08
ENSG00000134571	ENSG00000134571.10	MYBPC3	mashr_Esophagus_Mucosa	NA	NA	2	2	2	58713	5.63	1.801e-08	+++++++++--+++++++++-+++++++--+-+++-++-	25776	3.934	8.357e-05	+++++++++--+++++++++-+++++++--+	32937	4.037	5.416e-05	-+++-++-	CELF1(rs10838725)	NA	1.801e-08
ENSG00000149177	ENSG00000149177.12	PTPRJ	mashr_Brain_Cortex	0.111878	5.28289e-06	2	2	2	58713	5.629	1.812e-08	++++-++++--++++++++--+-+++++--+++++++++	25776	4.356	1.323e-05	++++-++++--++++++++--+-+++++--+	32937	3.662	0.0002504	++++++++	CELF1(rs10838725)	NA	1.812e-08
ENSG00000142273	ENSG00000142273.10	CBLC	mashr_Thyroid	0.0669769	1.06842e-08	2	2	2	57358	5.029	4.94e-07	+++-++++++-++?+++++++-++-++++++-+-++++-	24421	5.614	1.973e-08	+++-++++++-++?+++++++-++-++++++	32937	1.802	0.07161	-+-++++-	PLD3(rs145999145); APOE(rs429358); APOE(rs7412); CD33(rs3865444)	Gerring, 2020	1.973e-08
ENSG00000234906	ENSG00000234906.9	APOC2	mashr_Lung	0.339248	8.77988e-43	3	1.90323	2.625	58713	-5.612	1.996e-08	-+----++--+-------+-++-----+-----+-----	25776	-3.862	0.0001125	-+----++--+-------+-++-----+---	32937	-4.077	4.563e-05	--+-----	PLD3(rs145999145); APOE(rs429358); APOE(rs7412); CD33(rs3865444)	Gerring, 2020	1.996e-08
ENSG00000134571	ENSG00000134571.10	MYBPC3	mashr_Colon_Sigmoid	NA	NA	2	2	2	58713	5.607	2.064e-08	+++++++++--+++++++++-+++++++--+-++++++-	25776	3.731	0.0001909	+++++++++--+++++++++-+++++++--+	32937	4.185	2.85e-05	-++++++-	CELF1(rs10838725)	NA	2.064e-08
ENSG00000109919	ENSG00000109919.9	MTCH2	mashr_Brain_Amygdala	NA	NA	1	1	1	58713	-5.602	2.122e-08	---------++---------+-------++-+-------	25776	-4.319	1.567e-05	---------++---------+-------++-	32937	-3.658	0.0002539	+-------	CELF1(rs10838725)	NA	2.122e-08
ENSG00000109919	ENSG00000109919.9	MTCH2	mashr_Brain_Cerebellar_Hemisphere	0.160397	2.48883e-07	1	1	1	58713	-5.602	2.122e-08	---------++---------+-------++-+-------	25776	-4.319	1.567e-05	---------++---------+-------++-	32937	-3.658	0.0002539	+-------	CELF1(rs10838725)	NA	2.122e-08
ENSG00000109919	ENSG00000109919.9	MTCH2	mashr_Brain_Cerebellum	0.0641357	0.000630943	1	1	1	58713	-5.602	2.122e-08	---------++---------+-------++-+-------	25776	-4.319	1.567e-05	---------++---------+-------++-	32937	-3.658	0.0002539	+-------	CELF1(rs10838725)	NA	2.122e-08
ENSG00000109919	ENSG00000109919.9	MTCH2	mashr_Brain_Hippocampus	0.0818983	0.000364559	1	1	1	58713	-5.602	2.122e-08	---------++---------+-------++-+-------	25776	-4.319	1.567e-05	---------++---------+-------++-	32937	-3.658	0.0002539	+-------	CELF1(rs10838725)	NA	2.122e-08
ENSG00000109919	ENSG00000109919.9	MTCH2	mashr_Brain_Hypothalamus	0.0706532	0.00101472	1	1	1	58713	-5.602	2.122e-08	---------++---------+-------++-+-------	25776	-4.319	1.567e-05	---------++---------+-------++-	32937	-3.658	0.0002539	+-------	CELF1(rs10838725)	NA	2.122e-08
ENSG00000109919	ENSG00000109919.9	MTCH2	mashr_Cells_Cultured_fibroblasts	NA	NA	1	1	1	58713	-5.602	2.122e-08	---------++---------+-------++-+-------	25776	-4.319	1.567e-05	---------++---------+-------++-	32937	-3.658	0.0002539	+-------	CELF1(rs10838725)	NA	2.122e-08
ENSG00000109919	ENSG00000109919.9	MTCH2	mashr_Colon_Sigmoid	NA	NA	1	1	1	58713	-5.602	2.122e-08	---------++---------+-------++-+-------	25776	-4.319	1.567e-05	---------++---------+-------++-	32937	-3.658	0.0002539	+-------	CELF1(rs10838725)	NA	2.122e-08
ENSG00000109919	ENSG00000109919.9	MTCH2	mashr_Esophagus_Muscularis	0.0565197	2.80614e-06	1	1	1	58713	-5.602	2.122e-08	---------++---------+-------++-+-------	25776	-4.319	1.567e-05	---------++---------+-------++-	32937	-3.658	0.0002539	+-------	CELF1(rs10838725)	NA	2.122e-08
ENSG00000109919	ENSG00000109919.9	MTCH2	mashr_Heart_Atrial_Appendage	NA	NA	1	1	1	58713	-5.602	2.122e-08	---------++---------+-------++-+-------	25776	-4.319	1.567e-05	---------++---------+-------++-	32937	-3.658	0.0002539	+-------	CELF1(rs10838725)	NA	2.122e-08
ENSG00000109919	ENSG00000109919.9	MTCH2	mashr_Heart_Left_Ventricle	NA	NA	1	1	1	58713	-5.602	2.122e-08	---------++---------+-------++-+-------	25776	-4.319	1.567e-05	---------++---------+-------++-	32937	-3.658	0.0002539	+-------	CELF1(rs10838725)	NA	2.122e-08
ENSG00000109919	ENSG00000109919.9	MTCH2	mashr_Liver	NA	NA	1	1	1	58713	-5.602	2.122e-08	---------++---------+-------++-+-------	25776	-4.319	1.567e-05	---------++---------+-------++-	32937	-3.658	0.0002539	+-------	CELF1(rs10838725)	NA	2.122e-08
ENSG00000109919	ENSG00000109919.9	MTCH2	mashr_Nerve_Tibial	0.0513292	2.04016e-06	1	1	1	58713	-5.602	2.122e-08	---------++---------+-------++-+-------	25776	-4.319	1.567e-05	---------++---------+-------++-	32937	-3.658	0.0002539	+-------	CELF1(rs10838725)	NA	2.122e-08
ENSG00000109919	ENSG00000109919.9	MTCH2	mashr_Skin_Not_Sun_Exposed_Suprapubic	NA	NA	1	1	1	58713	-5.602	2.122e-08	---------++---------+-------++-+-------	25776	-4.319	1.567e-05	---------++---------+-------++-	32937	-3.658	0.0002539	+-------	CELF1(rs10838725)	NA	2.122e-08
ENSG00000109919	ENSG00000109919.9	MTCH2	mashr_Small_Intestine_Terminal_Ileum	NA	NA	1	1	1	58713	-5.602	2.122e-08	---------++---------+-------++-+-------	25776	-4.319	1.567e-05	---------++---------+-------++-	32937	-3.658	0.0002539	+-------	CELF1(rs10838725)	NA	2.122e-08
ENSG00000136717	ENSG00000136717.14	BIN1	mashr_Esophagus_Gastroesophageal_Junction	0.13353	6.32307e-10	3	2	2	58713	-5.601	2.128e-08	---++-+---+++----++++++-------+--+-+---	25776	-4.173	3.009e-05	---++-+---+++----++++++-------+	32937	-3.787	0.0001524	--+-+---	BIN1(rs6733839)	Gerring, 2020	2.128e-08
ENSG00000234906	ENSG00000234906.9	APOC2	mashr_Brain_Hypothalamus	NA	NA	2	1.96774	2	58713	5.601	2.132e-08	+-++++--++-+++++++-+--+++++-+++++-+++++	25776	4.428	9.493e-06	+-++++--++-+++++++-+--+++++-+++	32937	3.56	0.0003702	++-+++++	PLD3(rs145999145); APOE(rs429358); APOE(rs7412); CD33(rs3865444)	Gerring, 2020	2.132e-08
ENSG00000123444	ENSG00000123444.13	KBTBD4	mashr_Kidney_Cortex	NA	NA	2	2	2	58713	5.59	2.272e-08	-+++++++---+++++++++++++++++--+-+++++++	25776	3.996	6.453e-05	-+++++++---+++++++++++++++++--+	32937	3.929	8.545e-05	-+++++++	CELF1(rs10838725)	NA	2.272e-08
ENSG00000165917	ENSG00000165917.9	RAPSN	mashr_Brain_Hippocampus	0.027373	0.0487813	1	1	1	58713	5.588	2.295e-08	+++++++++--+++++++++-+++++++--+-+++-+++	25776	4.292	1.771e-05	+++++++++--+++++++++-+++++++--+	32937	3.664	0.0002482	-+++-+++	CELF1(rs10838725)	NA	2.295e-08
ENSG00000134571	ENSG00000134571.10	MYBPC3	mashr_Small_Intestine_Terminal_Ileum	NA	NA	2	2	2	58713	5.581	2.385e-08	+++++++++--+++++++-+--++++++--+-+++-++-	25776	3.925	8.663e-05	+++++++++--+++++++-+--++++++--+	32937	3.98	6.905e-05	-+++-++-	CELF1(rs10838725)	NA	2.385e-08
ENSG00000073008	ENSG00000073008.14	PVR	mashr_Brain_Caudate_basal_ganglia	0.0272057	0.034483	1	1	1	58713	-5.579	2.416e-08	------++--++----+--+--+--+---+--++-----	25776	-4.791	1.66e-06	------++--++----+--+--+--+---+-	32937	-3.211	0.001324	-++-----	PLD3(rs145999145); APOE(rs429358); APOE(rs7412); CD33(rs3865444)	Gerring, 2020	2.416e-08
ENSG00000030066	ENSG00000030066.13	NUP160	mashr_Esophagus_Mucosa	NA	NA	1	1	1	58713	-5.574	2.485e-08	---------++---------+-------++-+-------	25776	-4.124	3.729e-05	---------++---------+-------++-	32937	-3.795	0.0001479	+-------	CELF1(rs10838725)	NA	2.485e-08
ENSG00000030066	ENSG00000030066.13	NUP160	mashr_Heart_Left_Ventricle	NA	NA	1	1	1	58713	-5.574	2.485e-08	---------++---------+-------++-+-------	25776	-4.124	3.729e-05	---------++---------+-------++-	32937	-3.795	0.0001479	+-------	CELF1(rs10838725)	NA	2.485e-08
ENSG00000030066	ENSG00000030066.13	NUP160	mashr_Pituitary	NA	NA	1	1	1	58713	-5.574	2.485e-08	---------++---------+-------++-+-------	25776	-4.124	3.729e-05	---------++---------+-------++-	32937	-3.795	0.0001479	+-------	CELF1(rs10838725)	NA	2.485e-08
ENSG00000030066	ENSG00000030066.13	NUP160	mashr_Breast_Mammary_Tissue	NA	NA	1	1	1	58713	-5.571	2.526e-08	---------++---------+-------++-+-------	25776	-4.114	3.887e-05	---------++---------+-------++-	32937	-3.799	0.0001452	+-------	CELF1(rs10838725)	NA	2.526e-08
ENSG00000030066	ENSG00000030066.13	NUP160	mashr_Cells_EBV-transformed_lymphocytes	NA	NA	1	1	1	58713	-5.571	2.526e-08	---------++---------+-------++-+-------	25776	-4.114	3.887e-05	---------++---------+-------++-	32937	-3.799	0.0001452	+-------	CELF1(rs10838725)	NA	2.526e-08
ENSG00000030066	ENSG00000030066.13	NUP160	mashr_Heart_Atrial_Appendage	NA	NA	1	1	1	58713	-5.571	2.526e-08	---------++---------+-------++-+-------	25776	-4.114	3.887e-05	---------++---------+-------++-	32937	-3.799	0.0001452	+-------	CELF1(rs10838725)	NA	2.526e-08
ENSG00000109919	ENSG00000109919.9	MTCH2	mashr_Adipose_Subcutaneous	NA	NA	1	1	1	58713	-5.564	2.639e-08	-------+-++---------+-------++-+-------	25776	-4.067	4.755e-05	-------+-++---------+-------++-	32937	-3.83	0.000128	+-------	CELF1(rs10838725)	NA	2.639e-08
ENSG00000109919	ENSG00000109919.9	MTCH2	mashr_Brain_Anterior_cingulate_cortex_BA24	0.063697	0.00319555	1	1	1	58713	-5.563	2.644e-08	---------++---------+-------++-+-------	25776	-4.271	1.944e-05	---------++---------+-------++-	32937	-3.65	0.0002627	+-------	CELF1(rs10838725)	NA	2.644e-08
ENSG00000109919	ENSG00000109919.9	MTCH2	mashr_Brain_Caudate_basal_ganglia	0.206806	6.52009e-10	1	1	1	58713	-5.563	2.644e-08	---------++---------+-------++-+-------	25776	-4.271	1.944e-05	---------++---------+-------++-	32937	-3.65	0.0002627	+-------	CELF1(rs10838725)	NA	2.644e-08
ENSG00000109919	ENSG00000109919.9	MTCH2	mashr_Brain_Cortex	0.296649	7.32515e-16	1	1	1	58713	-5.563	2.644e-08	---------++---------+-------++-+-------	25776	-4.271	1.944e-05	---------++---------+-------++-	32937	-3.65	0.0002627	+-------	CELF1(rs10838725)	NA	2.644e-08
ENSG00000109919	ENSG00000109919.9	MTCH2	mashr_Brain_Frontal_Cortex_BA9	0.135644	3.26029e-06	1	1	1	58713	-5.563	2.644e-08	---------++---------+-------++-+-------	25776	-4.271	1.944e-05	---------++---------+-------++-	32937	-3.65	0.0002627	+-------	CELF1(rs10838725)	NA	2.644e-08
ENSG00000109919	ENSG00000109919.9	MTCH2	mashr_Brain_Putamen_basal_ganglia	0.174705	6.48699e-08	1	1	1	58713	-5.563	2.644e-08	---------++---------+-------++-+-------	25776	-4.271	1.944e-05	---------++---------+-------++-	32937	-3.65	0.0002627	+-------	CELF1(rs10838725)	NA	2.644e-08
ENSG00000130202	ENSG00000130202.9	NECTIN2	mashr_Colon_Transverse	NA	NA	2	1	2	58713	-5.549	2.873e-08	-------+++++------++-++-------++---+---	25776	-5.13	2.899e-07	-------+++++------++-++-------+	32937	-2.871	0.004097	+---+---	PLD3(rs145999145); APOE(rs429358); APOE(rs7412); CD33(rs3865444)	Gerring, 2020	2.873e-08
ENSG00000234906	ENSG00000234906.9	APOC2	mashr_Artery_Aorta	NA	NA	1	1	1	58713	-5.537	3.078e-08	-+----++--+-------+-++-----+-----+-----	25776	-4.367	1.261e-05	-+----++--+-------+-++-----+---	32937	-3.53	0.0004163	--+-----	PLD3(rs145999145); APOE(rs429358); APOE(rs7412); CD33(rs3865444)	Gerring, 2020	3.078e-08
ENSG00000165917	ENSG00000165917.9	RAPSN	mashr_Brain_Putamen_basal_ganglia	NA	NA	1	1	1	58713	5.526	3.276e-08	+++++++++--+++++++++--+-++++--+-++++++-	25776	3.924	8.701e-05	+++++++++--+++++++++--+-++++--+	32937	3.906	9.367e-05	-++++++-	CELF1(rs10838725)	NA	3.276e-08
ENSG00000213619	ENSG00000213619.9	NDUFS3	mashr_Brain_Caudate_basal_ganglia	NA	NA	1	1	1	58713	-5.526	3.278e-08	---------++---------+-------++-+-------	25776	-4.261	2.033e-05	---------++---------+-------++-	32937	-3.608	0.0003085	+-------	CELF1(rs10838725)	NA	3.278e-08
ENSG00000213619	ENSG00000213619.9	NDUFS3	mashr_Cells_Cultured_fibroblasts	0.103944	2.72422e-11	1	1	1	58713	5.526	3.278e-08	+++++++++--+++++++++-+++++++--+-+++++++	25776	4.261	2.033e-05	+++++++++--+++++++++-+++++++--+	32937	3.608	0.0003085	-+++++++	CELF1(rs10838725)	NA	3.278e-08
ENSG00000213619	ENSG00000213619.9	NDUFS3	mashr_Nerve_Tibial	NA	NA	1	1	1	58713	-5.526	3.278e-08	---------++---------+-------++-+-------	25776	-4.261	2.033e-05	---------++---------+-------++-	32937	-3.608	0.0003085	+-------	CELF1(rs10838725)	NA	3.278e-08
ENSG00000136717	ENSG00000136717.14	BIN1	mashr_Brain_Putamen_basal_ganglia	NA	NA	2	1	1	58713	5.526	3.283e-08	+-++++--+-+-+++++-++-+++++++-+--+++++++	25776	4.76	1.931e-06	+-++++--+-+-+++++-++-+++++++-+-	32937	3.166	0.001545	-+++++++	BIN1(rs6733839)	Gerring, 2020	3.283e-08
ENSG00000136717	ENSG00000136717.14	BIN1	mashr_Cells_EBV-transformed_lymphocytes	NA	NA	2	1	1	58713	5.526	3.283e-08	+-++++--+-+-+++++-++-+++++++-+--+++++++	25776	4.76	1.931e-06	+-++++--+-+-+++++-++-+++++++-+-	32937	3.166	0.001545	-+++++++	BIN1(rs6733839)	Gerring, 2020	3.283e-08
ENSG00000134571	ENSG00000134571.10	MYBPC3	mashr_Lung	0.0558419	7.71423e-07	2	1	2	58713	5.524	3.307e-08	+++++++++--+++++++++-+++++++--+-+++-++-	25776	3.937	8.235e-05	+++++++++--+++++++++-+++++++--+	32937	3.893	9.921e-05	-+++-++-	CELF1(rs10838725)	NA	3.307e-08
ENSG00000196666	ENSG00000196666.4	FAM180B	mashr_Brain_Cerebellum	0.0987978	1.1981e-05	1	1	1	58713	-5.52	3.39e-08	---------++---------+-------++-+---+---	25776	-4.249	2.145e-05	---------++---------+-------++-	32937	-3.611	0.0003051	+---+---	CELF1(rs10838725)	NA	3.39e-08
ENSG00000196666	ENSG00000196666.4	FAM180B	mashr_Brain_Cortex	NA	NA	1	1	1	58713	-5.52	3.39e-08	---------++---------+-------++-+---+---	25776	-4.249	2.145e-05	---------++---------+-------++-	32937	-3.611	0.0003051	+---+---	CELF1(rs10838725)	NA	3.39e-08
ENSG00000109919	ENSG00000109919.9	MTCH2	mashr_Brain_Nucleus_accumbens_basal_ganglia	0.248067	7.91989e-13	1	1	1	58713	-5.52	3.39e-08	---------++---------+-------++-+---+---	25776	-4.249	2.145e-05	---------++---------+-------++-	32937	-3.611	0.0003051	+---+---	CELF1(rs10838725)	NA	3.39e-08
ENSG00000172247	ENSG00000172247.3	C1QTNF4	mashr_Brain_Frontal_Cortex_BA9	NA	NA	2	1	1	58713	5.515	3.495e-08	+++++++++--+++++++++-+++++++--+-+++++++	25776	4.241	2.227e-05	+++++++++--+++++++++-+++++++--+	32937	3.611	0.0003048	-+++++++	CELF1(rs10838725)	NA	3.495e-08
ENSG00000196666	ENSG00000196666.4	FAM180B	mashr_Brain_Frontal_Cortex_BA9	0.118345	1.50718e-05	1	1	1	58713	-5.515	3.495e-08	---------++---------+-------++-+-------	25776	-4.241	2.227e-05	---------++---------+-------++-	32937	-3.611	0.0003048	+-------	CELF1(rs10838725)	NA	3.495e-08
ENSG00000172247	ENSG00000172247.3	C1QTNF4	mashr_Brain_Nucleus_accumbens_basal_ganglia	NA	NA	2	1	1	58713	5.515	3.495e-08	+++++++++--+++++++++-+++++++--+-+++++++	25776	4.241	2.227e-05	+++++++++--+++++++++-+++++++--+	32937	3.611	0.0003048	-+++++++	CELF1(rs10838725)	NA	3.495e-08
ENSG00000172247	ENSG00000172247.3	C1QTNF4	mashr_Brain_Spinal_cord_cervical_c-1	NA	NA	2	1	1	58713	5.515	3.495e-08	+++++++++--+++++++++-+++++++--+-+++++++	25776	4.241	2.227e-05	+++++++++--+++++++++-+++++++--+	32937	3.611	0.0003048	-+++++++	CELF1(rs10838725)	NA	3.495e-08
ENSG00000172247	ENSG00000172247.3	C1QTNF4	mashr_Brain_Substantia_nigra	NA	NA	2	1	1	58713	5.515	3.495e-08	+++++++++--+++++++++-+++++++--+-+++++++	25776	4.241	2.227e-05	+++++++++--+++++++++-+++++++--+	32937	3.611	0.0003048	-+++++++	CELF1(rs10838725)	NA	3.495e-08
ENSG00000172247	ENSG00000172247.3	C1QTNF4	mashr_Breast_Mammary_Tissue	0.197961	2.32572e-17	1	1	1	58713	5.515	3.495e-08	+++++++++--+++++++++-+++++++--+-+++++++	25776	4.241	2.227e-05	+++++++++--+++++++++-+++++++--+	32937	3.611	0.0003048	-+++++++	CELF1(rs10838725)	NA	3.495e-08
ENSG00000172247	ENSG00000172247.3	C1QTNF4	mashr_Cells_Cultured_fibroblasts	0.156273	1.57458e-16	2	1	1	58713	5.515	3.495e-08	+++++++++--+++++++++-+++++++--+-+++++++	25776	4.241	2.227e-05	+++++++++--+++++++++-+++++++--+	32937	3.611	0.0003048	-+++++++	CELF1(rs10838725)	NA	3.495e-08
ENSG00000172247	ENSG00000172247.3	C1QTNF4	mashr_Cells_EBV-transformed_lymphocytes	0.116662	0.000152489	2	1	1	58713	5.515	3.495e-08	+++++++++--+++++++++-+++++++--+-+++++++	25776	4.241	2.227e-05	+++++++++--+++++++++-+++++++--+	32937	3.611	0.0003048	-+++++++	CELF1(rs10838725)	NA	3.495e-08
ENSG00000172247	ENSG00000172247.3	C1QTNF4	mashr_Liver	0.351381	1.75501e-18	1	1	1	58713	5.515	3.495e-08	+++++++++--+++++++++-+++++++--+-+++++++	25776	4.241	2.227e-05	+++++++++--+++++++++-+++++++--+	32937	3.611	0.0003048	-+++++++	CELF1(rs10838725)	NA	3.495e-08
ENSG00000172247	ENSG00000172247.3	C1QTNF4	mashr_Pancreas	0.0337528	0.00403551	2	1	1	58713	5.515	3.495e-08	+++++++++--+++++++++-+++++++--+-+++++++	25776	4.241	2.227e-05	+++++++++--+++++++++-+++++++--+	32937	3.611	0.0003048	-+++++++	CELF1(rs10838725)	NA	3.495e-08
ENSG00000172247	ENSG00000172247.3	C1QTNF4	mashr_Vagina	0.0881832	0.0011716	1	1	1	58713	5.515	3.495e-08	+++++++++--+++++++++-+++++++--+-+++++++	25776	4.241	2.227e-05	+++++++++--+++++++++-+++++++--+	32937	3.611	0.0003048	-+++++++	CELF1(rs10838725)	NA	3.495e-08
ENSG00000172247	ENSG00000172247.3	C1QTNF4	mashr_Whole_Blood	0.17636	5.99861e-26	2	1	1	58713	5.515	3.495e-08	+++++++++--+++++++++-+++++++--+-+++++++	25776	4.241	2.227e-05	+++++++++--+++++++++-+++++++--+	32937	3.611	0.0003048	-+++++++	CELF1(rs10838725)	NA	3.495e-08
ENSG00000134571	ENSG00000134571.10	MYBPC3	mashr_Brain_Cortex	0.0737897	0.000300351	2	2	2	58713	5.507	3.652e-08	+++++++++--+++++++++-+++++++--+--+++++-	25776	3.671	0.0002418	+++++++++--+++++++++-+++++++--+	32937	4.105	4.04e-05	--+++++-	CELF1(rs10838725)	NA	3.652e-08
ENSG00000134571	ENSG00000134571.10	MYBPC3	mashr_Adipose_Subcutaneous	NA	NA	2	2	2	58713	5.506	3.67e-08	+++++++++--+++++++-+--++++++--+-+++-++-	25776	3.894	9.85e-05	+++++++++--+++++++-+--++++++--+	32937	3.906	9.372e-05	-+++-++-	CELF1(rs10838725)	NA	3.67e-08
ENSG00000213619	ENSG00000213619.9	NDUFS3	mashr_Brain_Putamen_basal_ganglia	NA	NA	2	2	2	58713	-5.498	3.847e-08	---------++---------+--+----++-+-------	25776	-4.187	2.827e-05	---------++---------+--+----++-	32937	-3.636	0.0002766	+-------	CELF1(rs10838725)	NA	3.847e-08
ENSG00000213619	ENSG00000213619.9	NDUFS3	mashr_Brain_Nucleus_accumbens_basal_ganglia	0.0430185	0.00575622	2	2	2	58713	-5.493	3.952e-08	---------++---------+-------++-+-------	25776	-4.205	2.607e-05	---------++---------+-------++-	32937	-3.614	0.0003019	+-------	CELF1(rs10838725)	NA	3.952e-08
ENSG00000165917	ENSG00000165917.9	RAPSN	mashr_Stomach	NA	NA	2	2	2	58713	5.443	5.237e-08	+++++++-+--+++++++-++-++++++--++++++++-	25776	4.519	6.227e-06	+++++++-+--+++++++-++-++++++--+	32937	3.27	0.001076	+++++++-	CELF1(rs10838725)	NA	5.237e-08
ENSG00000213619	ENSG00000213619.9	NDUFS3	mashr_Esophagus_Mucosa	0.0137955	0.0185856	2	2	2	58713	5.436	5.435e-08	+++++++++--+++++++++++++++++--+-+++++++	25776	4.262	2.026e-05	+++++++++--+++++++++++++++++--+	32937	3.488	0.0004866	-+++++++	CELF1(rs10838725)	NA	5.435e-08
ENSG00000136717	ENSG00000136717.14	BIN1	mashr_Colon_Sigmoid	0.302	4.1661e-23	3	3	3	58713	-5.434	5.506e-08	---++-+---+++----++++++-------+--+-+--+	25776	-4.151	3.306e-05	---++-+---+++----++++++-------+	32937	-3.583	0.0003398	--+-+--+	BIN1(rs6733839)	Gerring, 2020	5.506e-08
ENSG00000123444	ENSG00000123444.13	KBTBD4	mashr_Colon_Transverse	NA	NA	2	2	2	58713	-5.431	5.602e-08	---------++---------+-------++-+-------	25776	-4.089	4.328e-05	---------++---------+-------++-	32937	-3.634	0.0002794	+-------	CELF1(rs10838725)	NA	5.602e-08
ENSG00000185899	ENSG00000185899.1	TAS2R60	DGN-WB	0.438442	2.08872e-117	26	26	25.625	58713	-5.425	5.783e-08	------++----+---+-++++--+-+--------+---	25776	-4.28	1.867e-05	------++----+---+-++++--+-+----	32937	-3.457	0.000546	----+---	EPHA1(rs11771145)	NA	5.783e-08
ENSG00000109919	ENSG00000109919.9	MTCH2	mashr_Lung	NA	NA	2	2	2	58713	-5.416	6.099e-08	------++-++------------------+-+---+---	25776	-4.041	5.332e-05	------++-++------------------+-	32937	-3.656	0.0002557	+---+---	CELF1(rs10838725)	NA	6.099e-08
ENSG00000186567	ENSG00000186567.12	CEACAM19	mashr_Artery_Tibial	0.18263	1.1198e-22	4	4	4	58713	5.41	6.312e-08	+-++++--++---+++-+--+++++++++-+--++++++	25776	4.135	3.557e-05	+-++++--++---+++-+--+++++++++-+	32937	3.565	0.0003636	--++++++	PLD3(rs145999145); APOE(rs429358); APOE(rs7412); CD33(rs3865444)	Gerring, 2020	6.312e-08
ENSG00000234906	ENSG00000234906.9	APOC2	mashr_Esophagus_Gastroesophageal_Junction	0.305381	4.01563e-24	3	2.90323	2.625	58713	5.386	7.194e-08	+-++++--++-+++++++-+--+++++-+++++-+-+++	25776	4.347	1.377e-05	+-++++--++-+++++++-+--+++++-+++	32937	3.345	0.0008214	++-+-+++	PLD3(rs145999145); APOE(rs429358); APOE(rs7412); CD33(rs3865444)	Gerring, 2020	7.194e-08
ENSG00000104866	ENSG00000104866.10	PPP1R37	mashr_Esophagus_Muscularis	NA	NA	2	2	2	58713	-5.386	7.204e-08	-+------+-+++----++-------+--+-+------+	25776	-4.656	3.226e-06	-+------+-+++----++-------+--+-	32937	-3.072	0.002125	+------+	PLD3(rs145999145); APOE(rs429358); APOE(rs7412); CD33(rs3865444)	NA	7.204e-08
ENSG00000172247	ENSG00000172247.3	C1QTNF4	mashr_Adipose_Subcutaneous	0.37754	5.87251e-54	3	2	2	58713	5.381	7.417e-08	+++++++++--+++++++++-+++++++--+-+++-+++	25776	4.108	3.991e-05	+++++++++--+++++++++-+++++++--+	32937	3.55	0.0003853	-+++-+++	CELF1(rs10838725)	NA	7.417e-08
ENSG00000213619	ENSG00000213619.9	NDUFS3	mashr_Adipose_Subcutaneous	NA	NA	2	2	2	58713	-5.377	7.569e-08	---------++---------+--+-----+-++------	25776	-4.08	4.498e-05	---------++---------+--+-----+-	32937	-3.57	0.0003575	++------	CELF1(rs10838725)	NA	7.569e-08
ENSG00000213619	ENSG00000213619.9	NDUFS3	mashr_Breast_Mammary_Tissue	NA	NA	2	2	2	58713	-5.362	8.225e-08	---------++---------+--+-----+-++------	25776	-4.056	4.984e-05	---------++---------+--+-----+-	32937	-3.571	0.000356	++------	CELF1(rs10838725)	NA	8.225e-08
ENSG00000186567	ENSG00000186567.12	CEACAM19	mashr_Breast_Mammary_Tissue	0.0781168	3.56536e-07	3	3	3	58713	5.359	8.358e-08	+-+-++-+++---+++++-++-++-++++-+--++++++	25776	4.729	2.252e-06	+-+-++-+++---+++++-++-++-++++-+	32937	2.971	0.002964	--++++++	PLD3(rs145999145); APOE(rs429358); APOE(rs7412); CD33(rs3865444)	Gerring, 2020	8.358e-08
ENSG00000213619	ENSG00000213619.9	NDUFS3	mashr_Esophagus_Gastroesophageal_Junction	NA	NA	2	2	2	58713	-5.349	8.829e-08	+--------++---------+--+-----+-++------	25776	-4.036	5.426e-05	+--------++---------+--+-----+-	32937	-3.571	0.0003553	++------	CELF1(rs10838725)	NA	8.829e-08
ENSG00000172247	ENSG00000172247.3	C1QTNF4	mashr_Artery_Tibial	0.185449	7.43625e-23	2	2	2	58713	5.344	9.116e-08	++++++--+--+++++++++++++++++--+-+++-+++	25776	3.987	6.693e-05	++++++--+--+++++++++++++++++--+	32937	3.607	0.0003094	-+++-+++	CELF1(rs10838725)	NA	9.116e-08
ENSG00000172247	ENSG00000172247.3	C1QTNF4	mashr_Muscle_Skeletal	0.235917	7.28544e-37	3	3	3	58713	5.337	9.474e-08	+++++++-+--+++++++++-+++++++--+-+++-+++	25776	3.87	0.0001089	+++++++-+--+++++++++-+++++++--+	32937	3.702	0.0002143	-+++-+++	CELF1(rs10838725)	NA	9.474e-08
ENSG00000172247	ENSG00000172247.3	C1QTNF4	mashr_Brain_Putamen_basal_ganglia	NA	NA	2	2	2	58713	5.332	9.692e-08	+++++++++--+++++++++-+++++++--+-+++-+++	25776	4.061	4.881e-05	+++++++++--+++++++++-+++++++--+	32937	3.527	0.0004207	-+++-+++	CELF1(rs10838725)	NA	9.692e-08
ENSG00000186567	ENSG00000186567.12	CEACAM19	mashr_Brain_Substantia_nigra	0.0880604	0.00386812	2	2	2	58713	5.33	9.799e-08	+-+-++-+++---+++-+--++++-++++-+--++++++	25776	4.976	6.494e-07	+-+-++-+++---+++-+--++++-++++-+	32937	2.715	0.006629	--++++++	PLD3(rs145999145); APOE(rs429358); APOE(rs7412); CD33(rs3865444)	Gerring, 2020	9.799e-08
ENSG00000172247	ENSG00000172247.3	C1QTNF4	mashr_Brain_Caudate_basal_ganglia	0.102323	2.72742e-05	2	2	2	58713	5.329	9.871e-08	+++++++++--+++++++++-+++++++--+-+++-+++	25776	4.07	4.703e-05	+++++++++--+++++++++-+++++++--+	32937	3.515	0.0004404	-+++-+++	CELF1(rs10838725)	NA	9.871e-08
ENSG00000104859	ENSG00000104859.14	CLASRP	mashr_Prostate	0.0452415	0.00388149	1	1	1	56328	-5.326	1.004e-07	+----++------?--++-+?++-----+++--------	23391	-3.306	0.0009452	+----++------?--++-+?++-----+++	32937	-4.179	2.933e-05	--------	PLD3(rs145999145); APOE(rs429358); APOE(rs7412); CD33(rs3865444)	NA	1.004e-07
ENSG00000172247	ENSG00000172247.3	C1QTNF4	mashr_Lung	0.329262	8.68232e-41	2	2	2	58713	5.325	1.011e-07	++++++--+--++++++++++++++++++-+-+++-+++	25776	4.065	4.811e-05	++++++--+--++++++++++++++++++-+	32937	3.514	0.0004421	-+++-+++	CELF1(rs10838725)	NA	1.011e-07
ENSG00000172247	ENSG00000172247.3	C1QTNF4	mashr_Skin_Not_Sun_Exposed_Suprapubic	0.387141	2.05336e-50	3	3	3	58713	5.323	1.02e-07	+++++++++--+++++++++-+++++++--+-+++-+++	25776	4.072	4.653e-05	+++++++++--+++++++++-+++++++--+	32937	3.504	0.0004576	-+++-+++	CELF1(rs10838725)	NA	1.02e-07
ENSG00000120885	ENSG00000120885.21	CLU	mashr_Breast_Mammary_Tissue	NA	NA	1	1	1	58713	5.319	1.041e-07	++++++-+++--++++-+++-+++-+-++-+++++-++-	25776	2.901	0.003722	++++++-+++--++++-+++-+++-+-++-+	32937	4.536	5.736e-06	++++-++-	PTK2B(rs28834970); CLU(rs9331896)	Bhattacharya, 2021; Gerring, 2020	1.041e-07
ENSG00000104853	ENSG00000104853.15	CLPTM1	mashr_Brain_Caudate_basal_ganglia	NA	NA	3	1	2	58713	-1.255	0.2095	-+-----+------+-+-+--++------+-+-++++--	25776	-5.319	1.045e-07	-+-----+------+-+-+--++------+-	32937	3.029	0.00245	+-++++--	PLD3(rs145999145); APOE(rs429358); APOE(rs7412); CD33(rs3865444)	Gerring, 2020	1.045e-07
ENSG00000172247	ENSG00000172247.3	C1QTNF4	mashr_Skin_Sun_Exposed_Lower_leg	0.490692	4.06016e-84	2	2	2	58713	5.315	1.064e-07	++++++--+--++++++++++++++++++-+-+++-+++	25776	4.064	4.828e-05	++++++--+--++++++++++++++++++-+	32937	3.502	0.0004621	-+++-+++	CELF1(rs10838725)	NA	1.064e-07
ENSG00000172247	ENSG00000172247.3	C1QTNF4	mashr_Brain_Cortex	NA	NA	2	2	2	58713	5.31	1.097e-07	+++++++++--+++++++++-+++++++--+-+++-+++	25776	4.04	5.355e-05	+++++++++--+++++++++-+++++++--+	32937	3.516	0.0004385	-+++-+++	CELF1(rs10838725)	NA	1.097e-07
ENSG00000187116	ENSG00000187116.13	LILRA5	mashr_Artery_Coronary	NA	NA	2	1	1	54861	-3.763	0.000168	-----------+-?---++-?-??-----+----+--+-	21924	-5.301	1.154e-07	-----------+-?---++-?-??-----+-	32937	-0.532	0.5949	---+--+-	APOE(rs429358); APOE(rs7412); CD33(rs3865444)	NA	1.154e-07
ENSG00000187116	ENSG00000187116.13	LILRA5	mashr_Lung	NA	NA	2	1	1	54861	-3.763	0.000168	-----------+-?---++-?-??-----+----+--+-	21924	-5.301	1.154e-07	-----------+-?---++-?-??-----+-	32937	-0.532	0.5949	---+--+-	APOE(rs429358); APOE(rs7412); CD33(rs3865444)	NA	1.154e-07
ENSG00000136717	ENSG00000136717.14	BIN1	mashr_Brain_Anterior_cingulate_cortex_BA24	NA	NA	2	2	2	58713	-5.293	1.205e-07	----+-------+---++-+-+--+++--+--++-+---	25776	-2.986	0.002829	----+-------+---++-+-+--+++--+-	32937	-4.425	9.638e-06	-++-+---	BIN1(rs6733839)	Gerring, 2020	1.205e-07
ENSG00000172247	ENSG00000172247.3	C1QTNF4	mashr_Small_Intestine_Terminal_Ileum	0.308436	4.56278e-13	3	3	3	58713	5.291	1.213e-07	++++++--+--++++++++++++++++++-+-+++-+++	25776	4.164	3.124e-05	++++++--+--++++++++++++++++++-+	32937	3.381	0.0007222	-+++-+++	CELF1(rs10838725)	NA	1.213e-07
ENSG00000172247	ENSG00000172247.3	C1QTNF4	mashr_Adipose_Visceral_Omentum	0.191383	6.6458e-20	2	2	2	58713	5.29	1.222e-07	++++++--+--++++++++++++++++++-+-+++-+++	25776	4.048	5.167e-05	++++++--+--++++++++++++++++++-+	32937	3.482	0.0004974	-+++-+++	CELF1(rs10838725)	NA	1.222e-07
ENSG00000104853	ENSG00000104853.15	CLPTM1	mashr_Brain_Hypothalamus	NA	NA	2	1	2	58713	-3.312	0.0009256	-+-----+------+-+-+--++------+-+-++++--	25776	-5.288	1.237e-07	-+-----+------+-+-+--++------+-	32937	0.256	0.7982	+-++++--	PLD3(rs145999145); APOE(rs429358); APOE(rs7412); CD33(rs3865444)	Gerring, 2020	1.237e-07
ENSG00000172247	ENSG00000172247.3	C1QTNF4	mashr_Brain_Hippocampus	0.0328463	0.027324	2	2	2	58713	5.286	1.248e-07	+++++++++--+++++++++-+++++++--+-+++-+++	25776	4.041	5.331e-05	+++++++++--+++++++++-+++++++--+	32937	3.483	0.000495	-+++-+++	CELF1(rs10838725)	NA	1.248e-07
ENSG00000172247	ENSG00000172247.3	C1QTNF4	mashr_Uterus	NA	NA	2	2	2	58713	5.286	1.249e-07	+++++++++--+++++++++-+++++++--+-+++-+++	25776	4.078	4.547e-05	+++++++++--+++++++++-+++++++--+	32937	3.45	0.0005596	-+++-+++	CELF1(rs10838725)	NA	1.249e-07
ENSG00000172247	ENSG00000172247.3	C1QTNF4	mashr_Testis	0.0962365	1.43175e-07	2	2	2	58713	5.282	1.276e-07	+++++++++--+++++++++-+++++++--+-+++-+++	25776	4.005	6.197e-05	+++++++++--+++++++++-+++++++--+	32937	3.509	0.0004492	-+++-+++	CELF1(rs10838725)	NA	1.276e-07
ENSG00000172247	ENSG00000172247.3	C1QTNF4	mashr_Esophagus_Mucosa	0.144788	5.66607e-16	3	2	2	58713	5.276	1.32e-07	++++++--+--++++++++++++++++++-+-+++-+++	25776	4.043	5.282e-05	++++++--+--++++++++++++++++++-+	32937	3.468	0.0005248	-+++-+++	CELF1(rs10838725)	NA	1.32e-07
ENSG00000172247	ENSG00000172247.3	C1QTNF4	mashr_Spleen	0.338793	8.77048e-19	3	3	3	58713	5.272	1.352e-07	++++++--+--++++++++++++++++++-+-+++-+++	25776	4.168	3.074e-05	++++++--+--++++++++++++++++++-+	32937	3.351	0.0008044	-+++-+++	CELF1(rs10838725)	NA	1.352e-07
ENSG00000073921	ENSG00000073921.17	PICALM	mashr_Cells_Cultured_fibroblasts	0.102632	3.24663e-11	3	2	2	58713	5.271	1.354e-07	+-++++++-+-+++++----++-+++++++---++-++-	25776	4.984	6.234e-07	+-++++++-+-+++++----++-+++++++-	32937	2.629	0.008561	--++-++-	PICALM(rs10792832)	NA	1.354e-07
ENSG00000134571	ENSG00000134571.10	MYBPC3	mashr_Whole_Blood	0.202512	8.72924e-30	2	2	2	58713	5.266	1.394e-07	++++++--+--+++++++-+--++++++--+-+++-++-	25776	3.654	0.0002577	++++++--+--+++++++-+--++++++--+	32937	3.798	0.0001458	-+++-++-	CELF1(rs10838725)	NA	1.394e-07
ENSG00000172247	ENSG00000172247.3	C1QTNF4	mashr_Prostate	0.0296402	0.0225367	2	2	2	58713	5.264	1.408e-07	+++++++++--+++++++++-+++++++--+-+++-+++	25776	3.978	6.954e-05	+++++++++--+++++++++-+++++++--+	32937	3.51	0.0004489	-+++-+++	CELF1(rs10838725)	NA	1.408e-07
ENSG00000172247	ENSG00000172247.3	C1QTNF4	mashr_Kidney_Cortex	0.0886299	0.0280846	2	2	2	58713	5.258	1.457e-07	+++++++++--+++++++++-+++++++--+-+++-+++	25776	4.005	6.212e-05	+++++++++--+++++++++-+++++++--+	32937	3.477	0.0005063	-+++-+++	CELF1(rs10838725)	NA	1.457e-07
ENSG00000110079	ENSG00000110079.16	MS4A4A	mashr_Esophagus_Gastroesophageal_Junction	NA	NA	1	1	1	58713	5.248	1.537e-07	+-++++++-++--+++++++-++++++++-++--++++-	25776	4.825	1.398e-06	+-++++++-++--+++++++-++++++++-+	32937	2.738	0.006179	+--++++-	MS4A6A(rs983392)	NA	1.537e-07
ENSG00000172247	ENSG00000172247.3	C1QTNF4	mashr_Minor_Salivary_Gland	NA	NA	2	2	2	58713	5.237	1.629e-07	+++++++++--+++++++++-+++++++--+-+++-+++	25776	3.959	7.523e-05	+++++++++--+++++++++-+++++++--+	32937	3.49	0.0004828	-+++-+++	CELF1(rs10838725)	NA	1.629e-07
ENSG00000113068	ENSG00000113068.9	PFDN1	mashr_Brain_Hypothalamus	NA	NA	1	1	1	58713	-5.237	1.631e-07	+----+---++------+++---------++++------	25776	-3.671	0.0002418	+----+---++------+++---------++	32937	-3.745	0.0001805	++------	rs11168036: 9.29e-09, (Jun et al. 2016)	NA	1.631e-07
ENSG00000073008	ENSG00000073008.14	PVR	mashr_Artery_Tibial	0.13968	2.66728e-17	4	2	2	58713	-5.222	1.765e-07	-+-+--+-+-++------++----+----++-+------	25776	-4.728	2.269e-06	-+-+--+-+-++------++----+----++	32937	-2.79	0.005266	-+------	PLD3(rs145999145); APOE(rs429358); APOE(rs7412); CD33(rs3865444)	Gerring, 2020	1.765e-07
ENSG00000073008	ENSG00000073008.14	PVR	mashr_Brain_Cerebellum	0.0864333	3.96952e-05	2	2	2	58713	-5.215	1.834e-07	------+---++----++-+--+--+---++-++-----	25776	-4.525	6.049e-06	------+---++----++-+--+--+---++	32937	-2.961	0.003071	-++-----	PLD3(rs145999145); APOE(rs429358); APOE(rs7412); CD33(rs3865444)	Gerring, 2020	1.834e-07
ENSG00000136717	ENSG00000136717.14	BIN1	mashr_Brain_Cerebellum	0.299821	6.05455e-16	3	2	2	58713	-5.212	1.87e-07	-------+---++----++++-------+---+------	25776	-5.193	2.07e-07	-------+---++----++++-------+--	32937	-2.365	0.01805	-+------	BIN1(rs6733839)	Gerring, 2020	1.87e-07
ENSG00000134571	ENSG00000134571.10	MYBPC3	mashr_Spleen	0.0647311	0.000857439	3	2	3	58713	5.208	1.914e-07	+++++++-+--+++++++-+--++++++--+-+++-++-	25776	3.688	0.0002259	+++++++-+--+++++++-+--++++++--+	32937	3.69	0.0002242	-+++-++-	CELF1(rs10838725)	NA	1.914e-07
ENSG00000172247	ENSG00000172247.3	C1QTNF4	mashr_Heart_Atrial_Appendage	0.186473	1.07557e-15	2	2	2	58713	5.207	1.915e-07	+++++++++--+++++++++-++++++++-+-+++-+++	25776	4.18	2.921e-05	+++++++++--+++++++++-++++++++-+	32937	3.255	0.001133	-+++-+++	CELF1(rs10838725)	NA	1.915e-07
ENSG00000172247	ENSG00000172247.3	C1QTNF4	mashr_Nerve_Tibial	0.312806	2.24326e-39	4	4	4	58713	5.197	2.029e-07	++++++--+--++++++++++++++++++-+-+++-+++	25776	4.139	3.481e-05	++++++--+--++++++++++++++++++-+	32937	3.276	0.001052	-+++-+++	CELF1(rs10838725)	NA	2.029e-07
ENSG00000134571	ENSG00000134571.6	MYBPC3	DGN-WB	0.370117	1.97081e-94	24	22	23.75	58713	5.194	2.058e-07	+++++++++--+++++++++--++++++--+--++-++-	25776	3.817	0.000135	+++++++++--+++++++++--++++++--+	32937	3.558	0.0003737	--++-++-	CELF1(rs10838725)	NA	2.058e-07
ENSG00000104853	ENSG00000104853.15	CLPTM1	mashr_Artery_Tibial	0.0133886	0.0127693	2	1.9	1.875	57358	-5.19	2.1e-07	---+---++-+-+?+------------------------	24421	-4.968	6.751e-07	---+---++-+-+?+----------------	32937	-2.571	0.01014	--------	PLD3(rs145999145); APOE(rs429358); APOE(rs7412); CD33(rs3865444)	Gerring, 2020	2.1e-07
ENSG00000172247	ENSG00000172247.3	C1QTNF4	mashr_Brain_Amygdala	NA	NA	2	2	2	58713	5.169	2.35e-07	++++-++++--+++++++++-+++++++--+-+++-+++	25776	3.949	7.85e-05	++++-++++--+++++++++-+++++++--+	32937	3.408	0.0006537	-+++-+++	CELF1(rs10838725)	NA	2.35e-07
ENSG00000186567	ENSG00000186567.12	CEACAM19	mashr_Esophagus_Gastroesophageal_Junction	0.153879	1.16009e-11	3	3	3	58713	5.166	2.391e-07	+-++++--++---+++-+---+++-++++-+--++++++	25776	4.174	2.996e-05	+-++++--++---+++-+---+++-++++-+	32937	3.205	0.001351	--++++++	PLD3(rs145999145); APOE(rs429358); APOE(rs7412); CD33(rs3865444)	Gerring, 2020	2.391e-07
ENSG00000064687	ENSG00000064687.12	ABCA7	mashr_Testis	0.167943	1.99187e-12	3	2.76667	2.875	57358	5.156	2.521e-07	+++++-+++-++-?++-+-++++++++-+-++--+++++	24421	4.296	1.74e-05	+++++-+++-++-?++-+-++++++++-+-+	32937	3.105	0.001902	+--+++++	ABCA7(rs4147929)	NA	2.521e-07
ENSG00000186567	ENSG00000186567.12	CEACAM19	mashr_Adipose_Visceral_Omentum	0.237284	5.94739e-25	3	2.80645	2.125	58713	5.124	2.991e-07	+-++++-+++---+++-+--++++-++++-+--+++++-	25776	4.896	9.765e-07	+-++++-+++---+++-+--++++-++++-+	32937	2.51	0.01208	--+++++-	PLD3(rs145999145); APOE(rs429358); APOE(rs7412); CD33(rs3865444)	Gerring, 2020	2.991e-07
ENSG00000213619	ENSG00000213619.9	NDUFS3	mashr_Prostate	NA	NA	2	2	2	58713	-5.116	3.127e-07	+--------++---------+--+-----+-++------	25776	-3.846	0.00012	+--------++---------+--+-----+-	32937	-3.428	0.0006088	++------	CELF1(rs10838725)	NA	3.127e-07
ENSG00000140090	ENSG00000140090.17	SLC24A4	mashr_Breast_Mammary_Tissue	0.0708956	1.0546e-06	1	1	1	58713	-5.113	3.172e-07	--+--+------+---++++----+--+-++-+-----+	25776	-3.178	0.001481	--+--+------+---++++----+--+-++	32937	-4.015	5.951e-05	-+-----+	RIN3,SLC24A4(rs10498633)	NA	3.172e-07
ENSG00000134571	ENSG00000134571.10	MYBPC3	mashr_Nerve_Tibial	0.0237712	0.00135013	2	1	2	58713	5.112	3.18e-07	+++++++++--+++++++-+--++++++--+-+++-++-	25776	3.717	0.0002017	+++++++++--+++++++-+--++++++--+	32937	3.538	0.0004036	-+++-++-	CELF1(rs10838725)	NA	3.18e-07
ENSG00000087589	ENSG00000087589.16	CASS4	mashr_Artery_Aorta	NA	NA	1	1	1	58713	-5.112	3.191e-07	-0---+-----0+------0-0+---+--0+-+------	25776	-3.826	0.0001302	-0---+-----0+------0-0+---+--0+	32937	-3.44	0.0005812	-+------	CASS4(rs7274581)	NA	3.191e-07
ENSG00000109919	ENSG00000109919.9	MTCH2	mashr_Testis	0.227099	9.90649e-17	2	2	2	58713	-5.109	3.246e-07	----+----++---------+-------++-+---+--+	25776	-4.051	5.104e-05	----+----++---------+-------++-	32937	-3.237	0.001207	+---+--+	CELF1(rs10838725)	NA	3.246e-07
ENSG00000073921	ENSG00000073921.17	PICALM	mashr_Liver	NA	NA	2	2	2	58713	5.093	3.521e-07	++++++++++--+--+---+++-+---++-++-+++++-	25776	2.885	0.003916	++++++++++--+--+---+++-+---++-+	32937	4.248	2.156e-05	+-+++++-	PICALM(rs10792832)	NA	3.521e-07
ENSG00000186567	ENSG00000186567.12	CEACAM19	mashr_Brain_Cerebellum	0.241163	3.78429e-13	2	2	2	58713	5.091	3.553e-07	+-+-++-+++---+++++-++-++-++++-+--++++++	25776	4.576	4.749e-06	+-+-++-+++---+++++-++-++-++++-+	32937	2.75	0.005959	--++++++	PLD3(rs145999145); APOE(rs429358); APOE(rs7412); CD33(rs3865444)	Gerring, 2020	3.553e-07
ENSG00000073008	ENSG00000073008.14	PVR	mashr_Brain_Nucleus_accumbens_basal_ganglia	NA	NA	3	3	3	58713	-5.083	3.72e-07	------+---++----++-+--+--+---++-++-----	25776	-4.368	1.254e-05	------+---++----++-+--+--+---++	32937	-2.922	0.003477	-++-----	PLD3(rs145999145); APOE(rs429358); APOE(rs7412); CD33(rs3865444)	Gerring, 2020	3.72e-07
ENSG00000030066	ENSG00000030066.13	NUP160	mashr_Muscle_Skeletal	0.0524926	2.215e-08	2	2	2	58713	-5.075	3.876e-07	------+++++---------+--------+-++------	25776	-3.547	0.0003891	------+++++---------+--------+-	32937	-3.638	0.0002752	++------	CELF1(rs10838725)	NA	3.876e-07
ENSG00000270761	ENSG00000270761.1	AL355353.2	mashr_Adipose_Subcutaneous	0.0363377	3.08015e-05	3	2	2	58713	-5.074	3.895e-07	-+---++---+---------------+-----+-----+	25776	-4.297	1.731e-05	-+---++---+---------------+----	32937	-2.973	0.002947	-+-----+	TREM2(rs75932628); TREML2(rs9381040); CD2AP(rs10948363)	NA	3.895e-07
ENSG00000104866	ENSG00000104866.10	PPP1R37	mashr_Brain_Nucleus_accumbens_basal_ganglia	NA	NA	2	2	2	58713	-5.068	4.029e-07	-+------++--+---++++-+------+-++-+-----	25776	-2.999	0.002707	-+------++--+---++++-+------+-+	32937	-4.113	3.91e-05	+-+-----	PLD3(rs145999145); APOE(rs429358); APOE(rs7412); CD33(rs3865444)	NA	4.029e-07
ENSG00000186567	ENSG00000186567.12	CEACAM19	mashr_Colon_Sigmoid	0.200072	1.52895e-15	3	3	3	58713	5.062	4.15e-07	+-+-++--++---+++-+---+++-++++-+--++++++	25776	4.137	3.515e-05	+-+-++--++---+++-+---+++-++++-+	32937	3.098	0.001946	--++++++	PLD3(rs145999145); APOE(rs429358); APOE(rs7412); CD33(rs3865444)	Gerring, 2020	4.15e-07
ENSG00000104866	ENSG00000104866.10	PPP1R37	mashr_Brain_Cerebellum	0.0624864	0.000615791	2	2	2	58713	-4.763	1.907e-06	-+-+-------+-----+------+-+--+-+++----+	25776	-5.055	4.295e-07	-+-+-------+-----+------+-+--+-	32937	-1.887	0.05915	+++----+	PLD3(rs145999145); APOE(rs429358); APOE(rs7412); CD33(rs3865444)	NA	4.295e-07
ENSG00000270761	ENSG00000270761.1	AL355353.2	mashr_Adrenal_Gland	NA	NA	2	1	1	58713	-5.048	4.454e-07	-+---++---+---------------+-----+-----+	25776	-4.287	1.811e-05	-+---++---+---------------+----	32937	-2.948	0.003199	-+-----+	TREM2(rs75932628); TREML2(rs9381040); CD2AP(rs10948363)	NA	4.454e-07
ENSG00000198087	ENSG00000198087.7	CD2AP	mashr_Artery_Aorta	NA	NA	2	1	1	58713	5.048	4.454e-07	+-+++--+++-+++++++++++++++-+++++-+++++-	25776	4.287	1.811e-05	+-+++--+++-+++++++++++++++-++++	32937	2.948	0.003199	+-+++++-	TREM2(rs75932628); TREML2(rs9381040); CD2AP(rs10948363)	Nagpal, 2019	4.454e-07
ENSG00000270761	ENSG00000270761.1	AL355353.2	mashr_Artery_Aorta	NA	NA	1	1	1	58713	-5.048	4.454e-07	-+---++---+---------------+-----+-----+	25776	-4.287	1.811e-05	-+---++---+---------------+----	32937	-2.948	0.003199	-+-----+	TREM2(rs75932628); TREML2(rs9381040); CD2AP(rs10948363)	NA	4.454e-07
ENSG00000270761	ENSG00000270761.1	AL355353.2	mashr_Artery_Coronary	NA	NA	2	1	1	58713	-5.048	4.454e-07	-+---++---+---------------+-----+-----+	25776	-4.287	1.811e-05	-+---++---+---------------+----	32937	-2.948	0.003199	-+-----+	TREM2(rs75932628); TREML2(rs9381040); CD2AP(rs10948363)	NA	4.454e-07
ENSG00000270761	ENSG00000270761.1	AL355353.2	mashr_Artery_Tibial	NA	NA	1	1	1	58713	-5.048	4.454e-07	-+---++---+---------------+-----+-----+	25776	-4.287	1.811e-05	-+---++---+---------------+----	32937	-2.948	0.003199	-+-----+	TREM2(rs75932628); TREML2(rs9381040); CD2AP(rs10948363)	NA	4.454e-07
ENSG00000270761	ENSG00000270761.1	AL355353.2	mashr_Brain_Amygdala	NA	NA	2	1	1	58713	-5.048	4.454e-07	-+---++---+---------------+-----+-----+	25776	-4.287	1.811e-05	-+---++---+---------------+----	32937	-2.948	0.003199	-+-----+	TREM2(rs75932628); TREML2(rs9381040); CD2AP(rs10948363)	NA	4.454e-07
ENSG00000198087	ENSG00000198087.7	CD2AP	mashr_Brain_Anterior_cingulate_cortex_BA24	NA	NA	2	1	1	58713	5.048	4.454e-07	+-+++--+++-+++++++++++++++-+++++-+++++-	25776	4.287	1.811e-05	+-+++--+++-+++++++++++++++-++++	32937	2.948	0.003199	+-+++++-	TREM2(rs75932628); TREML2(rs9381040); CD2AP(rs10948363)	Nagpal, 2019	4.454e-07
ENSG00000270761	ENSG00000270761.1	AL355353.2	mashr_Brain_Anterior_cingulate_cortex_BA24	NA	NA	2	1	1	58713	-5.048	4.454e-07	-+---++---+---------------+-----+-----+	25776	-4.287	1.811e-05	-+---++---+---------------+----	32937	-2.948	0.003199	-+-----+	TREM2(rs75932628); TREML2(rs9381040); CD2AP(rs10948363)	NA	4.454e-07
ENSG00000270761	ENSG00000270761.1	AL355353.2	mashr_Brain_Cerebellar_Hemisphere	0.358368	7.58176e-17	1	1	1	58713	-5.048	4.454e-07	-+---++---+---------------+-----+-----+	25776	-4.287	1.811e-05	-+---++---+---------------+----	32937	-2.948	0.003199	-+-----+	TREM2(rs75932628); TREML2(rs9381040); CD2AP(rs10948363)	NA	4.454e-07
ENSG00000270761	ENSG00000270761.1	AL355353.2	mashr_Brain_Frontal_Cortex_BA9	NA	NA	2	1	1	58713	-5.048	4.454e-07	-+---++---+---------------+-----+-----+	25776	-4.287	1.811e-05	-+---++---+---------------+----	32937	-2.948	0.003199	-+-----+	TREM2(rs75932628); TREML2(rs9381040); CD2AP(rs10948363)	NA	4.454e-07
ENSG00000270761	ENSG00000270761.1	AL355353.2	mashr_Brain_Nucleus_accumbens_basal_ganglia	NA	NA	1	1	1	58713	-5.048	4.454e-07	-+---++---+---------------+-----+-----+	25776	-4.287	1.811e-05	-+---++---+---------------+----	32937	-2.948	0.003199	-+-----+	TREM2(rs75932628); TREML2(rs9381040); CD2AP(rs10948363)	NA	4.454e-07
ENSG00000270761	ENSG00000270761.1	AL355353.2	mashr_Brain_Spinal_cord_cervical_c-1	NA	NA	2	1	1	58713	-5.048	4.454e-07	-+---++---+---------------+-----+-----+	25776	-4.287	1.811e-05	-+---++---+---------------+----	32937	-2.948	0.003199	-+-----+	TREM2(rs75932628); TREML2(rs9381040); CD2AP(rs10948363)	NA	4.454e-07
ENSG00000270761	ENSG00000270761.1	AL355353.2	mashr_Brain_Substantia_nigra	NA	NA	2	1	1	58713	-5.048	4.454e-07	-+---++---+---------------+-----+-----+	25776	-4.287	1.811e-05	-+---++---+---------------+----	32937	-2.948	0.003199	-+-----+	TREM2(rs75932628); TREML2(rs9381040); CD2AP(rs10948363)	NA	4.454e-07
ENSG00000198087	ENSG00000198087.7	CD2AP	mashr_Cells_EBV-transformed_lymphocytes	NA	NA	2	1	1	58713	5.048	4.454e-07	+-+++--+++-+++++++++++++++-+++++-+++++-	25776	4.287	1.811e-05	+-+++--+++-+++++++++++++++-++++	32937	2.948	0.003199	+-+++++-	TREM2(rs75932628); TREML2(rs9381040); CD2AP(rs10948363)	Nagpal, 2019	4.454e-07
ENSG00000270761	ENSG00000270761.1	AL355353.2	mashr_Cells_EBV-transformed_lymphocytes	NA	NA	2	1	1	58713	-5.048	4.454e-07	-+---++---+---------------+-----+-----+	25776	-4.287	1.811e-05	-+---++---+---------------+----	32937	-2.948	0.003199	-+-----+	TREM2(rs75932628); TREML2(rs9381040); CD2AP(rs10948363)	NA	4.454e-07
ENSG00000270761	ENSG00000270761.1	AL355353.2	mashr_Esophagus_Mucosa	0.0776532	1.22791e-08	1	1	1	58713	-5.048	4.454e-07	-+---++---+---------------+-----+-----+	25776	-4.287	1.811e-05	-+---++---+---------------+----	32937	-2.948	0.003199	-+-----+	TREM2(rs75932628); TREML2(rs9381040); CD2AP(rs10948363)	NA	4.454e-07
ENSG00000270761	ENSG00000270761.1	AL355353.2	mashr_Esophagus_Muscularis	0.050045	7.20095e-06	2	1	1	58713	-5.048	4.454e-07	-+---++---+---------------+-----+-----+	25776	-4.287	1.811e-05	-+---++---+---------------+----	32937	-2.948	0.003199	-+-----+	TREM2(rs75932628); TREML2(rs9381040); CD2AP(rs10948363)	NA	4.454e-07
ENSG00000198087	ENSG00000198087.7	CD2AP	mashr_Heart_Atrial_Appendage	NA	NA	2	1	1	58713	5.048	4.454e-07	+-+++--+++-+++++++++++++++-+++++-+++++-	25776	4.287	1.811e-05	+-+++--+++-+++++++++++++++-++++	32937	2.948	0.003199	+-+++++-	TREM2(rs75932628); TREML2(rs9381040); CD2AP(rs10948363)	Nagpal, 2019	4.454e-07
ENSG00000270761	ENSG00000270761.1	AL355353.2	mashr_Heart_Left_Ventricle	NA	NA	2	1	1	58713	-5.048	4.454e-07	-+---++---+---------------+-----+-----+	25776	-4.287	1.811e-05	-+---++---+---------------+----	32937	-2.948	0.003199	-+-----+	TREM2(rs75932628); TREML2(rs9381040); CD2AP(rs10948363)	NA	4.454e-07
ENSG00000270761	ENSG00000270761.1	AL355353.2	mashr_Kidney_Cortex	0.283003	4.77578e-06	1	1	1	58713	-5.048	4.454e-07	-+---++---+---------------+-----+-----+	25776	-4.287	1.811e-05	-+---++---+---------------+----	32937	-2.948	0.003199	-+-----+	TREM2(rs75932628); TREML2(rs9381040); CD2AP(rs10948363)	NA	4.454e-07
ENSG00000270761	ENSG00000270761.1	AL355353.2	mashr_Minor_Salivary_Gland	NA	NA	2	1	1	58713	-5.048	4.454e-07	-+---++---+---------------+-----+-----+	25776	-4.287	1.811e-05	-+---++---+---------------+----	32937	-2.948	0.003199	-+-----+	TREM2(rs75932628); TREML2(rs9381040); CD2AP(rs10948363)	NA	4.454e-07
ENSG00000270761	ENSG00000270761.1	AL355353.2	mashr_Ovary	NA	NA	2	1	1	58713	-5.048	4.454e-07	-+---++---+---------------+-----+-----+	25776	-4.287	1.811e-05	-+---++---+---------------+----	32937	-2.948	0.003199	-+-----+	TREM2(rs75932628); TREML2(rs9381040); CD2AP(rs10948363)	NA	4.454e-07
ENSG00000198087	ENSG00000198087.7	CD2AP	mashr_Prostate	NA	NA	2	1	1	58713	5.048	4.454e-07	+-+++--+++-+++++++++++++++-+++++-+++++-	25776	4.287	1.811e-05	+-+++--+++-+++++++++++++++-++++	32937	2.948	0.003199	+-+++++-	TREM2(rs75932628); TREML2(rs9381040); CD2AP(rs10948363)	Nagpal, 2019	4.454e-07
ENSG00000270761	ENSG00000270761.1	AL355353.2	mashr_Prostate	0.220733	3.7325e-12	2	1	1	58713	-5.048	4.454e-07	-+---++---+---------------+-----+-----+	25776	-4.287	1.811e-05	-+---++---+---------------+----	32937	-2.948	0.003199	-+-----+	TREM2(rs75932628); TREML2(rs9381040); CD2AP(rs10948363)	NA	4.454e-07
ENSG00000198087	ENSG00000198087.7	CD2AP	mashr_Thyroid	NA	NA	3	1	1	58713	5.048	4.454e-07	+-+++--+++-+++++++++++++++-+++++-+++++-	25776	4.287	1.811e-05	+-+++--+++-+++++++++++++++-++++	32937	2.948	0.003199	+-+++++-	TREM2(rs75932628); TREML2(rs9381040); CD2AP(rs10948363)	Nagpal, 2019	4.454e-07
ENSG00000270761	ENSG00000270761.1	AL355353.2	mashr_Thyroid	0.176197	5.05866e-22	2	1	1	58713	-5.048	4.454e-07	-+---++---+---------------+-----+-----+	25776	-4.287	1.811e-05	-+---++---+---------------+----	32937	-2.948	0.003199	-+-----+	TREM2(rs75932628); TREML2(rs9381040); CD2AP(rs10948363)	NA	4.454e-07
ENSG00000270761	ENSG00000270761.1	AL355353.2	mashr_Uterus	NA	NA	2	1	1	58713	-5.048	4.454e-07	-+---++---+---------------+-----+-----+	25776	-4.287	1.811e-05	-+---++---+---------------+----	32937	-2.948	0.003199	-+-----+	TREM2(rs75932628); TREML2(rs9381040); CD2AP(rs10948363)	NA	4.454e-07
ENSG00000270761	ENSG00000270761.1	AL355353.2	mashr_Vagina	NA	NA	2	1	1	58713	-5.048	4.454e-07	-+---++---+---------------+-----+-----+	25776	-4.287	1.811e-05	-+---++---+---------------+----	32937	-2.948	0.003199	-+-----+	TREM2(rs75932628); TREML2(rs9381040); CD2AP(rs10948363)	NA	4.454e-07
ENSG00000120899	ENSG00000120899.17	PTK2B	mashr_Whole_Blood	0.101319	1.42128e-14	2	2	2	58713	5.047	4.499e-07	+-+-++-++++-++++++++++-+-+-++---+-+++++	25776	4.62	3.837e-06	+-+-++-++++-++++++++++-+-+-++--	32937	2.651	0.008032	-+-+++++	PTK2B(rs28834970); CLU(rs9331896)	NA	4.499e-07
ENSG00000117322	ENSG00000117322.17	CR2	mashr_Brain_Hippocampus	NA	NA	3	3	3	58713	5.034	4.795e-07	+-+-+-++-++--++-+-+++++++++++--++-+++++	25776	3.92	8.852e-05	+-+-+-++-++--++-+-+++++++++++--	32937	3.254	0.001139	++-+++++	CR1(rs6656401)	NA	4.795e-07
ENSG00000213619	ENSG00000213619.9	NDUFS3	mashr_Brain_Cerebellar_Hemisphere	0.0810402	0.000403597	2	2	2	58713	-5.033	4.831e-07	------+++++-------+---------++++-------	25776	-3.3	0.0009652	------+++++-------+---------+++	32937	-3.8	0.0001448	+-------	CELF1(rs10838725)	NA	4.831e-07
ENSG00000073008	ENSG00000073008.14	PVR	mashr_Brain_Frontal_Cortex_BA9	NA	NA	3	3	3	58713	-5.027	4.971e-07	-+----+---++----++-+-----+---+--++-----	25776	-4.004	6.231e-05	-+----+---++----++-+-----+---+-	32937	-3.17	0.001523	-++-----	PLD3(rs145999145); APOE(rs429358); APOE(rs7412); CD33(rs3865444)	Gerring, 2020	4.971e-07
ENSG00000113070	ENSG00000113070.7	HBEGF	mashr_Muscle_Skeletal	NA	NA	1	1	1	58713	5.006	5.557e-07	+++++-+++--++++++---++++++++++---++++++	25776	3.861	0.0001129	+++++-+++--++++++---++++++++++-	32937	3.268	0.001083	--++++++	rs11168036: 7.00e-09, PMID: 28183528	NA	5.557e-07
ENSG00000110514	ENSG00000110514.19	MADD	mashr_Uterus	0.0758631	0.00670816	1	1	1	58713	-5.001	5.708e-07	+--+---++-+-------+-++-+----+-++------+	25776	-2.339	0.01936	+--+---++-+-------+-++-+----+-+	32937	-4.608	4.066e-06	+------+	CELF1(rs10838725)	NA	5.708e-07
ENSG00000110079	ENSG00000110079.16	MS4A4A	mashr_Adipose_Subcutaneous	0.108667	1.38386e-13	2	2	2	58713	4.608	4.065e-06	+-++++++-++--+++-+++++++++-++-+++-+-++-	25776	4.993	5.937e-07	+-++++++-++--+++-+++++++++-++-+	32937	1.735	0.08272	++-+-++-	MS4A6A(rs983392)	NA	5.937e-07
ENSG00000105287	ENSG00000105287.12	PRKD2	mashr_Vagina	NA	NA	2	1.96774	2	58713	-3.425	0.0006149	-++----+++++-+--++-++-+++++---+--------	25776	0.473	0.6365	-++----+++++-+--++-++-+++++---+	32937	-4.991	6.011e-07	--------	PLD3(rs145999145); APOE(rs429358); APOE(rs7412); CD33(rs3865444)	NA	6.011e-07
ENSG00000073008	ENSG00000073008.14	PVR	mashr_Cells_Cultured_fibroblasts	0.286274	4.31461e-33	5	5	5	58713	-4.987	6.13e-07	------+---++--+-++-+-----++--++-++-+---	25776	-4.326	1.52e-05	------+---++--+-++-+-----++--++	32937	-2.832	0.004631	-++-+---	PLD3(rs145999145); APOE(rs429358); APOE(rs7412); CD33(rs3865444)	Gerring, 2020	6.13e-07
ENSG00000030066	ENSG00000030066.13	NUP160	mashr_Skin_Not_Sun_Exposed_Suprapubic	0.0418692	1.98075e-05	1	1	1	58713	-4.974	6.562e-07	+--+-+--+-+-------+-++-+----+-++------+	25776	-2.397	0.01651	+--+-+--+-+-------+-++-+----+-+	32937	-4.52	6.186e-06	+------+	CELF1(rs10838725)	NA	6.562e-07
ENSG00000136717	ENSG00000136717.14	BIN1	mashr_Colon_Transverse	0.112464	2.26823e-09	3	2	2	58713	-4.974	6.564e-07	++-++-+---+++----+--+-+-------++-+-----	25776	-2.943	0.00325	++-++-+---+++----+--+-+-------+	32937	-4.037	5.409e-05	+-+-----	BIN1(rs6733839)	Gerring, 2020	6.564e-07
ENSG00000186567	ENSG00000186567.12	CEACAM19	mashr_Brain_Cortex	0.134571	3.71529e-07	2	2	2	58713	4.968	6.757e-07	+-+-++-+++---+++++-+++++-++++-+--++++++	25776	4.393	1.117e-05	+-+-++-+++---+++++-+++++-++++-+	32937	2.747	0.006016	--++++++	PLD3(rs145999145); APOE(rs429358); APOE(rs7412); CD33(rs3865444)	Gerring, 2020	6.757e-07
ENSG00000234906	ENSG00000234906.9	APOC2	mashr_Pituitary	0.104508	1.4728e-06	2	1.90323	1.625	58713	-4.955	7.237e-07	-+----++--+-------+-++-----+-----+-----	25776	-3.858	0.0001142	-+----++--+-------+-++-----+---	32937	-3.202	0.001364	--+-----	PLD3(rs145999145); APOE(rs429358); APOE(rs7412); CD33(rs3865444)	Gerring, 2020	7.237e-07
ENSG00000066336	ENSG00000066336.11	SPI1	mashr_Brain_Cerebellar_Hemisphere	NA	NA	2	2	2	58713	-4.934	8.069e-07	+--+----+-+-------+-++-+----+-++------+	25776	-2.686	0.00724	+--+----+-+-------+-++-+----+-+	32937	-4.211	2.539e-05	+------+	CELF1(rs10838725)	NA	8.069e-07
ENSG00000136717	ENSG00000136717.14	BIN1	mashr_Artery_Coronary	NA	NA	2	2	2	58713	4.931	8.195e-07	+++++--++++-+++++-+-++++++++-----++++-+	25776	3.627	0.0002866	+++++--++++-+++++-+-++++++++---	32937	3.374	0.0007397	--++++-+	BIN1(rs6733839)	Gerring, 2020	8.195e-07
ENSG00000186567	ENSG00000186567.12	CEACAM19	mashr_Cells_Cultured_fibroblasts	0.352971	8.24468e-42	3	3	3	58713	4.93	8.222e-07	+-+-++-+++---+++++--++++-++++-+--++++++	25776	4.176	2.961e-05	+-+-++-+++---+++++--++++-++++-+	32937	2.888	0.003882	--++++++	PLD3(rs145999145); APOE(rs429358); APOE(rs7412); CD33(rs3865444)	Gerring, 2020	8.222e-07
ENSG00000239521	ENSG00000239521.7	CASTOR3	mashr_Brain_Cerebellum	NA	NA	1	1	1	58713	-4.473	7.717e-06	-+---------++-+-+----+------+---+--+---	25776	-4.923	8.506e-07	-+---------++-+-+----+------+--	32937	-1.617	0.106	-+--+---	ZCWPW1(rs1476679)	NA	8.506e-07
ENSG00000214300	ENSG00000214300.7	SPDYE3	mashr_Kidney_Cortex	NA	NA	2	1	2	58713	4.422	9.767e-06	+-+++++++++--+-+-++++-++++++-+++-++-+++	25776	4.923	8.506e-07	+-+++++++++--+-+-++++-++++++-++	32937	1.549	0.1214	+-++-+++	ZCWPW1(rs1476679)	NA	8.506e-07
ENSG00000234906	ENSG00000234906.9	APOC2	mashr_Cells_EBV-transformed_lymphocytes	NA	NA	2	1.90323	1.625	58713	-4.902	9.49e-07	-+----++--+-------+-+++----+-----+-----	25776	-3.665	0.000247	-+----++--+-------+-+++----+---	32937	-3.302	0.0009591	--+-----	PLD3(rs145999145); APOE(rs429358); APOE(rs7412); CD33(rs3865444)	Gerring, 2020	9.49e-07
ENSG00000180448	ENSG00000180448.10	AC004151.1	mashr_Esophagus_Mucosa	0.0260239	0.00118231	2	1.93333	1.875	57358	4.895	9.827e-07	++++----+++++?++--++++-++++++++--++++++	24421	4.779	1.763e-06	++++----+++++?++--++++-++++++++	32937	2.345	0.01904	--++++++	ABCA7(rs4147929)	NA	9.827e-07
ENSG00000270761	ENSG00000270761.1	AL355353.2	mashr_Brain_Cerebellum	0.251236	4.83249e-14	2	2	2	58713	-4.889	1.014e-06	-+---++---+---------------+-+---+-----+	25776	-4.183	2.876e-05	-+---++---+---------------+-+--	32937	-2.827	0.004703	-+-----+	TREM2(rs75932628); TREML2(rs9381040); CD2AP(rs10948363)	NA	1.014e-06
ENSG00000105383	ENSG00000105383.10	CD33	DGN-WB	0.175538	1.71402e-40	82	74.6129	73.625	58713	4.86	1.175e-06	-+++-++++-++-++-+-+++++--+++--+-+++++++	25776	3.19	0.00142	-+++-++++-++-++-+-+++++--+++--+	32937	3.666	0.0002463	-+++++++	APOE(rs429358); APOE(rs7412); CD33(rs3865444)	NA	1.175e-06
ENSG00000270761	ENSG00000270761.1	AL355353.2	mashr_Brain_Hypothalamus	NA	NA	2	2	2	58713	-4.853	1.215e-06	-+---++---+---------------+-+---++----+	25776	-4.194	2.741e-05	-+---++---+---------------+-+--	32937	-2.77	0.005613	-++----+	TREM2(rs75932628); TREML2(rs9381040); CD2AP(rs10948363)	NA	1.215e-06
ENSG00000087589	ENSG00000087589.16	CASS4	mashr_Cells_EBV-transformed_lymphocytes	NA	NA	1	1	1	58713	-4.851	1.226e-06	-----+-----++------+-++---+---+-+------	25776	-3.433	0.000597	-----+-----++------+-++---+---+	32937	-3.44	0.0005812	-+------	CASS4(rs7274581)	NA	1.226e-06
ENSG00000087589	ENSG00000087589.16	CASS4	mashr_Adipose_Subcutaneous	NA	NA	1	1	1	58713	4.851	1.227e-06	+++++-+++++--++++++-+--+++-+++-+-++++++	25776	3.433	0.0005974	+++++-+++++--++++++-+--+++-+++-	32937	3.44	0.0005812	+-++++++	CASS4(rs7274581)	NA	1.227e-06
ENSG00000087589	ENSG00000087589.16	CASS4	mashr_Adipose_Visceral_Omentum	NA	NA	1	1	1	58713	4.851	1.227e-06	+++++-+++++--++++++-+--+++-+++-+-++++++	25776	3.433	0.0005974	+++++-+++++--++++++-+--+++-+++-	32937	3.44	0.0005812	+-++++++	CASS4(rs7274581)	NA	1.227e-06
ENSG00000087589	ENSG00000087589.16	CASS4	mashr_Artery_Tibial	NA	NA	1	1	1	58713	4.851	1.227e-06	+++++-+++++--++++++-+--+++-+++-+-++++++	25776	3.433	0.0005974	+++++-+++++--++++++-+--+++-+++-	32937	3.44	0.0005812	+-++++++	CASS4(rs7274581)	NA	1.227e-06
ENSG00000087589	ENSG00000087589.16	CASS4	mashr_Brain_Anterior_cingulate_cortex_BA24	NA	NA	2	1	1	58713	-4.851	1.227e-06	-----+-----++------+-++---+---+-+------	25776	-3.433	0.0005974	-----+-----++------+-++---+---+	32937	-3.44	0.0005812	-+------	CASS4(rs7274581)	NA	1.227e-06
ENSG00000087589	ENSG00000087589.16	CASS4	mashr_Brain_Cortex	0.0542195	0.00177227	2	1	1	58713	-4.851	1.227e-06	-----+-----++------+-++---+---+-+------	25776	-3.433	0.0005974	-----+-----++------+-++---+---+	32937	-3.44	0.0005812	-+------	CASS4(rs7274581)	NA	1.227e-06
ENSG00000087589	ENSG00000087589.16	CASS4	mashr_Brain_Frontal_Cortex_BA9	NA	NA	1	1	1	58713	-4.851	1.227e-06	-----+-----++------+-++---+---+-+------	25776	-3.433	0.0005974	-----+-----++------+-++---+---+	32937	-3.44	0.0005812	-+------	CASS4(rs7274581)	NA	1.227e-06
ENSG00000087589	ENSG00000087589.16	CASS4	mashr_Brain_Putamen_basal_ganglia	NA	NA	1	1	1	58713	-4.851	1.227e-06	-----+-----++------+-++---+---+-+------	25776	-3.433	0.0005974	-----+-----++------+-++---+---+	32937	-3.44	0.0005812	-+------	CASS4(rs7274581)	NA	1.227e-06
ENSG00000087589	ENSG00000087589.16	CASS4	mashr_Brain_Spinal_cord_cervical_c-1	NA	NA	1	1	1	58713	-4.851	1.227e-06	-----+-----++------+-++---+---+-+------	25776	-3.433	0.0005974	-----+-----++------+-++---+---+	32937	-3.44	0.0005812	-+------	CASS4(rs7274581)	NA	1.227e-06
ENSG00000087589	ENSG00000087589.16	CASS4	mashr_Brain_Substantia_nigra	NA	NA	1	1	1	58713	-4.851	1.227e-06	-----+-----++------+-++---+---+-+------	25776	-3.433	0.0005974	-----+-----++------+-++---+---+	32937	-3.44	0.0005812	-+------	CASS4(rs7274581)	NA	1.227e-06
ENSG00000087589	ENSG00000087589.16	CASS4	mashr_Colon_Sigmoid	NA	NA	1	1	1	58713	4.851	1.227e-06	+++++-+++++--++++++-+--+++-+++-+-++++++	25776	3.433	0.0005974	+++++-+++++--++++++-+--+++-+++-	32937	3.44	0.0005812	+-++++++	CASS4(rs7274581)	NA	1.227e-06
ENSG00000087589	ENSG00000087589.16	CASS4	mashr_Esophagus_Gastroesophageal_Junction	NA	NA	1	1	1	58713	4.851	1.227e-06	+++++-+++++--++++++-+--+++-+++-+-++++++	25776	3.433	0.0005974	+++++-+++++--++++++-+--+++-+++-	32937	3.44	0.0005812	+-++++++	CASS4(rs7274581)	NA	1.227e-06
ENSG00000087589	ENSG00000087589.16	CASS4	mashr_Heart_Atrial_Appendage	0.0140327	0.0392839	1	1	1	58713	4.851	1.227e-06	+++++-+++++--++++++-+--+++-+++-+-++++++	25776	3.433	0.0005974	+++++-+++++--++++++-+--+++-+++-	32937	3.44	0.0005812	+-++++++	CASS4(rs7274581)	NA	1.227e-06
ENSG00000087589	ENSG00000087589.16	CASS4	mashr_Pancreas	NA	NA	1	1	1	58713	4.851	1.227e-06	+++++-+++++--++++++-+--+++-+++-+-++++++	25776	3.433	0.0005974	+++++-+++++--++++++-+--+++-+++-	32937	3.44	0.0005812	+-++++++	CASS4(rs7274581)	NA	1.227e-06
ENSG00000087589	ENSG00000087589.16	CASS4	mashr_Pituitary	NA	NA	1	1	1	58713	4.851	1.227e-06	+++++-+++++--++++++-+--+++-+++-+-++++++	25776	3.433	0.0005974	+++++-+++++--++++++-+--+++-+++-	32937	3.44	0.0005812	+-++++++	CASS4(rs7274581)	NA	1.227e-06
ENSG00000087589	ENSG00000087589.16	CASS4	mashr_Skin_Sun_Exposed_Lower_leg	NA	NA	2	1	1	58713	4.851	1.227e-06	+++++-+++++--++++++-+--+++-+++-+-++++++	25776	3.433	0.0005974	+++++-+++++--++++++-+--+++-+++-	32937	3.44	0.0005812	+-++++++	CASS4(rs7274581)	NA	1.227e-06
ENSG00000087589	ENSG00000087589.16	CASS4	mashr_Testis	NA	NA	1	1	1	58713	4.851	1.227e-06	+++++-+++++--++++++-+--+++-+++-+-++++++	25776	3.433	0.0005974	+++++-+++++--++++++-+--+++-+++-	32937	3.44	0.0005812	+-++++++	CASS4(rs7274581)	NA	1.227e-06
ENSG00000087589	ENSG00000087589.16	CASS4	mashr_Thyroid	NA	NA	1	1	1	58713	-4.851	1.227e-06	-----+-----++------+-++---+---+-+------	25776	-3.433	0.0005974	-----+-----++------+-++---+---+	32937	-3.44	0.0005812	-+------	CASS4(rs7274581)	NA	1.227e-06
ENSG00000087589	ENSG00000087589.16	CASS4	mashr_Whole_Blood	0.0749315	4.93324e-11	1	1	1	58713	4.851	1.227e-06	+++++-+++++--++++++-+--+++-+++-+-++++++	25776	3.433	0.0005974	+++++-+++++--++++++-+--+++-+++-	32937	3.44	0.0005812	+-++++++	CASS4(rs7274581)	NA	1.227e-06
ENSG00000087589	ENSG00000087589.16	CASS4	mashr_Ovary	NA	NA	2	2	2	58713	4.85	1.235e-06	+++++-+++++--++++++-+--+++-+++-+-++++++	25776	3.439	0.0005841	+++++-+++++--++++++-+--+++-+++-	32937	3.433	0.0005966	+-++++++	CASS4(rs7274581)	NA	1.235e-06
ENSG00000073921	ENSG00000073921.17	PICALM	mashr_Adipose_Subcutaneous	0.0880065	3.70776e-11	1	1	1	58713	4.842	1.286e-06	--+++++-++---++----+++-++++++--+-+++++-	25776	2.556	0.01057	--+++++-++---++----+++-++++++--	32937	4.203	2.635e-05	+-+++++-	PICALM(rs10792832)	NA	1.286e-06
ENSG00000073921	ENSG00000073921.17	PICALM	mashr_Adrenal_Gland	NA	NA	2	1	1	58713	4.842	1.286e-06	--+++++-++---++----+++-++++++--+-+++++-	25776	2.556	0.01057	--+++++-++---++----+++-++++++--	32937	4.203	2.635e-05	+-+++++-	PICALM(rs10792832)	NA	1.286e-06
ENSG00000073921	ENSG00000073921.17	PICALM	mashr_Artery_Coronary	NA	NA	1	1	1	58713	4.842	1.286e-06	--+++++-++---++----+++-++++++--+-+++++-	25776	2.556	0.01057	--+++++-++---++----+++-++++++--	32937	4.203	2.635e-05	+-+++++-	PICALM(rs10792832)	NA	1.286e-06
ENSG00000073921	ENSG00000073921.17	PICALM	mashr_Brain_Amygdala	NA	NA	1	1	1	58713	4.842	1.286e-06	--+++++-++---++----+++-++++++--+-+++++-	25776	2.556	0.01057	--+++++-++---++----+++-++++++--	32937	4.203	2.635e-05	+-+++++-	PICALM(rs10792832)	NA	1.286e-06
ENSG00000073921	ENSG00000073921.17	PICALM	mashr_Brain_Cerebellar_Hemisphere	0.0408305	0.0137518	1	1	1	58713	4.842	1.286e-06	--+++++-++---++----+++-++++++--+-+++++-	25776	2.556	0.01057	--+++++-++---++----+++-++++++--	32937	4.203	2.635e-05	+-+++++-	PICALM(rs10792832)	NA	1.286e-06
ENSG00000073921	ENSG00000073921.17	PICALM	mashr_Brain_Frontal_Cortex_BA9	NA	NA	1	1	1	58713	4.842	1.286e-06	--+++++-++---++----+++-++++++--+-+++++-	25776	2.556	0.01057	--+++++-++---++----+++-++++++--	32937	4.203	2.635e-05	+-+++++-	PICALM(rs10792832)	NA	1.286e-06
ENSG00000073921	ENSG00000073921.17	PICALM	mashr_Brain_Putamen_basal_ganglia	NA	NA	1	1	1	58713	4.842	1.286e-06	--+++++-++---++----+++-++++++--+-+++++-	25776	2.556	0.01057	--+++++-++---++----+++-++++++--	32937	4.203	2.635e-05	+-+++++-	PICALM(rs10792832)	NA	1.286e-06
ENSG00000073921	ENSG00000073921.17	PICALM	mashr_Brain_Substantia_nigra	NA	NA	1	1	1	58713	4.842	1.286e-06	--+++++-++---++----+++-++++++--+-+++++-	25776	2.556	0.01057	--+++++-++---++----+++-++++++--	32937	4.203	2.635e-05	+-+++++-	PICALM(rs10792832)	NA	1.286e-06
ENSG00000073921	ENSG00000073921.17	PICALM	mashr_Cells_EBV-transformed_lymphocytes	NA	NA	1	1	1	58713	4.842	1.286e-06	--+++++-++---++----+++-++++++--+-+++++-	25776	2.556	0.01057	--+++++-++---++----+++-++++++--	32937	4.203	2.635e-05	+-+++++-	PICALM(rs10792832)	NA	1.286e-06
ENSG00000073921	ENSG00000073921.17	PICALM	mashr_Lung	NA	NA	1	1	1	58713	4.842	1.286e-06	--+++++-++---++----+++-++++++--+-+++++-	25776	2.556	0.01057	--+++++-++---++----+++-++++++--	32937	4.203	2.635e-05	+-+++++-	PICALM(rs10792832)	NA	1.286e-06
ENSG00000073921	ENSG00000073921.17	PICALM	mashr_Vagina	NA	NA	1	1	1	58713	4.842	1.286e-06	--+++++-++---++----+++-++++++--+-+++++-	25776	2.556	0.01057	--+++++-++---++----+++-++++++--	32937	4.203	2.635e-05	+-+++++-	PICALM(rs10792832)	NA	1.286e-06
ENSG00000073921	ENSG00000073921.17	PICALM	mashr_Whole_Blood	NA	NA	2	1	1	58713	4.842	1.286e-06	--+++++-++---++----+++-++++++--+-+++++-	25776	2.556	0.01057	--+++++-++---++----+++-++++++--	32937	4.203	2.635e-05	+-+++++-	PICALM(rs10792832)	NA	1.286e-06
ENSG00000130202	ENSG00000130202.9	NECTIN2	mashr_Brain_Caudate_basal_ganglia	NA	NA	2	2	2	58713	-4.833	1.346e-06	-+-----++-+-------++-++------+-+---+---	25776	-3.405	0.0006626	-+-----++-+-------++-++------+-	32937	-3.441	0.0005803	+---+---	PLD3(rs145999145); APOE(rs429358); APOE(rs7412); CD33(rs3865444)	Gerring, 2020	1.346e-06
ENSG00000149534	ENSG00000149534.8	MS4A2	mashr_Whole_Blood	NA	NA	1	1	1	58713	-4.632	3.622e-06	-++--------+--------+-+-+---++---+-+--+	25776	-4.831	1.359e-06	-++--------+--------+-+-+---++-	32937	-1.911	0.05605	--+-+--+	MS4A6A(rs983392)	Gerring, 2020	1.359e-06
ENSG00000134575	ENSG00000134575.9	ACP2	mashr_Brain_Anterior_cingulate_cortex_BA24	NA	NA	1	1	1	58713	-4.827	1.385e-06	---+------+-------+-+--+-------+---+--+	25776	-3.693	0.0002214	---+------+-------+-+--+-------	32937	-3.178	0.001485	+---+--+	CELF1(rs10838725)	NA	1.385e-06
ENSG00000130202	ENSG00000130202.9	NECTIN2	mashr_Brain_Amygdala	NA	NA	1	1	1	58596	4.808	1.521e-06	+++--++++-?--+++----++++++++++-+-++-++-	25659	4.19	2.791e-05	+++--++++-?--+++----++++++++++-	32937	2.715	0.006618	+-++-++-	PLD3(rs145999145); APOE(rs429358); APOE(rs7412); CD33(rs3865444)	Gerring, 2020	1.521e-06
ENSG00000130202	ENSG00000130202.9	NECTIN2	mashr_Brain_Cerebellum	NA	NA	2	1	1	58596	4.808	1.521e-06	+++--++++-?--+++----++++++++++-+-++-++-	25659	4.19	2.791e-05	+++--++++-?--+++----++++++++++-	32937	2.715	0.006618	+-++-++-	PLD3(rs145999145); APOE(rs429358); APOE(rs7412); CD33(rs3865444)	Gerring, 2020	1.521e-06
ENSG00000130202	ENSG00000130202.9	NECTIN2	mashr_Breast_Mammary_Tissue	NA	NA	1	1	1	58596	4.808	1.521e-06	+++--++++-?--+++----++++++++++-+-++-++-	25659	4.19	2.791e-05	+++--++++-?--+++----++++++++++-	32937	2.715	0.006618	+-++-++-	PLD3(rs145999145); APOE(rs429358); APOE(rs7412); CD33(rs3865444)	Gerring, 2020	1.521e-06
ENSG00000130202	ENSG00000130202.9	NECTIN2	mashr_Cells_EBV-transformed_lymphocytes	NA	NA	2	1	1	58596	4.808	1.521e-06	+++--++++-?--+++----++++++++++-+-++-++-	25659	4.19	2.791e-05	+++--++++-?--+++----++++++++++-	32937	2.715	0.006618	+-++-++-	PLD3(rs145999145); APOE(rs429358); APOE(rs7412); CD33(rs3865444)	Gerring, 2020	1.521e-06
ENSG00000130202	ENSG00000130202.9	NECTIN2	mashr_Minor_Salivary_Gland	NA	NA	1	1	1	58596	-4.808	1.521e-06	---++----+?++---++++----------+-+--+--+	25659	-4.19	2.791e-05	---++----+?++---++++----------+	32937	-2.715	0.006618	-+--+--+	PLD3(rs145999145); APOE(rs429358); APOE(rs7412); CD33(rs3865444)	Gerring, 2020	1.521e-06
ENSG00000130202	ENSG00000130202.9	NECTIN2	mashr_Vagina	NA	NA	1	1	1	58596	4.808	1.521e-06	+++--++++-?--+++----++++++++++-+-++-++-	25659	4.19	2.791e-05	+++--++++-?--+++----++++++++++-	32937	2.715	0.006618	+-++-++-	PLD3(rs145999145); APOE(rs429358); APOE(rs7412); CD33(rs3865444)	Gerring, 2020	1.521e-06
ENSG00000176182	ENSG00000176182.5	MYPOP	DGN-WB	0.0148039	0.000212871	17	15.871	15	58713	4.803	1.559e-06	+-++-++++--++-+++++++-++-++++--+-++++--	25776	4.297	1.729e-05	+-++-++++--++-+++++++-++-++++--	32937	2.612	0.009009	+-++++--	PLD3(rs145999145); APOE(rs429358); APOE(rs7412); CD33(rs3865444)	NA	1.559e-06
ENSG00000136717	ENSG00000136717.14	BIN1	mashr_Adipose_Subcutaneous	NA	NA	2	2	2	58713	-4.768	1.859e-06	---+--+-+--++----++-+---------+----+--+	25776	-4.79	1.666e-06	---+--+-+--++----++-+---------+	32937	-2.129	0.03329	----+--+	BIN1(rs6733839)	Gerring, 2020	1.666e-06
ENSG00000007255	ENSG00000007255.6	TRAPPC6A	DGN-WB	0.0780723	5.3559e-18	25	24.8065	23.75	58713	-4.788	1.687e-06	-+---+------++--++++-++-+---+-++-+-----	25776	-3.442	0.0005784	-+---+------++--++++-++-+---+-+	32937	-3.348	0.0008147	+-+-----	PLD3(rs145999145); APOE(rs429358); APOE(rs7412); CD33(rs3865444)	Nagpal, 2019	1.687e-06
ENSG00000180448	ENSG00000180448.10	AC004151.1	mashr_Nerve_Tibial	0.0914942	1.17213e-10	3	1.96552	2	52981	4.787	1.696e-06	+++-----+++++?-++-+-+-?++++++++--++?+++	23929	4.403	1.069e-05	+++-----+++++?-++-+-+-?++++++++	29052	2.468	0.01358	--++?+++	ABCA7(rs4147929)	NA	1.696e-06
ENSG00000177051	ENSG00000177051.5	FBXO46	mashr_Esophagus_Mucosa	NA	NA	2	2	2	58713	-4.778	1.774e-06	-+--+-----+-++-------++-+-+--++--------	25776	-3.7	0.0002153	-+--+-----+-++-------++-+-+--++	32937	-3.105	0.001901	--------	PLD3(rs145999145); APOE(rs429358); APOE(rs7412); CD33(rs3865444)	NA	1.774e-06
ENSG00000168081	ENSG00000168081.4	PNOC	DGN-WB	0.00228749	0.146746	25	25	24.375	58713	4.777	1.776e-06	+++++++--+----+++-+---+++-++++-+--++++-	25776	3.384	0.0007136	+++++++--+----+++-+---+++-++++-	32937	3.385	0.0007129	+--++++-	PTK2B(rs28834970); CLU(rs9331896)	NA	1.776e-06
ENSG00000180448	ENSG00000180448.10	AC004151.1	mashr_Esophagus_Gastroesophageal_Junction	NA	NA	4	3.76667	3.625	57358	4.775	1.795e-06	+++-----+++++?++--+-++-++++++++--++++++	24421	4.271	1.943e-05	+++-----+++++?++--+-++-++++++++	32937	2.624	0.008698	--++++++	ABCA7(rs4147929)	NA	1.795e-06
ENSG00000073008	ENSG00000073008.14	PVR	mashr_Heart_Left_Ventricle	0.190269	6.19558e-17	3	3	3	58713	-4.766	1.878e-06	----------++-+--++-+-+--++---+--++-----	25776	-4.053	5.057e-05	----------++-+--++-+-+--++---+-	32937	-2.778	0.005468	-++-----	PLD3(rs145999145); APOE(rs429358); APOE(rs7412); CD33(rs3865444)	Gerring, 2020	1.878e-06
ENSG00000105287	ENSG00000105287.12	PRKD2	mashr_Adipose_Visceral_Omentum	0.0593705	1.06341e-06	3	1.96774	2	58713	-3	0.002696	-++----+++++-+--++-++-++++++--+--------	25776	0.848	0.3966	-++----+++++-+--++-++-++++++--+	32937	-4.756	1.976e-06	--------	PLD3(rs145999145); APOE(rs429358); APOE(rs7412); CD33(rs3865444)	NA	1.976e-06
ENSG00000165915	ENSG00000165915.13	SLC39A13	mashr_Esophagus_Mucosa	NA	NA	1	1	1	58713	-4.746	2.073e-06	+--+----+-+-------+-++-+----+-++------+	25776	-2.163	0.03051	+--+----+-+-------+-++-+----+-+	32937	-4.423	9.732e-06	+------+	CELF1(rs10838725)	NA	2.073e-06
ENSG00000165915	ENSG00000165915.13	SLC39A13	mashr_Heart_Left_Ventricle	NA	NA	1	1	1	58713	4.746	2.073e-06	-++-++++-+-+++++++-+--+-++++-+--++++++-	25776	2.163	0.03051	-++-++++-+-+++++++-+--+-++++-+-	32937	4.423	9.732e-06	-++++++-	CELF1(rs10838725)	NA	2.073e-06
ENSG00000165915	ENSG00000165915.13	SLC39A13	mashr_Small_Intestine_Terminal_Ileum	NA	NA	1	1	1	58713	-4.746	2.073e-06	+--+----+-+-------+-++-+----+-++------+	25776	-2.163	0.03051	+--+----+-+-------+-++-+----+-+	32937	-4.423	9.732e-06	+------+	CELF1(rs10838725)	NA	2.073e-06
ENSG00000165915	ENSG00000165915.13	SLC39A13	mashr_Stomach	NA	NA	1	1	1	58713	-4.746	2.073e-06	+--+----+-+-------+-++-+----+-++------+	25776	-2.163	0.03051	+--+----+-+-------+-++-+----+-+	32937	-4.423	9.732e-06	+------+	CELF1(rs10838725)	NA	2.073e-06
ENSG00000140090	ENSG00000140090.17	SLC24A4	mashr_Whole_Blood	0.163492	5.96355e-24	3	3	3	58713	-4.745	2.084e-06	----+------++---++++-+-----+-+--+-----+	25776	-3.453	0.0005543	----+------++---++++-+-----+-+-	32937	-3.281	0.001036	-+-----+	RIN3,SLC24A4(rs10498633)	NA	2.084e-06
ENSG00000125743	ENSG00000125743.10	SNRPD2	mashr_Brain_Nucleus_accumbens_basal_ganglia	NA	NA	2	2	2	57358	4.735	2.187e-06	+++---+++-+++?+++++++-+++++++--++++++++	24421	2.981	0.002873	+++---+++-+++?+++++++-+++++++--	32937	3.682	0.0002313	++++++++	PLD3(rs145999145); APOE(rs429358); APOE(rs7412); CD33(rs3865444)	NA	2.187e-06
ENSG00000064687	ENSG00000064687.12	ABCA7	mashr_Kidney_Cortex	NA	NA	3	2.9	2.75	57358	4.735	2.188e-06	+++++---+-++-?+--+-+++-+++++++++--+++-+	24421	3.851	0.0001175	+++++---+-++-?+--+-+++-++++++++	32937	2.933	0.003362	+--+++-+	ABCA7(rs4147929)	NA	2.188e-06
ENSG00000187116	ENSG00000187116.13	LILRA5	mashr_Adipose_Visceral_Omentum	0.0244694	0.0022459	2	1	1	54861	-3.53	0.0004154	-----------+-?+--+++?-??--+--+---++--++	21924	-4.735	2.192e-06	-----------+-?+--+++?-??--+--+-	32937	-0.693	0.4883	--++--++	APOE(rs429358); APOE(rs7412); CD33(rs3865444)	NA	2.192e-06
ENSG00000104892	ENSG00000104892.12	KLC3	DGN-WB	0.0475528	2.18371e-11	16	13.9355	14.5	58713	-4.73	2.249e-06	---+----++-----+++-+--+-------+-------+	25776	-4.226	2.377e-05	---+----++-----+++-+--+-------+	32937	-2.576	0.009993	-------+	PLD3(rs145999145); APOE(rs429358); APOE(rs7412); CD33(rs3865444)	Gerring, 2020	2.249e-06
ENSG00000110514	ENSG00000110514.19	MADD	mashr_Pituitary	0.289048	4.27083e-18	1	1	1	58713	-4.73	2.249e-06	-+-+---++-+-------+-+--+----+--+-----++	25776	-3.436	0.0005905	-+-+---++-+-------+-+--+----+--	32937	-3.275	0.001056	+-----++	CELF1(rs10838725)	NA	2.249e-06
ENSG00000116032	ENSG00000116032.5	GRIN3B	mashr_Lung	0.074142	8.60817e-09	2	1.96429	2	51951	-4.729	2.251e-06	--+-+++---++-?+--+-+?-?---+-++---+-?-+-	22899	-3.198	0.001382	--+-+++---++-?+--+-+?-?---+-++-	29052	-3.485	0.0004922	--+-?-+-	ABCA7(rs4147929)	NA	2.251e-06
ENSG00000066923	ENSG00000066923.17	STAG3	mashr_Brain_Hypothalamus	0.171678	3.40758e-08	1	1	1	58713	-4.246	2.181e-05	-+-+-------+--+-+----+----+-+---++-+---	25776	-4.728	2.269e-06	-+-+-------+--+-+----+----+-+--	32937	-1.486	0.1373	-++-+---	ZCWPW1(rs1476679)	NA	2.269e-06
ENSG00000213420	ENSG00000213420.7	GPC2	mashr_Thyroid	NA	NA	1	1	1	58713	-4.246	2.181e-05	-+-+-------+--+-+----+----+-+---++-+---	25776	-4.728	2.269e-06	-+-+-------+--+-+----+----+-+--	32937	-1.486	0.1373	-++-+---	ZCWPW1(rs1476679)	NA	2.269e-06
ENSG00000213420	ENSG00000213420.7	GPC2	mashr_Vagina	NA	NA	1	1	1	58713	4.246	2.181e-05	+-+-+++++++-++-+-++++-++++-+-+++--+-+++	25776	4.728	2.269e-06	+-+-+++++++-++-+-++++-++++-+-++	32937	1.486	0.1373	+--+-+++	ZCWPW1(rs1476679)	NA	2.269e-06
ENSG00000213619	ENSG00000213619.9	NDUFS3	mashr_Brain_Cerebellum	0.0672185	0.000401966	1	1	1	58713	-4.725	2.299e-06	------++-++------------------+-+---+---	25776	-3.643	0.0002699	------++-++------------------+-	32937	-3.086	0.002026	+---+---	CELF1(rs10838725)	NA	2.299e-06
ENSG00000172247	ENSG00000172247.3	C1QTNF4	mashr_Artery_Aorta	0.162128	3.79464e-14	1	1	1	58713	4.723	2.321e-06	++++++--+--++++++++++++++++++-+-+++-+++	25776	3.624	0.0002896	++++++--+--++++++++++++++++++-+	32937	3.1	0.001936	-+++-+++	CELF1(rs10838725)	NA	2.321e-06
ENSG00000110079	ENSG00000110079.16	MS4A4A	mashr_Stomach	0.0290121	0.00682823	1	1	1	58713	4.721	2.345e-06	+-++++++-++--+++++++-++++++-+-++--++++-	25776	4.338	1.438e-05	+-++++++-++--+++++++-++++++-+-+	32937	2.466	0.01367	+--++++-	MS4A6A(rs983392)	NA	2.345e-06
ENSG00000270761	ENSG00000270761.1	AL355353.2	mashr_Spleen	0.0622392	0.000888167	2	2	2	58713	-4.72	2.356e-06	-++--++---+----+---+------+-----++----+	25776	-4.082	4.466e-05	-++--++---+----+---+------+----	32937	-2.691	0.007122	-++----+	TREM2(rs75932628); TREML2(rs9381040); CD2AP(rs10948363)	NA	2.356e-06
ENSG00000172247	ENSG00000172247.3	C1QTNF4	mashr_Adrenal_Gland	0.0751505	0.000109831	2	1	1	58713	4.719	2.369e-06	++++++--+--++++++++++++++++++-+-+++-+++	25776	3.61	0.0003061	++++++--+--++++++++++++++++++-+	32937	3.107	0.00189	-+++-+++	CELF1(rs10838725)	NA	2.369e-06
ENSG00000172247	ENSG00000172247.3	C1QTNF4	mashr_Esophagus_Gastroesophageal_Junction	0.147122	6.52897e-11	2	1	1	58713	4.719	2.369e-06	++++++--+--++++++++++++++++++-+-+++-+++	25776	3.61	0.0003061	++++++--+--++++++++++++++++++-+	32937	3.107	0.00189	-+++-+++	CELF1(rs10838725)	NA	2.369e-06
ENSG00000172247	ENSG00000172247.3	C1QTNF4	mashr_Thyroid	0.0671968	8.63628e-09	2	1	1	58713	4.719	2.369e-06	++++++--+--++++++++++++++++++-+-+++-+++	25776	3.61	0.0003061	++++++--+--++++++++++++++++++-+	32937	3.107	0.00189	-+++-+++	CELF1(rs10838725)	NA	2.369e-06
ENSG00000120885	ENSG00000120885.21	CLU	mashr_Liver	NA	NA	1	1	1	58713	-4.712	2.449e-06	++++--++--++-------+---++-------+------	25776	-2.362	0.01817	++++--++--++-------+---++------	32937	-4.202	2.646e-05	-+------	PTK2B(rs28834970); CLU(rs9331896)	Bhattacharya, 2021; Gerring, 2020	2.449e-06
ENSG00000116032	ENSG00000116032.5	GRIN3B	mashr_Breast_Mammary_Tissue	0.264839	8.26823e-25	4	1.89286	2.57143	51951	-4.712	2.45e-06	-----++--+-+-?--+---?-?--+---+-----?-+-	22899	-2.998	0.002716	-----++--+-+-?--+---?-?--+---+-	29052	-3.64	0.0002731	----?-+-	ABCA7(rs4147929)	NA	2.45e-06
ENSG00000180448	ENSG00000180448.10	AC004151.1	mashr_Brain_Hippocampus	NA	NA	2	1.96429	2	51951	4.707	2.512e-06	+++-----+++++?-++-+-?-?++++++++--++?+++	22899	4.276	1.901e-05	+++-----+++++?-++-+-?-?++++++++	29052	2.498	0.01249	--++?+++	ABCA7(rs4147929)	NA	2.512e-06
ENSG00000270761	ENSG00000270761.1	AL355353.2	mashr_Skin_Sun_Exposed_Lower_leg	0.0454516	1.29166e-06	2	2	2	58713	-4.7	2.603e-06	-++--++---+----+---+------+-----++----+	25776	-4.046	5.214e-05	-++--++---+----+---+------+----	32937	-2.696	0.007021	-++----+	TREM2(rs75932628); TREML2(rs9381040); CD2AP(rs10948363)	NA	2.603e-06
ENSG00000167191	ENSG00000167191.11	GPRC5B	mashr_Brain_Cerebellar_Hemisphere	NA	NA	2	2	2	58713	4.69	2.73e-06	++---+-+++-+++-+-+---++++++++++++++++++	25776	2.944	0.003236	++---+-+++-+++-+-+---++++++++++	32937	3.657	0.0002549	++++++++	KNOP1(16:19725873:G:A)	NA	2.73e-06
ENSG00000270761	ENSG00000270761.1	AL355353.2	mashr_Colon_Transverse	0.190576	3.35168e-15	2	2	2	58713	-4.685	2.794e-06	-++--++---+----+---+------+-----++----+	25776	-4.049	5.148e-05	-++--++---+----+---+------+----	32937	-2.674	0.007497	-++----+	TREM2(rs75932628); TREML2(rs9381040); CD2AP(rs10948363)	NA	2.794e-06
ENSG00000138613	ENSG00000138613.13	APH1B	mashr_Heart_Atrial_Appendage	NA	NA	2	1.96774	1.125	58713	4.685	2.803e-06	+-++++-++-+-+++++--++--+++-++-++--+-+++	25776	2.966	0.003022	+-++++-++-+-+++++--++--+++-++-+	32937	3.631	0.0002819	+--+-+++	TRIP4(rs74615166)	NA	2.803e-06
ENSG00000138613	ENSG00000138613.13	APH1B	mashr_Minor_Salivary_Gland	0.0421434	0.0310482	2	1.96774	1.125	58713	4.683	2.829e-06	+-++++-++-+-+++++--++--+++-++-++--+-+++	25776	2.965	0.003023	+-++++-++-+-+++++--++--+++-++-+	32937	3.629	0.0002845	+--+-+++	TRIP4(rs74615166)	NA	2.829e-06
ENSG00000138613	ENSG00000138613.13	APH1B	mashr_Liver	NA	NA	2	1.96774	1.125	58713	4.681	2.85e-06	+-++++-++-+-+++++--++--+++-++-++--+-+++	25776	2.851	0.004358	+-++++-++-+-+++++--++--+++-++-+	32937	3.728	0.0001929	+--+-+++	TRIP4(rs74615166)	NA	2.85e-06
ENSG00000110079	ENSG00000110079.16	MS4A4A	mashr_Brain_Caudate_basal_ganglia	NA	NA	1	1	1	58713	4.305	1.673e-05	+-++++++-++--+++++++++++++-++-+++-+-++-	25776	4.677	2.911e-06	+-++++++-++--+++++++++++++-++-+	32937	1.61	0.1075	++-+-++-	MS4A6A(rs983392)	NA	2.911e-06
ENSG00000180448	ENSG00000180448.10	AC004151.1	mashr_Brain_Cerebellar_Hemisphere	0.125949	7.92849e-06	4	2.67857	2.57143	51951	4.675	2.943e-06	+++-----+++++?-++-+-?-?++++++++--++?+++	22899	4.223	2.406e-05	+++-----+++++?-++-+-?-?++++++++	29052	2.502	0.01236	--++?+++	ABCA7(rs4147929)	NA	2.943e-06
ENSG00000167191	ENSG00000167191.11	GPRC5B	mashr_Breast_Mammary_Tissue	0.0494253	6.05748e-05	2	2	2	58713	4.672	2.985e-06	++---+-+++-+++-+-+---++++++++++++++++++	25776	2.808	0.004986	++---+-+++-+++-+-+---++++++++++	32937	3.754	0.0001744	++++++++	KNOP1(16:19725873:G:A)	NA	2.985e-06
ENSG00000125743	ENSG00000125743.10	SNRPD2	mashr_Adipose_Visceral_Omentum	0.0930571	9.47256e-10	1	1	1	57358	4.671	2.995e-06	+++---+++-+++?+++++++-+++++++--++++++++	24421	2.887	0.003885	+++---+++-+++?+++++++-+++++++--	32937	3.678	0.000235	++++++++	PLD3(rs145999145); APOE(rs429358); APOE(rs7412); CD33(rs3865444)	NA	2.995e-06
ENSG00000138613	ENSG00000138613.13	APH1B	mashr_Adipose_Subcutaneous	NA	NA	3	2.96774	2.125	58713	4.671	2.996e-06	+-++++-++-+-+++++--++--+++-++-++--+-+++	25776	2.989	0.002795	+-++++-++-+-+++++--++--+++-++-+	32937	3.592	0.0003281	+--+-+++	TRIP4(rs74615166)	NA	2.996e-06
ENSG00000180448	ENSG00000180448.10	AC004151.1	mashr_Brain_Caudate_basal_ganglia	NA	NA	2	1.92857	2	51951	4.67	3.006e-06	+++-----+++++?-++-+-?-?++++++++--++?+++	22899	3.979	6.921e-05	+++-----+++++?-++-+-?-?++++++++	29052	2.713	0.00667	--++?+++	ABCA7(rs4147929)	NA	3.006e-06
ENSG00000180448	ENSG00000180448.10	AC004151.1	mashr_Adipose_Subcutaneous	NA	NA	3	1	1	51951	4.666	3.066e-06	+++-----+++++?-++-+-?-?++++++++--++?+++	22899	4.249	2.143e-05	+++-----+++++?-++-+-?-?++++++++	29052	2.467	0.01361	--++?+++	ABCA7(rs4147929)	NA	3.066e-06
ENSG00000180448	ENSG00000180448.10	AC004151.1	mashr_Brain_Anterior_cingulate_cortex_BA24	NA	NA	2	1	1	51951	4.666	3.066e-06	+++-----+++++?-++-+-?-?++++++++--++?+++	22899	4.249	2.143e-05	+++-----+++++?-++-+-?-?++++++++	29052	2.467	0.01361	--++?+++	ABCA7(rs4147929)	NA	3.066e-06
ENSG00000180448	ENSG00000180448.10	AC004151.1	mashr_Brain_Hypothalamus	NA	NA	1	1	1	51951	4.666	3.066e-06	+++-----+++++?-++-+-?-?++++++++--++?+++	22899	4.249	2.143e-05	+++-----+++++?-++-+-?-?++++++++	29052	2.467	0.01361	--++?+++	ABCA7(rs4147929)	NA	3.066e-06
ENSG00000180448	ENSG00000180448.10	AC004151.1	mashr_Brain_Substantia_nigra	NA	NA	2	1	1	51951	4.666	3.066e-06	+++-----+++++?-++-+-?-?++++++++--++?+++	22899	4.249	2.143e-05	+++-----+++++?-++-+-?-?++++++++	29052	2.467	0.01361	--++?+++	ABCA7(rs4147929)	NA	3.066e-06
ENSG00000180448	ENSG00000180448.10	AC004151.1	mashr_Pancreas	NA	NA	2	1.75	1.57143	51951	4.661	3.145e-06	+++-----+++++?-++-+-?-?++++++++--++?+-+	22899	4.261	2.035e-05	+++-----+++++?-++-+-?-?++++++++	29052	2.45	0.01428	--++?+-+	ABCA7(rs4147929)	NA	3.145e-06
ENSG00000180448	ENSG00000180448.10	AC004151.1	mashr_Brain_Nucleus_accumbens_basal_ganglia	NA	NA	4	1.75	1.57143	51951	4.661	3.153e-06	+++-----+++++?-++-+-?-?++++++++--++?+-+	22899	4.264	2.006e-05	+++-----+++++?-++-+-?-?++++++++	29052	2.446	0.01443	--++?+-+	ABCA7(rs4147929)	NA	3.153e-06
ENSG00000180448	ENSG00000180448.10	AC004151.1	mashr_Esophagus_Muscularis	0.0233028	0.00286554	4	1.93103	2	52981	4.652	3.282e-06	+++-----+++++?-++-+-+-?++++++++--++?+++	23929	4.228	2.353e-05	+++-----+++++?-++-+-+-?++++++++	29052	2.445	0.01448	--++?+++	ABCA7(rs4147929)	NA	3.282e-06
ENSG00000138613	ENSG00000138613.13	APH1B	mashr_Brain_Spinal_cord_cervical_c-1	NA	NA	2	1.96774	1.125	58713	4.651	3.309e-06	+-++++-++-+-+++++--++--+++-++-++--+-+++	25776	2.965	0.00303	+-++++-++-+-+++++--++--+++-++-+	32937	3.587	0.0003351	+--+-+++	TRIP4(rs74615166)	NA	3.309e-06
ENSG00000066336	ENSG00000066336.11	SPI1	mashr_Skin_Sun_Exposed_Lower_leg	NA	NA	1	1	1	58713	4.643	3.428e-06	-0+-++++-+-+++++++-0--+-++++-+--++++++-	25776	2.24	0.02507	-0+-++++-+-+++++++-0--+-++++-+-	32937	4.218	2.469e-05	-++++++-	CELF1(rs10838725)	NA	3.428e-06
ENSG00000138613	ENSG00000138613.13	APH1B	mashr_Pituitary	NA	NA	2	1.96774	1.125	58713	4.64	3.491e-06	+-++++-++-+-+++++--++--+++-++-++--+-+++	25776	2.964	0.003038	+-++++-++-+-+++++--++--+++-++-+	32937	3.572	0.0003536	+--+-+++	TRIP4(rs74615166)	NA	3.491e-06
ENSG00000186567	ENSG00000186567.12	CEACAM19	mashr_Pituitary	0.354965	8.12425e-24	3	3	3	58713	4.638	3.523e-06	+-+-++-+++---+++-+--++++-++++-+--++++++	25776	4.385	1.161e-05	+-+-++-+++---+++-+--++++-++++-+	32937	2.313	0.02072	--++++++	PLD3(rs145999145); APOE(rs429358); APOE(rs7412); CD33(rs3865444)	Gerring, 2020	3.523e-06
ENSG00000138613	ENSG00000138613.13	APH1B	mashr_Spleen	NA	NA	2	1.96774	1.125	58713	4.638	3.523e-06	+-++++-++-+-+++++--++--+++-++-++--+-+++	25776	2.96	0.003077	+-++++-++-+-+++++--++--+++-++-+	32937	3.573	0.0003523	+--+-+++	TRIP4(rs74615166)	NA	3.523e-06
ENSG00000130202	ENSG00000130202.9	NECTIN2	mashr_Lung	0.101776	1.06635e-11	3	3	3	58713	-4.635	3.573e-06	--++-+-+----+-----+-+---+----+--+-----+	25776	-3.173	0.001511	--++-+-+----+-----+-+---+----+-	32937	-3.381	0.0007211	-+-----+	PLD3(rs145999145); APOE(rs429358); APOE(rs7412); CD33(rs3865444)	Gerring, 2020	3.573e-06
ENSG00000234906	ENSG00000234906.9	APOC2	mashr_Adipose_Subcutaneous	0.063055	2.58616e-08	2	1.90323	1.625	58713	-4.63	3.648e-06	-+----++--+-------+-+++----+-----+-----	25776	-3.482	0.0004982	-+----++--+-------+-+++----+---	32937	-3.102	0.001921	--+-----	PLD3(rs145999145); APOE(rs429358); APOE(rs7412); CD33(rs3865444)	Gerring, 2020	3.648e-06
ENSG00000108219	ENSG00000108219.14	TSPAN14	mashr_Brain_Frontal_Cortex_BA9	NA	NA	2	2	2	58624	4.473	7.724e-06	++-+++++--++-++-++---+---++++?--+++++++	25687	1.514	0.1301	++-+++++--++-++-++---+---++++?-	32937	4.63	3.65e-06	-+++++++	Novel	NA	3.65e-06
ENSG00000138613	ENSG00000138613.13	APH1B	mashr_Brain_Cerebellum	NA	NA	2	1.96774	1.125	58713	4.626	3.73e-06	+-++++-++-+-+++++--++--+++-++-++--+-+++	25776	2.955	0.003129	+-++++-++-+-+++++--++--+++-++-+	32937	3.562	0.0003676	+--+-+++	TRIP4(rs74615166)	NA	3.73e-06
ENSG00000229153	ENSG00000229153	EPHA1-AS1	DLPFC	0.0209774	0.00172019	17	11.8387	3.625	58713	-4.621	3.815e-06	--+--+-+----+----+-++---+-+--------+--+	25776	-3.92	8.867e-05	--+--+-+----+----+-++---+-+----	32937	-2.702	0.006883	----+--+	EPHA1(rs11771145)	NA	3.815e-06
ENSG00000270761	ENSG00000270761.1	AL355353.2	mashr_Colon_Sigmoid	0.0275897	0.00773191	3	2	2	58713	-4.621	3.822e-06	-++--++---+----+---+------+-----++----+	25776	-3.989	6.641e-05	-++--++---+----+---+------+----	32937	-2.641	0.008271	-++----+	TREM2(rs75932628); TREML2(rs9381040); CD2AP(rs10948363)	NA	3.822e-06
ENSG00000043514	ENSG00000043514.15	TRIT1	mashr_Brain_Amygdala	NA	NA	2	2	2	58713	4.615	3.922e-06	+-+++++-+--+-++++-++-+++++-++-+++++++-+	25776	3.025	0.002489	+-+++++-+--+-++++-++-+++++-++-+	32937	3.487	0.0004892	++++++-+	Novel	NA	3.922e-06
ENSG00000261195	ENSG00000261195	AC027130.1	DLPFC	0.256087	1.13444e-31	17	12.8387	4.75	58713	4.614	3.949e-06	++---+-+++++++-+-----++++++++++++++++++	25776	2.738	0.006185	++---+-+++++++-+-----++++++++++	32937	3.738	0.0001852	++++++++	KNOP1(16:19725873:G:A)	NA	3.949e-06
ENSG00000138613	ENSG00000138613.13	APH1B	mashr_Breast_Mammary_Tissue	NA	NA	1	1	1	58713	4.61	4.026e-06	+-++++-++-+-+++++--++--+++-++-++--+-+++	25776	3.047	0.002309	+-++++-++-+-+++++--++--+++-++-+	32937	3.459	0.0005418	+--+-+++	TRIP4(rs74615166)	NA	4.026e-06
ENSG00000138613	ENSG00000138613.13	APH1B	mashr_Lung	0.0175029	0.00647431	1	1	1	58713	4.61	4.026e-06	+-++++-++-+-+++++--++--+++-++-++--+-+++	25776	3.047	0.002309	+-++++-++-+-+++++--++--+++-++-+	32937	3.459	0.0005418	+--+-+++	TRIP4(rs74615166)	NA	4.026e-06
ENSG00000138613	ENSG00000138613.13	APH1B	mashr_Stomach	NA	NA	1	1	1	58713	4.61	4.026e-06	+-++++-++-+-+++++--++--+++-++-++--+-+++	25776	3.047	0.002309	+-++++-++-+-+++++--++--+++-++-+	32937	3.459	0.0005418	+--+-+++	TRIP4(rs74615166)	NA	4.026e-06
ENSG00000138613	ENSG00000138613.13	APH1B	mashr_Testis	NA	NA	1	1	1	58713	-4.61	4.026e-06	-+----+--+-+-----++--++---+--+--++-+---	25776	-3.047	0.002309	-+----+--+-+-----++--++---+--+-	32937	-3.459	0.0005418	-++-+---	TRIP4(rs74615166)	NA	4.026e-06
ENSG00000172247	ENSG00000172247.3	C1QTNF4	mashr_Heart_Left_Ventricle	0.131426	1.37086e-11	2	2	2	58713	4.61	4.032e-06	++++++--+--++++++++++++++++++---+++-+++	25776	3.514	0.0004415	++++++--+--++++++++++++++++++--	32937	3.046	0.002319	-+++-+++	CELF1(rs10838725)	NA	4.032e-06
ENSG00000167191	ENSG00000167191.11	GPRC5B	mashr_Brain_Caudate_basal_ganglia	0.0241705	0.0452368	1	1	1	58713	4.609	4.039e-06	++---+-+++-+++-+-----++++-+++++++++++++	25776	2.496	0.01256	++---+-+++-+++-+-----++++-+++++	32937	3.946	7.949e-05	++++++++	KNOP1(16:19725873:G:A)	NA	4.039e-06
ENSG00000125144	ENSG00000125144.13	MT1G	mashr_Brain_Frontal_Cortex_BA9	NA	NA	2	2	2	58713	3.941	8.125e-05	--+--+++-+---+++-++---------+++-+++++++	25776	0.741	0.4584	--+--+++-+---+++-++---------+++	32937	4.605	4.115e-06	-+++++++	Novel	NA	4.115e-06
ENSG00000104859	ENSG00000104859.14	CLASRP	mashr_Stomach	NA	NA	1	1	1	58713	3.92	8.873e-05	+-++++--++++++++++++++++-+-+++-++-+-+-+	25776	4.603	4.155e-06	+-++++--++++++++++++++++-+-+++-	32937	1.161	0.2458	++-+-+-+	PLD3(rs145999145); APOE(rs429358); APOE(rs7412); CD33(rs3865444)	NA	4.155e-06
ENSG00000043514	ENSG00000043514.15	TRIT1	mashr_Brain_Cerebellar_Hemisphere	0.192109	1.36244e-08	2	1	1	58713	4.602	4.188e-06	+-+++++-+--+-++++-++-+++++-++++++++++-+	25776	2.975	0.002929	+-+++++-+--+-++++-++-+++++-++++	32937	3.512	0.0004444	++++++-+	Novel	NA	4.188e-06
ENSG00000043514	ENSG00000043514.15	TRIT1	mashr_Brain_Cerebellum	0.205741	1.33031e-10	2	1	1	58713	4.602	4.188e-06	+-+++++-+--+-++++-++-+++++-++++++++++-+	25776	2.975	0.002929	+-+++++-+--+-++++-++-+++++-++++	32937	3.512	0.0004444	++++++-+	Novel	NA	4.188e-06
ENSG00000043514	ENSG00000043514.15	TRIT1	mashr_Minor_Salivary_Gland	0.0503757	0.0191337	2	1	1	58713	4.602	4.188e-06	+-+++++-+--+-++++-++-+++++-++++++++++-+	25776	2.975	0.002929	+-+++++-+--+-++++-++-+++++-++++	32937	3.512	0.0004444	++++++-+	Novel	NA	4.188e-06
ENSG00000103550	ENSG00000103550.13	KNOP1	mashr_Adipose_Visceral_Omentum	0.497244	9.62551e-65	1	1	1	58713	-4.601	4.198e-06	--+++-+---+---+-+-+++----+-------------	25776	-2.853	0.004337	--+++-+---+---+-+-+++----+-----	32937	-3.62	0.0002947	--------	KNOP1(16:19725873:G:A)	NA	4.198e-06
ENSG00000103550	ENSG00000103550.13	KNOP1	mashr_Artery_Aorta	0.453861	3.62093e-49	1	1	1	58713	-4.601	4.198e-06	--+++-+---+---+-+-+++----+-------------	25776	-2.853	0.004337	--+++-+---+---+-+-+++----+-----	32937	-3.62	0.0002947	--------	KNOP1(16:19725873:G:A)	NA	4.198e-06
ENSG00000103550	ENSG00000103550.13	KNOP1	mashr_Artery_Coronary	0.314675	1.6461e-16	1	1	1	58713	-4.601	4.198e-06	--+++-+---+---+-+-+++----+-------------	25776	-2.853	0.004337	--+++-+---+---+-+-+++----+-----	32937	-3.62	0.0002947	--------	KNOP1(16:19725873:G:A)	NA	4.198e-06
ENSG00000103550	ENSG00000103550.13	KNOP1	mashr_Brain_Amygdala	0.285521	5.35706e-10	1	1	1	58713	-4.601	4.198e-06	--+++-+---+---+-+-+++----+-------------	25776	-2.853	0.004337	--+++-+---+---+-+-+++----+-----	32937	-3.62	0.0002947	--------	KNOP1(16:19725873:G:A)	NA	4.198e-06
ENSG00000103550	ENSG00000103550.13	KNOP1	mashr_Brain_Anterior_cingulate_cortex_BA24	0.315811	1.68724e-12	1	1	1	58713	-4.601	4.198e-06	--+++-+---+---+-+-+++----+-------------	25776	-2.853	0.004337	--+++-+---+---+-+-+++----+-----	32937	-3.62	0.0002947	--------	KNOP1(16:19725873:G:A)	NA	4.198e-06
ENSG00000103550	ENSG00000103550.13	KNOP1	mashr_Brain_Caudate_basal_ganglia	0.44875	7.74436e-27	1	1	1	58713	-4.601	4.198e-06	--+++-+---+---+-+-+++----+-------------	25776	-2.853	0.004337	--+++-+---+---+-+-+++----+-----	32937	-3.62	0.0002947	--------	KNOP1(16:19725873:G:A)	NA	4.198e-06
ENSG00000103550	ENSG00000103550.13	KNOP1	mashr_Brain_Hippocampus	0.485845	1.26675e-23	1	1	1	58713	-4.601	4.198e-06	--+++-+---+---+-+-+++----+-------------	25776	-2.853	0.004337	--+++-+---+---+-+-+++----+-----	32937	-3.62	0.0002947	--------	KNOP1(16:19725873:G:A)	NA	4.198e-06
ENSG00000103550	ENSG00000103550.13	KNOP1	mashr_Brain_Nucleus_accumbens_basal_ganglia	0.428386	1.31653e-24	1	1	1	58713	-4.601	4.198e-06	--+++-+---+---+-+-+++----+-------------	25776	-2.853	0.004337	--+++-+---+---+-+-+++----+-----	32937	-3.62	0.0002947	--------	KNOP1(16:19725873:G:A)	NA	4.198e-06
ENSG00000103550	ENSG00000103550.13	KNOP1	mashr_Esophagus_Gastroesophageal_Junction	0.502324	4.48178e-46	1	1	1	58713	-4.601	4.198e-06	--+++-+---+---+-+-+++----+-------------	25776	-2.853	0.004337	--+++-+---+---+-+-+++----+-----	32937	-3.62	0.0002947	--------	KNOP1(16:19725873:G:A)	NA	4.198e-06
ENSG00000103550	ENSG00000103550.13	KNOP1	mashr_Heart_Atrial_Appendage	0.515069	2.93551e-55	1	1	1	58713	-4.601	4.198e-06	--+++-+---+---+-+-+++----+-------------	25776	-2.853	0.004337	--+++-+---+---+-+-+++----+-----	32937	-3.62	0.0002947	--------	KNOP1(16:19725873:G:A)	NA	4.198e-06
ENSG00000103550	ENSG00000103550.13	KNOP1	mashr_Heart_Left_Ventricle	0.411636	4.75338e-42	1	1	1	58713	-4.601	4.198e-06	--+++-+---+---+-+-+++----+-------------	25776	-2.853	0.004337	--+++-+---+---+-+-+++----+-----	32937	-3.62	0.0002947	--------	KNOP1(16:19725873:G:A)	NA	4.198e-06
ENSG00000103550	ENSG00000103550.13	KNOP1	mashr_Kidney_Cortex	0.244298	5.92218e-05	1	1	1	58713	-4.601	4.198e-06	--+++-+---+---+-+-+++----+-------------	25776	-2.853	0.004337	--+++-+---+---+-+-+++----+-----	32937	-3.62	0.0002947	--------	KNOP1(16:19725873:G:A)	NA	4.198e-06
ENSG00000103550	ENSG00000103550.13	KNOP1	mashr_Lung	0.483238	2.62225e-70	1	1	1	58713	-4.601	4.198e-06	--+++-+---+---+-+-+++----+-------------	25776	-2.853	0.004337	--+++-+---+---+-+-+++----+-----	32937	-3.62	0.0002947	--------	KNOP1(16:19725873:G:A)	NA	4.198e-06
ENSG00000103550	ENSG00000103550.13	KNOP1	mashr_Ovary	0.446445	1.07759e-19	1	1	1	58713	-4.601	4.198e-06	--+++-+---+---+-+-+++----+-------------	25776	-2.853	0.004337	--+++-+---+---+-+-+++----+-----	32937	-3.62	0.0002947	--------	KNOP1(16:19725873:G:A)	NA	4.198e-06
ENSG00000103550	ENSG00000103550.13	KNOP1	mashr_Pituitary	0.519236	1.91682e-39	1	1	1	58713	-4.601	4.198e-06	--+++-+---+---+-+-+++----+-------------	25776	-2.853	0.004337	--+++-+---+---+-+-+++----+-----	32937	-3.62	0.0002947	--------	KNOP1(16:19725873:G:A)	NA	4.198e-06
ENSG00000103550	ENSG00000103550.13	KNOP1	mashr_Prostate	0.395493	3.51309e-22	1	1	1	58713	-4.601	4.198e-06	--+++-+---+---+-+-+++----+-------------	25776	-2.853	0.004337	--+++-+---+---+-+-+++----+-----	32937	-3.62	0.0002947	--------	KNOP1(16:19725873:G:A)	NA	4.198e-06
ENSG00000103550	ENSG00000103550.13	KNOP1	mashr_Spleen	0.389928	1.10762e-21	1	1	1	58713	-4.601	4.198e-06	--+++-+---+---+-+-+++----+-------------	25776	-2.853	0.004337	--+++-+---+---+-+-+++----+-----	32937	-3.62	0.0002947	--------	KNOP1(16:19725873:G:A)	NA	4.198e-06
ENSG00000103550	ENSG00000103550.13	KNOP1	mashr_Stomach	0.352482	1.84738e-28	1	1	1	58713	-4.601	4.198e-06	--+++-+---+---+-+-+++----+-------------	25776	-2.853	0.004337	--+++-+---+---+-+-+++----+-----	32937	-3.62	0.0002947	--------	KNOP1(16:19725873:G:A)	NA	4.198e-06
ENSG00000103550	ENSG00000103550.13	KNOP1	mashr_Testis	0.432151	3.67383e-37	1	1	1	58713	-4.601	4.198e-06	--+++-+---+---+-+-+++----+-------------	25776	-2.853	0.004337	--+++-+---+---+-+-+++----+-----	32937	-3.62	0.0002947	--------	KNOP1(16:19725873:G:A)	NA	4.198e-06
ENSG00000172247	ENSG00000172247.3	C1QTNF4	mashr_Colon_Transverse	0.197819	5.1682e-16	2	2	2	58713	4.598	4.262e-06	++++++--+--++++++++++++++++++---+++-+++	25776	3.523	0.0004265	++++++--+--++++++++++++++++++--	32937	3.023	0.002507	-+++-+++	CELF1(rs10838725)	NA	4.262e-06
ENSG00000066336	ENSG00000066336.11	SPI1	mashr_Colon_Sigmoid	NA	NA	2	2	2	58713	4.597	4.286e-06	-0+0++++-+0+0++++0-0--+-++++-+--++++++-	25776	2.17	0.03	-0+0++++-+0+0++++0-0--+-++++-+-	32937	4.218	2.467e-05	-++++++-	CELF1(rs10838725)	NA	4.286e-06
ENSG00000105287	ENSG00000105287.12	PRKD2	mashr_Liver	0.193729	1.06499e-09	3	1.96774	2	58713	-2.763	0.005723	-++----+++++-+--++-+++++-+++--+--------	25776	1.023	0.3063	-++----+++++-+--++-+++++-+++--+	32937	-4.594	4.341e-06	--------	PLD3(rs145999145); APOE(rs429358); APOE(rs7412); CD33(rs3865444)	NA	4.341e-06
ENSG00000270761	ENSG00000270761.1	AL355353.2	mashr_Brain_Cortex	NA	NA	2	2	2	58713	-4.593	4.365e-06	-++--++---+----+---+------+-----++----+	25776	-3.971	7.151e-05	-++--++---+----+---+------+----	32937	-2.619	0.008807	-++----+	TREM2(rs75932628); TREML2(rs9381040); CD2AP(rs10948363)	NA	4.365e-06
ENSG00000105287	ENSG00000105287.12	PRKD2	mashr_Thyroid	0.168407	2.92711e-21	3	1.96774	2	58713	-2.722	0.00648	-++----+++++-+--++-+++++-+++--+--------	25776	1.082	0.2793	-++----+++++-+--++-+++++-+++--+	32937	-4.592	4.392e-06	--------	PLD3(rs145999145); APOE(rs429358); APOE(rs7412); CD33(rs3865444)	NA	4.392e-06
ENSG00000138613	ENSG00000138613.13	APH1B	mashr_Artery_Coronary	NA	NA	2	1.96774	1.125	58713	4.591	4.404e-06	+-++++-++-+-+++++--++--+++-++-++--+-+++	25776	2.941	0.003268	+-++++-++-+-+++++--++--+++-++-+	32937	3.528	0.0004186	+--+-+++	TRIP4(rs74615166)	NA	4.404e-06
ENSG00000138613	ENSG00000138613.13	APH1B	mashr_Adipose_Visceral_Omentum	NA	NA	1	1	1	58713	4.589	4.459e-06	+-++++-++-+-+++++--++--+++-++-++--+-+++	25776	2.939	0.00329	+-++++-++-+-+++++--++--+++-++-+	32937	3.526	0.0004212	+--+-+++	TRIP4(rs74615166)	NA	4.459e-06
ENSG00000138613	ENSG00000138613.13	APH1B	mashr_Artery_Aorta	NA	NA	1	1	1	58713	4.589	4.459e-06	+-++++-++-+-+++++--++--+++-++-++--+-+++	25776	2.939	0.00329	+-++++-++-+-+++++--++--+++-++-+	32937	3.526	0.0004212	+--+-+++	TRIP4(rs74615166)	NA	4.459e-06
ENSG00000138613	ENSG00000138613.13	APH1B	mashr_Brain_Caudate_basal_ganglia	NA	NA	1	1	1	58713	4.589	4.459e-06	+-++++-++-+-+++++--++--+++-++-++--+-+++	25776	2.939	0.00329	+-++++-++-+-+++++--++--+++-++-+	32937	3.526	0.0004212	+--+-+++	TRIP4(rs74615166)	NA	4.459e-06
ENSG00000138613	ENSG00000138613.13	APH1B	mashr_Brain_Cerebellar_Hemisphere	NA	NA	1	1	1	58713	4.589	4.459e-06	+-++++-++-+-+++++--++--+++-++-++--+-+++	25776	2.939	0.00329	+-++++-++-+-+++++--++--+++-++-+	32937	3.526	0.0004212	+--+-+++	TRIP4(rs74615166)	NA	4.459e-06
ENSG00000138613	ENSG00000138613.13	APH1B	mashr_Brain_Frontal_Cortex_BA9	NA	NA	1	1	1	58713	4.589	4.459e-06	+-++++-++-+-+++++--++--+++-++-++--+-+++	25776	2.939	0.00329	+-++++-++-+-+++++--++--+++-++-+	32937	3.526	0.0004212	+--+-+++	TRIP4(rs74615166)	NA	4.459e-06
ENSG00000138613	ENSG00000138613.13	APH1B	mashr_Brain_Hippocampus	NA	NA	1	1	1	58713	4.589	4.459e-06	+-++++-++-+-+++++--++--+++-++-++--+-+++	25776	2.939	0.00329	+-++++-++-+-+++++--++--+++-++-+	32937	3.526	0.0004212	+--+-+++	TRIP4(rs74615166)	NA	4.459e-06
ENSG00000138613	ENSG00000138613.13	APH1B	mashr_Brain_Putamen_basal_ganglia	NA	NA	1	1	1	58713	4.589	4.459e-06	+-++++-++-+-+++++--++--+++-++-++--+-+++	25776	2.939	0.00329	+-++++-++-+-+++++--++--+++-++-+	32937	3.526	0.0004212	+--+-+++	TRIP4(rs74615166)	NA	4.459e-06
ENSG00000138613	ENSG00000138613.13	APH1B	mashr_Brain_Substantia_nigra	NA	NA	1	1	1	58713	4.589	4.459e-06	+-++++-++-+-+++++--++--+++-++-++--+-+++	25776	2.939	0.00329	+-++++-++-+-+++++--++--+++-++-+	32937	3.526	0.0004212	+--+-+++	TRIP4(rs74615166)	NA	4.459e-06
ENSG00000138613	ENSG00000138613.13	APH1B	mashr_Colon_Sigmoid	NA	NA	1	1	1	58713	4.589	4.459e-06	+-++++-++-+-+++++--++--+++-++-++--+-+++	25776	2.939	0.00329	+-++++-++-+-+++++--++--+++-++-+	32937	3.526	0.0004212	+--+-+++	TRIP4(rs74615166)	NA	4.459e-06
ENSG00000138613	ENSG00000138613.13	APH1B	mashr_Esophagus_Gastroesophageal_Junction	NA	NA	1	1	1	58713	4.589	4.459e-06	+-++++-++-+-+++++--++--+++-++-++--+-+++	25776	2.939	0.00329	+-++++-++-+-+++++--++--+++-++-+	32937	3.526	0.0004212	+--+-+++	TRIP4(rs74615166)	NA	4.459e-06
ENSG00000138613	ENSG00000138613.13	APH1B	mashr_Heart_Left_Ventricle	NA	NA	1	1	1	58713	4.589	4.459e-06	+-++++-++-+-+++++--++--+++-++-++--+-+++	25776	2.939	0.00329	+-++++-++-+-+++++--++--+++-++-+	32937	3.526	0.0004212	+--+-+++	TRIP4(rs74615166)	NA	4.459e-06
ENSG00000138613	ENSG00000138613.13	APH1B	mashr_Nerve_Tibial	NA	NA	1	1	1	58713	4.589	4.459e-06	+-++++-++-+-+++++--++--+++-++-++--+-+++	25776	2.939	0.00329	+-++++-++-+-+++++--++--+++-++-+	32937	3.526	0.0004212	+--+-+++	TRIP4(rs74615166)	NA	4.459e-06
ENSG00000138613	ENSG00000138613.13	APH1B	mashr_Ovary	NA	NA	1	1	1	58713	4.589	4.459e-06	+-++++-++-+-+++++--++--+++-++-++--+-+++	25776	2.939	0.00329	+-++++-++-+-+++++--++--+++-++-+	32937	3.526	0.0004212	+--+-+++	TRIP4(rs74615166)	NA	4.459e-06
ENSG00000138613	ENSG00000138613.13	APH1B	mashr_Vagina	NA	NA	1	1	1	58713	4.589	4.459e-06	+-++++-++-+-+++++--++--+++-++-++--+-+++	25776	2.939	0.00329	+-++++-++-+-+++++--++--+++-++-+	32937	3.526	0.0004212	+--+-+++	TRIP4(rs74615166)	NA	4.459e-06
ENSG00000138613	ENSG00000138613.13	APH1B	mashr_Whole_Blood	NA	NA	1	1	1	58713	4.589	4.459e-06	+-++++-++-+-+++++--++--+++-++-++--+-+++	25776	2.939	0.00329	+-++++-++-+-+++++--++--+++-++-+	32937	3.526	0.0004212	+--+-+++	TRIP4(rs74615166)	NA	4.459e-06
ENSG00000237541	ENSG00000237541.3	HLA-DQA2	DGN-WB	0.758367	5.39605e-286	69	64.0968	62.75	58713	-4.585	4.533e-06	----+--+---------+-+-+---++-+-+-+--+---	25776	-3.544	0.0003945	----+--+---------+-+-+---++-+-+	32937	-2.987	0.002816	-+--+---	HLA-DRB1(rs9271192); TREM2(rs75932628); TREML2(rs9381040)	Gerring, 2020	4.533e-06
ENSG00000181027	ENSG00000181027.6	FKRP	DGN-WB	0.340912	2.32636e-85	25	24.871	24.75	58713	-4.208	2.58e-05	+++----+++++-+--++-+-------+-----------	25776	-1.169	0.2425	+++----+++++-+--++-+-------+---	32937	-4.584	4.563e-06	--------	PLD3(rs145999145); APOE(rs429358); APOE(rs7412); CD33(rs3865444)	NA	4.563e-06
ENSG00000172247	ENSG00000172247.3	C1QTNF4	mashr_Brain_Cerebellum	0.0961921	2.04719e-05	2	2	2	58713	4.581	4.631e-06	++++++--+--++++++++++++++++++---+++-+++	25776	3.482	0.0004975	++++++--+--++++++++++++++++++--	32937	3.036	0.0024	-+++-+++	CELF1(rs10838725)	NA	4.631e-06
ENSG00000165457	ENSG00000165457.13	FOLR2	mashr_Brain_Cerebellum	NA	NA	1	1	1	58351	3.888	0.000101	-+++-+++++?+++-+++-?+++++++++++++---+++	25414	4.58	4.654e-06	-+++-+++++?+++-+++-?+++++++++++	32937	1.152	0.2492	++---+++	Novel	NA	4.654e-06
ENSG00000165457	ENSG00000165457.13	FOLR2	mashr_Brain_Spinal_cord_cervical_c-1	NA	NA	1	1	1	58351	3.888	0.000101	-+++-+++++?+++-+++-?+++++++++++++---+++	25414	4.58	4.654e-06	-+++-+++++?+++-+++-?+++++++++++	32937	1.152	0.2492	++---+++	Novel	NA	4.654e-06
ENSG00000165457	ENSG00000165457.13	FOLR2	mashr_Colon_Transverse	NA	NA	2	1	1	58351	3.888	0.000101	-+++-+++++?+++-+++-?+++++++++++++---+++	25414	4.58	4.654e-06	-+++-+++++?+++-+++-?+++++++++++	32937	1.152	0.2492	++---+++	Novel	NA	4.654e-06
ENSG00000165457	ENSG00000165457.13	FOLR2	mashr_Lung	NA	NA	2	1	1	58351	3.888	0.000101	-+++-+++++?+++-+++-?+++++++++++++---+++	25414	4.58	4.654e-06	-+++-+++++?+++-+++-?+++++++++++	32937	1.152	0.2492	++---+++	Novel	NA	4.654e-06
ENSG00000172247	ENSG00000172247.3	C1QTNF4	mashr_Esophagus_Muscularis	0.171158	2.33357e-17	2	2	2	58713	4.579	4.665e-06	++++++--+--++++++++++++++++++---+++-+++	25776	3.509	0.0004501	++++++--+--++++++++++++++++++--	32937	3.01	0.002613	-+++-+++	CELF1(rs10838725)	NA	4.665e-06
ENSG00000165457	ENSG00000165457.13	FOLR2	mashr_Cells_EBV-transformed_lymphocytes	NA	NA	2	1	1	58351	3.904	9.475e-05	-+++-+++++?+++-+++-?+++++++++++++---+++	25414	4.579	4.667e-06	-+++-+++++?+++-+++-?+++++++++++	32937	1.173	0.2406	++---+++	Novel	NA	4.667e-06
ENSG00000165457	ENSG00000165457.13	FOLR2	mashr_Heart_Left_Ventricle	NA	NA	2	1	1	58351	3.904	9.475e-05	-+++-+++++?+++-+++-?+++++++++++++---+++	25414	4.579	4.667e-06	-+++-+++++?+++-+++-?+++++++++++	32937	1.173	0.2406	++---+++	Novel	NA	4.667e-06
ENSG00000165457	ENSG00000165457.13	FOLR2	mashr_Pituitary	NA	NA	2	1	1	58351	3.904	9.475e-05	-+++-+++++?+++-+++-?+++++++++++++---+++	25414	4.579	4.667e-06	-+++-+++++?+++-+++-?+++++++++++	32937	1.173	0.2406	++---+++	Novel	NA	4.667e-06
ENSG00000165457	ENSG00000165457.13	FOLR2	mashr_Stomach	NA	NA	2	1	1	58351	3.904	9.475e-05	-+++-+++++?+++-+++-?+++++++++++++---+++	25414	4.579	4.667e-06	-+++-+++++?+++-+++-?+++++++++++	32937	1.173	0.2406	++---+++	Novel	NA	4.667e-06
ENSG00000165457	ENSG00000165457.13	FOLR2	mashr_Whole_Blood	NA	NA	2	1	1	58351	3.904	9.475e-05	-+++-+++++?+++-+++-?+++++++++++++---+++	25414	4.579	4.667e-06	-+++-+++++?+++-+++-?+++++++++++	32937	1.173	0.2406	++---+++	Novel	NA	4.667e-06
ENSG00000165457	ENSG00000165457.13	FOLR2	mashr_Brain_Cerebellar_Hemisphere	NA	NA	2	1	1	58351	3.903	9.496e-05	-+++-+++++?+++-+++-?+++++++++++++---+++	25414	4.578	4.685e-06	-+++-+++++?+++-+++-?+++++++++++	32937	1.173	0.2406	++---+++	Novel	NA	4.685e-06
ENSG00000165457	ENSG00000165457.13	FOLR2	mashr_Artery_Tibial	NA	NA	2	1	1	58351	3.918	8.916e-05	-+++-+++++?+++-+++-?+++++++++++++---+++	25414	4.577	4.711e-06	-+++-+++++?+++-+++-?+++++++++++	32937	1.195	0.2322	++---+++	Novel	NA	4.711e-06
ENSG00000165457	ENSG00000165457.13	FOLR2	mashr_Brain_Anterior_cingulate_cortex_BA24	NA	NA	2	1	1	58351	3.918	8.916e-05	-+++-+++++?+++-+++-?+++++++++++++---+++	25414	4.577	4.711e-06	-+++-+++++?+++-+++-?+++++++++++	32937	1.195	0.2322	++---+++	Novel	NA	4.711e-06
ENSG00000165457	ENSG00000165457.13	FOLR2	mashr_Brain_Substantia_nigra	NA	NA	2	1	1	58351	3.918	8.916e-05	-+++-+++++?+++-+++-?+++++++++++++---+++	25414	4.577	4.711e-06	-+++-+++++?+++-+++-?+++++++++++	32937	1.195	0.2322	++---+++	Novel	NA	4.711e-06
ENSG00000165457	ENSG00000165457.13	FOLR2	mashr_Colon_Sigmoid	NA	NA	2	1	1	58351	3.918	8.916e-05	-+++-+++++?+++-+++-?+++++++++++++---+++	25414	4.577	4.711e-06	-+++-+++++?+++-+++-?+++++++++++	32937	1.195	0.2322	++---+++	Novel	NA	4.711e-06
ENSG00000165457	ENSG00000165457.13	FOLR2	mashr_Minor_Salivary_Gland	NA	NA	2	1	1	58351	3.918	8.916e-05	-+++-+++++?+++-+++-?+++++++++++++---+++	25414	4.577	4.711e-06	-+++-+++++?+++-+++-?+++++++++++	32937	1.195	0.2322	++---+++	Novel	NA	4.711e-06
ENSG00000165457	ENSG00000165457.13	FOLR2	mashr_Nerve_Tibial	NA	NA	2	1	1	58351	3.918	8.916e-05	-+++-+++++?+++-+++-?+++++++++++++---+++	25414	4.577	4.711e-06	-+++-+++++?+++-+++-?+++++++++++	32937	1.195	0.2322	++---+++	Novel	NA	4.711e-06
ENSG00000165457	ENSG00000165457.13	FOLR2	mashr_Skin_Sun_Exposed_Lower_leg	NA	NA	1	1	1	58351	3.918	8.916e-05	-+++-+++++?+++-+++-?+++++++++++++---+++	25414	4.577	4.711e-06	-+++-+++++?+++-+++-?+++++++++++	32937	1.195	0.2322	++---+++	Novel	NA	4.711e-06
ENSG00000165457	ENSG00000165457.13	FOLR2	mashr_Thyroid	NA	NA	1	1	1	58351	3.918	8.916e-05	-+++-+++++?+++-+++-?+++++++++++++---+++	25414	4.577	4.711e-06	-+++-+++++?+++-+++-?+++++++++++	32937	1.195	0.2322	++---+++	Novel	NA	4.711e-06
ENSG00000165457	ENSG00000165457.13	FOLR2	mashr_Vagina	NA	NA	1	1	1	58351	3.918	8.916e-05	-+++-+++++?+++-+++-?+++++++++++++---+++	25414	4.577	4.711e-06	-+++-+++++?+++-+++-?+++++++++++	32937	1.195	0.2322	++---+++	Novel	NA	4.711e-06
ENSG00000108219	ENSG00000108219.14	TSPAN14	mashr_Cells_Cultured_fibroblasts	0.0795843	9.20888e-09	2	2	2	58624	4.572	4.826e-06	+-++++++--++-++-++---+--++-++?+++++++++	25687	2.224	0.02613	+-++++++--++-++-++---+--++-++?+	32937	4.136	3.539e-05	++++++++	Novel	NA	4.826e-06
ENSG00000066336	ENSG00000066336.11	SPI1	mashr_Liver	NA	NA	2	2	2	58713	4.571	4.846e-06	-0+-++++-+-+++++++-0--+-++++-+--++++++-	25776	2.141	0.03229	-0+-++++-+-+++++++-0--+-++++-+-	32937	4.21	2.558e-05	-++++++-	CELF1(rs10838725)	NA	4.846e-06
ENSG00000105383	ENSG00000105383.14	CD33	mashr_Minor_Salivary_Gland	NA	NA	2	2	2	58713	4.571	4.851e-06	+-+-+-+-++---+++++++++++++-+---+--+++++	25776	4.051	5.103e-05	+-+-+-+-++---+++++++++++++-+---	32937	2.52	0.01175	+--+++++	APOE(rs429358); APOE(rs7412); CD33(rs3865444)	NA	4.851e-06
ENSG00000174628	ENSG00000174628.16	IQCK	mashr_Artery_Aorta	NA	NA	1	1	1	58713	-4.57	4.879e-06	--+++-+---+---+-+-+++------------------	25776	-2.975	0.002926	--+++-+---+---+-+-+++----------	32937	-3.469	0.0005217	--------	KNOP1(16:19725873:G:A)	NA	4.879e-06
ENSG00000174628	ENSG00000174628.16	IQCK	mashr_Artery_Coronary	NA	NA	1	1	1	58713	-4.57	4.879e-06	--+++-+---+---+-+-+++------------------	25776	-2.975	0.002926	--+++-+---+---+-+-+++----------	32937	-3.469	0.0005217	--------	KNOP1(16:19725873:G:A)	NA	4.879e-06
ENSG00000174628	ENSG00000174628.16	IQCK	mashr_Brain_Cerebellar_Hemisphere	NA	NA	1	1	1	58713	4.57	4.879e-06	++---+-+++-+++-+-+---++++++++++++++++++	25776	2.975	0.002926	++---+-+++-+++-+-+---++++++++++	32937	3.469	0.0005217	++++++++	KNOP1(16:19725873:G:A)	NA	4.879e-06
ENSG00000174628	ENSG00000174628.16	IQCK	mashr_Brain_Cerebellum	NA	NA	1	1	1	58713	4.57	4.879e-06	++---+-+++-+++-+-+---++++++++++++++++++	25776	2.975	0.002926	++---+-+++-+++-+-+---++++++++++	32937	3.469	0.0005217	++++++++	KNOP1(16:19725873:G:A)	NA	4.879e-06
ENSG00000174628	ENSG00000174628.16	IQCK	mashr_Brain_Putamen_basal_ganglia	NA	NA	1	1	1	58713	4.57	4.879e-06	++---+-+++-+++-+-+---++++++++++++++++++	25776	2.975	0.002926	++---+-+++-+++-+-+---++++++++++	32937	3.469	0.0005217	++++++++	KNOP1(16:19725873:G:A)	NA	4.879e-06
ENSG00000174628	ENSG00000174628.16	IQCK	mashr_Brain_Substantia_nigra	NA	NA	1	1	1	58713	-4.57	4.879e-06	--+++-+---+---+-+-+++------------------	25776	-2.975	0.002926	--+++-+---+---+-+-+++----------	32937	-3.469	0.0005217	--------	KNOP1(16:19725873:G:A)	NA	4.879e-06
ENSG00000174628	ENSG00000174628.16	IQCK	mashr_Cells_Cultured_fibroblasts	0.0772133	1.61087e-08	1	1	1	58713	-4.57	4.879e-06	--+++-+---+---+-+-+++------------------	25776	-2.975	0.002926	--+++-+---+---+-+-+++----------	32937	-3.469	0.0005217	--------	KNOP1(16:19725873:G:A)	NA	4.879e-06
ENSG00000174628	ENSG00000174628.16	IQCK	mashr_Cells_EBV-transformed_lymphocytes	NA	NA	1	1	1	58713	-4.57	4.879e-06	--+++-+---+---+-+-+++------------------	25776	-2.975	0.002926	--+++-+---+---+-+-+++----------	32937	-3.469	0.0005217	--------	KNOP1(16:19725873:G:A)	NA	4.879e-06
ENSG00000174628	ENSG00000174628.16	IQCK	mashr_Colon_Transverse	NA	NA	1	1	1	58713	-4.57	4.879e-06	--+++-+---+---+-+-+++------------------	25776	-2.975	0.002926	--+++-+---+---+-+-+++----------	32937	-3.469	0.0005217	--------	KNOP1(16:19725873:G:A)	NA	4.879e-06
ENSG00000174628	ENSG00000174628.16	IQCK	mashr_Heart_Left_Ventricle	NA	NA	1	1	1	58713	-4.57	4.879e-06	--+++-+---+---+-+-+++------------------	25776	-2.975	0.002926	--+++-+---+---+-+-+++----------	32937	-3.469	0.0005217	--------	KNOP1(16:19725873:G:A)	NA	4.879e-06
ENSG00000174628	ENSG00000174628.16	IQCK	mashr_Kidney_Cortex	NA	NA	1	1	1	58713	-4.57	4.879e-06	--+++-+---+---+-+-+++------------------	25776	-2.975	0.002926	--+++-+---+---+-+-+++----------	32937	-3.469	0.0005217	--------	KNOP1(16:19725873:G:A)	NA	4.879e-06
ENSG00000174628	ENSG00000174628.16	IQCK	mashr_Nerve_Tibial	NA	NA	1	1	1	58713	-4.57	4.879e-06	--+++-+---+---+-+-+++------------------	25776	-2.975	0.002926	--+++-+---+---+-+-+++----------	32937	-3.469	0.0005217	--------	KNOP1(16:19725873:G:A)	NA	4.879e-06
ENSG00000174628	ENSG00000174628.16	IQCK	mashr_Skin_Not_Sun_Exposed_Suprapubic	NA	NA	1	1	1	58713	-4.57	4.879e-06	--+++-+---+---+-+-+++------------------	25776	-2.975	0.002926	--+++-+---+---+-+-+++----------	32937	-3.469	0.0005217	--------	KNOP1(16:19725873:G:A)	NA	4.879e-06
ENSG00000174628	ENSG00000174628.16	IQCK	mashr_Skin_Sun_Exposed_Lower_leg	NA	NA	1	1	1	58713	-4.57	4.879e-06	--+++-+---+---+-+-+++------------------	25776	-2.975	0.002926	--+++-+---+---+-+-+++----------	32937	-3.469	0.0005217	--------	KNOP1(16:19725873:G:A)	NA	4.879e-06
ENSG00000174628	ENSG00000174628.16	IQCK	mashr_Thyroid	0.0336007	6.32176e-05	1	1	1	58713	-4.57	4.879e-06	--+++-+---+---+-+-+++------------------	25776	-2.975	0.002926	--+++-+---+---+-+-+++----------	32937	-3.469	0.0005217	--------	KNOP1(16:19725873:G:A)	NA	4.879e-06
ENSG00000174628	ENSG00000174628.16	IQCK	mashr_Uterus	NA	NA	1	1	1	58713	-4.57	4.879e-06	--+++-+---+---+-+-+++------------------	25776	-2.975	0.002926	--+++-+---+---+-+-+++----------	32937	-3.469	0.0005217	--------	KNOP1(16:19725873:G:A)	NA	4.879e-06
ENSG00000174628	ENSG00000174628.16	IQCK	mashr_Vagina	NA	NA	1	1	1	58713	-4.57	4.879e-06	--+++-+---+---+-+-+++------------------	25776	-2.975	0.002926	--+++-+---+---+-+-+++----------	32937	-3.469	0.0005217	--------	KNOP1(16:19725873:G:A)	NA	4.879e-06
ENSG00000172247	ENSG00000172247.3	C1QTNF4	mashr_Artery_Coronary	0.0518558	0.00319126	2	2	2	58713	4.569	4.91e-06	++++++--+-+++++++++++++++++++-+-+++-+++	25776	3.856	0.0001152	++++++--+-+++++++++++++++++++-+	32937	2.688	0.007179	-+++-+++	CELF1(rs10838725)	NA	4.91e-06
ENSG00000138613	ENSG00000138613.13	APH1B	mashr_Artery_Tibial	NA	NA	3	2.96774	2.125	58713	4.567	4.943e-06	+-++++-++-+-+++++--++--+++-++--+--+-+++	25776	2.939	0.003289	+-++++-++-+-+++++--++--+++-++--	32937	3.498	0.0004696	+--+-+++	TRIP4(rs74615166)	NA	4.943e-06
ENSG00000172247	ENSG00000172247.3	C1QTNF4	mashr_Colon_Sigmoid	0.0968311	2.49289e-07	2	2	2	58713	4.566	4.978e-06	++++++--+--++++++++++++++++++---+++-+++	25776	3.499	0.0004678	++++++--+--++++++++++++++++++--	32937	3.001	0.002692	-+++-+++	CELF1(rs10838725)	NA	4.978e-06
ENSG00000172247	ENSG00000172247.3	C1QTNF4	mashr_Stomach	0.0803245	2.62992e-06	2	2	2	58713	4.564	5.011e-06	++++++--+--++++++++++++++++++---+++-+++	25776	3.488	0.000487	++++++--+--++++++++++++++++++--	32937	3.009	0.002625	-+++-+++	CELF1(rs10838725)	NA	5.011e-06
ENSG00000138613	ENSG00000138613.13	APH1B	mashr_Esophagus_Muscularis	NA	NA	2	1.96774	1.125	58713	4.563	5.037e-06	+-++++-++-+-+++++--++--+++-++-++--+-+++	25776	2.924	0.003451	+-++++-++-+-+++++--++--+++-++-+	32937	3.505	0.0004558	+--+-+++	TRIP4(rs74615166)	NA	5.037e-06
ENSG00000066336	ENSG00000066336.11	SPI1	mashr_Thyroid	NA	NA	1	1	1	58713	4.563	5.053e-06	-0+-++++-+-+0+++++-0--+-++++-+--++++++-	25776	2.118	0.03414	-0+-++++-+-+0+++++-0--+-++++-+-	32937	4.218	2.469e-05	-++++++-	CELF1(rs10838725)	NA	5.053e-06
ENSG00000174628	ENSG00000174628.16	IQCK	mashr_Liver	NA	NA	1	1	1	58713	-4.557	5.193e-06	--+++-+---+---+-+-+++------------------	25776	-2.956	0.003121	--+++-+---+---+-+-+++----------	32937	-3.469	0.0005217	--------	KNOP1(16:19725873:G:A)	NA	5.193e-06
ENSG00000150977	ENSG00000150977.10	RILPL2	mashr_Lung	NA	NA	2	1	1.875	57358	-3.621	0.0002939	+--+--+-+-+-+?+-+---+--+-+-+--+++------	24421	-0.259	0.7953	+--+--+-+-+-+?+-+---+--+-+-+--+	32937	-4.555	5.251e-06	++------	Novel	NA	5.251e-06
ENSG00000177051	ENSG00000177051.5	FBXO46	mashr_Adipose_Subcutaneous	NA	NA	1	1	1	58713	-4.554	5.257e-06	-+--------+-++-------++-+-+--++-+---+-+	25776	-3.449	0.0005633	-+--------+-++-------++-+-+--++	32937	-3.03	0.002448	-+---+-+	PLD3(rs145999145); APOE(rs429358); APOE(rs7412); CD33(rs3865444)	NA	5.257e-06
ENSG00000177051	ENSG00000177051.5	FBXO46	mashr_Adipose_Visceral_Omentum	NA	NA	1	1	1	58713	-4.554	5.257e-06	-+--------+-++-------++-+-+--++-+---+-+	25776	-3.449	0.0005633	-+--------+-++-------++-+-+--++	32937	-3.03	0.002448	-+---+-+	PLD3(rs145999145); APOE(rs429358); APOE(rs7412); CD33(rs3865444)	NA	5.257e-06
ENSG00000177051	ENSG00000177051.5	FBXO46	mashr_Artery_Aorta	NA	NA	1	1	1	58713	-4.554	5.257e-06	-+--------+-++-------++-+-+--++-+---+-+	25776	-3.449	0.0005633	-+--------+-++-------++-+-+--++	32937	-3.03	0.002448	-+---+-+	PLD3(rs145999145); APOE(rs429358); APOE(rs7412); CD33(rs3865444)	NA	5.257e-06
ENSG00000177051	ENSG00000177051.5	FBXO46	mashr_Artery_Coronary	NA	NA	1	1	1	58713	-4.554	5.257e-06	-+--------+-++-------++-+-+--++-+---+-+	25776	-3.449	0.0005633	-+--------+-++-------++-+-+--++	32937	-3.03	0.002448	-+---+-+	PLD3(rs145999145); APOE(rs429358); APOE(rs7412); CD33(rs3865444)	NA	5.257e-06
ENSG00000177051	ENSG00000177051.5	FBXO46	mashr_Brain_Amygdala	NA	NA	1	1	1	58713	-4.554	5.257e-06	-+--------+-++-------++-+-+--++-+---+-+	25776	-3.449	0.0005633	-+--------+-++-------++-+-+--++	32937	-3.03	0.002448	-+---+-+	PLD3(rs145999145); APOE(rs429358); APOE(rs7412); CD33(rs3865444)	NA	5.257e-06
ENSG00000177051	ENSG00000177051.5	FBXO46	mashr_Brain_Anterior_cingulate_cortex_BA24	NA	NA	1	1	1	58713	-4.554	5.257e-06	-+--------+-++-------++-+-+--++-+---+-+	25776	-3.449	0.0005633	-+--------+-++-------++-+-+--++	32937	-3.03	0.002448	-+---+-+	PLD3(rs145999145); APOE(rs429358); APOE(rs7412); CD33(rs3865444)	NA	5.257e-06
ENSG00000177051	ENSG00000177051.5	FBXO46	mashr_Brain_Hippocampus	NA	NA	1	1	1	58713	-4.554	5.257e-06	-+--------+-++-------++-+-+--++-+---+-+	25776	-3.449	0.0005633	-+--------+-++-------++-+-+--++	32937	-3.03	0.002448	-+---+-+	PLD3(rs145999145); APOE(rs429358); APOE(rs7412); CD33(rs3865444)	NA	5.257e-06
ENSG00000177051	ENSG00000177051.5	FBXO46	mashr_Brain_Putamen_basal_ganglia	NA	NA	1	1	1	58713	-4.554	5.257e-06	-+--------+-++-------++-+-+--++-+---+-+	25776	-3.449	0.0005633	-+--------+-++-------++-+-+--++	32937	-3.03	0.002448	-+---+-+	PLD3(rs145999145); APOE(rs429358); APOE(rs7412); CD33(rs3865444)	NA	5.257e-06
ENSG00000177051	ENSG00000177051.5	FBXO46	mashr_Cells_Cultured_fibroblasts	NA	NA	1	1	1	58713	-4.554	5.257e-06	-+--------+-++-------++-+-+--++-+---+-+	25776	-3.449	0.0005633	-+--------+-++-------++-+-+--++	32937	-3.03	0.002448	-+---+-+	PLD3(rs145999145); APOE(rs429358); APOE(rs7412); CD33(rs3865444)	NA	5.257e-06
ENSG00000177051	ENSG00000177051.5	FBXO46	mashr_Cells_EBV-transformed_lymphocytes	NA	NA	1	1	1	58713	-4.554	5.257e-06	-+--------+-++-------++-+-+--++-+---+-+	25776	-3.449	0.0005633	-+--------+-++-------++-+-+--++	32937	-3.03	0.002448	-+---+-+	PLD3(rs145999145); APOE(rs429358); APOE(rs7412); CD33(rs3865444)	NA	5.257e-06
ENSG00000177051	ENSG00000177051.5	FBXO46	mashr_Ovary	NA	NA	1	1	1	58713	-4.554	5.257e-06	-+--------+-++-------++-+-+--++-+---+-+	25776	-3.449	0.0005633	-+--------+-++-------++-+-+--++	32937	-3.03	0.002448	-+---+-+	PLD3(rs145999145); APOE(rs429358); APOE(rs7412); CD33(rs3865444)	NA	5.257e-06
ENSG00000177051	ENSG00000177051.5	FBXO46	mashr_Pituitary	NA	NA	1	1	1	58713	-4.554	5.257e-06	-+--------+-++-------++-+-+--++-+---+-+	25776	-3.449	0.0005633	-+--------+-++-------++-+-+--++	32937	-3.03	0.002448	-+---+-+	PLD3(rs145999145); APOE(rs429358); APOE(rs7412); CD33(rs3865444)	NA	5.257e-06
ENSG00000177051	ENSG00000177051.5	FBXO46	mashr_Skin_Not_Sun_Exposed_Suprapubic	NA	NA	1	1	1	58713	-4.554	5.257e-06	-+--------+-++-------++-+-+--++-+---+-+	25776	-3.449	0.0005633	-+--------+-++-------++-+-+--++	32937	-3.03	0.002448	-+---+-+	PLD3(rs145999145); APOE(rs429358); APOE(rs7412); CD33(rs3865444)	NA	5.257e-06
ENSG00000177051	ENSG00000177051.5	FBXO46	mashr_Skin_Sun_Exposed_Lower_leg	NA	NA	2	1	1	58713	-4.554	5.257e-06	-+--------+-++-------++-+-+--++-+---+-+	25776	-3.449	0.0005633	-+--------+-++-------++-+-+--++	32937	-3.03	0.002448	-+---+-+	PLD3(rs145999145); APOE(rs429358); APOE(rs7412); CD33(rs3865444)	NA	5.257e-06
ENSG00000177051	ENSG00000177051.5	FBXO46	mashr_Testis	NA	NA	1	1	1	58713	-4.554	5.257e-06	-+--------+-++-------++-+-+--++-+---+-+	25776	-3.449	0.0005633	-+--------+-++-------++-+-+--++	32937	-3.03	0.002448	-+---+-+	PLD3(rs145999145); APOE(rs429358); APOE(rs7412); CD33(rs3865444)	NA	5.257e-06
ENSG00000177051	ENSG00000177051.5	FBXO46	mashr_Thyroid	NA	NA	1	1	1	58713	-4.554	5.257e-06	-+--------+-++-------++-+-+--++-+---+-+	25776	-3.449	0.0005633	-+--------+-++-------++-+-+--++	32937	-3.03	0.002448	-+---+-+	PLD3(rs145999145); APOE(rs429358); APOE(rs7412); CD33(rs3865444)	NA	5.257e-06
ENSG00000177051	ENSG00000177051.5	FBXO46	mashr_Vagina	NA	NA	1	1	1	58713	-4.554	5.257e-06	-+--------+-++-------++-+-+--++-+---+-+	25776	-3.449	0.0005633	-+--------+-++-------++-+-+--++	32937	-3.03	0.002448	-+---+-+	PLD3(rs145999145); APOE(rs429358); APOE(rs7412); CD33(rs3865444)	NA	5.257e-06
ENSG00000165915	ENSG00000165915.13	SLC39A13	mashr_Brain_Cerebellar_Hemisphere	NA	NA	1	1	1	58713	-4.552	5.304e-06	+--+----+-+-----+---++-+-------++-----+	25776	-3.132	0.001736	+--+----+-+-----+---++-+-------	32937	-3.307	0.000942	++-----+	CELF1(rs10838725)	NA	5.304e-06
ENSG00000165915	ENSG00000165915.13	SLC39A13	mashr_Brain_Cerebellum	0.100314	1.25276e-05	1	1	1	58713	-4.552	5.304e-06	+--+----+-+-----+---++-+-------++-----+	25776	-3.132	0.001736	+--+----+-+-----+---++-+-------	32937	-3.307	0.000942	++-----+	CELF1(rs10838725)	NA	5.304e-06
ENSG00000105383	ENSG00000105383.14	CD33	mashr_Brain_Hippocampus	NA	NA	2	2	2	58713	4.548	5.417e-06	+-+-+-+-++---+++++++++++++-+---+--+++++	25776	4.023	5.757e-05	+-+-+-+-++---+++++++++++++-+---	32937	2.514	0.01195	+--+++++	APOE(rs429358); APOE(rs7412); CD33(rs3865444)	NA	5.417e-06
ENSG00000108219	ENSG00000108219.14	TSPAN14	mashr_Pituitary	0.131203	5.42284e-08	1	1	1	58624	-4.545	5.483e-06	--+-----++--+--+--+++-+++-+--?+--------	25687	-1.87	0.06147	--+-----++--+--+--+++-+++-+--?+	32937	-4.413	1.021e-05	--------	Novel	NA	5.483e-06
ENSG00000120899	ENSG00000120899.13	PTK2B	DGN-WB	0.298611	6.64282e-73	32	31	31.625	58713	4.544	5.511e-06	+-+-++-++++-+++++-+-+--+++-++--++-+++++	25776	4.042	5.29e-05	+-+-++-++++-+++++-+-+--+++-++--	32937	2.491	0.01273	++-+++++	PTK2B(rs28834970); CLU(rs9331896)	NA	5.511e-06
ENSG00000185800	ENSG00000185800.11	DMWD	mashr_Whole_Blood	NA	NA	2	1.96774	2	58713	4.544	5.512e-06	++-+++++++-+--+++-+-+--++-++---+++++++-	25776	3.039	0.002372	++-+++++++-+--+++-+-+--++-++---	32937	3.379	0.0007283	+++++++-	PLD3(rs145999145); APOE(rs429358); APOE(rs7412); CD33(rs3865444)	NA	5.512e-06
ENSG00000073008	ENSG00000073008.14	PVR	mashr_Adipose_Visceral_Omentum	0.0118969	0.0334826	1	1	1	58713	-4.542	5.573e-06	------+---++----++-+--+--+---++-++-+---	25776	-3.983	6.819e-05	------+---++----++-+--+--+---++	32937	-2.541	0.01105	-++-+---	PLD3(rs145999145); APOE(rs429358); APOE(rs7412); CD33(rs3865444)	Gerring, 2020	5.573e-06
ENSG00000073008	ENSG00000073008.14	PVR	mashr_Artery_Coronary	NA	NA	1	1	1	58713	-4.542	5.573e-06	------+---++----++-+--+--+---++-++-+---	25776	-3.983	6.819e-05	------+---++----++-+--+--+---++	32937	-2.541	0.01105	-++-+---	PLD3(rs145999145); APOE(rs429358); APOE(rs7412); CD33(rs3865444)	Gerring, 2020	5.573e-06
ENSG00000073008	ENSG00000073008.14	PVR	mashr_Brain_Anterior_cingulate_cortex_BA24	NA	NA	2	1	1	58713	-4.542	5.573e-06	------+---++----++-+--+--+---++-++-+---	25776	-3.983	6.819e-05	------+---++----++-+--+--+---++	32937	-2.541	0.01105	-++-+---	PLD3(rs145999145); APOE(rs429358); APOE(rs7412); CD33(rs3865444)	Gerring, 2020	5.573e-06
ENSG00000073008	ENSG00000073008.14	PVR	mashr_Minor_Salivary_Gland	NA	NA	2	1	1	58713	-4.542	5.573e-06	------+---++----++-+--+--+---++-++-+---	25776	-3.983	6.819e-05	------+---++----++-+--+--+---++	32937	-2.541	0.01105	-++-+---	PLD3(rs145999145); APOE(rs429358); APOE(rs7412); CD33(rs3865444)	Gerring, 2020	5.573e-06
ENSG00000142252	ENSG00000142252.10	GEMIN7	mashr_Whole_Blood	0.0435908	6.15114e-07	2	1	2	58713	1.607	0.108	++++++-+-+-+-++++-+-+-++-++++++--+-----	25776	4.537	5.713e-06	++++++-+-+-+-++++-+-+-++-++++++	32937	-1.867	0.06186	--+-----	PLD3(rs145999145); APOE(rs429358); APOE(rs7412); CD33(rs3865444)	NA	5.713e-06
ENSG00000105287	ENSG00000105287.12	PRKD2	mashr_Pancreas	0.244732	1.95609e-16	4	2.96774	3	58713	-3.695	0.0002197	+++----+++++-+--++++-+-+-+----+--------	25776	-0.453	0.6507	+++----+++++-+--++++-+-+-+----+	32937	-4.533	5.814e-06	--------	PLD3(rs145999145); APOE(rs429358); APOE(rs7412); CD33(rs3865444)	NA	5.814e-06
ENSG00000165917	ENSG00000165917.5	RAPSN	DGN-WB	0.0277871	3.57341e-07	12	11	12	58713	4.531	5.872e-06	++++++--+--++++++++++++++++++-+-+++-+++	25776	3.598	0.0003203	++++++--+--++++++++++++++++++-+	32937	2.866	0.004154	-+++-+++	CELF1(rs10838725)	NA	5.872e-06
ENSG00000103550	ENSG00000103550.13	KNOP1	DGN-WB	0.371308	8.23571e-95	25	23.9032	24.875	58713	-4.527	5.983e-06	--+++-+---+---+-+-+++----+-------------	25776	-2.776	0.0055	--+++-+---+---+-+-+++----+-----	32937	-3.588	0.000333	--------	KNOP1(16:19725873:G:A)	NA	5.983e-06
ENSG00000167191	ENSG00000167191.7	GPRC5B	DGN-WB	0.000656781	0.437015	16	16	15	58713	4.525	6.042e-06	+++-+++++--++++++++--+++++++++++++++++-	25776	3.807	0.0001407	+++-+++++--++++++++--++++++++++	32937	2.674	0.007504	+++++++-	KNOP1(16:19725873:G:A)	NA	6.042e-06
ENSG00000187116	ENSG00000187116.13	LILRA5	mashr_Whole_Blood	0.22109	1.07423e-32	4	3	3	54861	-3.842	0.0001219	---+-------+-?---++-?-??-----+----+---+	21924	-4.524	6.062e-06	---+-------+-?---++-?-??-----+-	32937	-1.268	0.2049	---+---+	APOE(rs429358); APOE(rs7412); CD33(rs3865444)	NA	6.062e-06
ENSG00000270761	ENSG00000270761.1	AL355353.2	mashr_Breast_Mammary_Tissue	0.0130159	0.039357	2	2	2	58713	-4.524	6.063e-06	-++--++---+----+---+------+-----++----+	25776	-3.907	9.326e-05	-++--++---+----+---+------+----	32937	-2.584	0.009776	-++----+	TREM2(rs75932628); TREML2(rs9381040); CD2AP(rs10948363)	NA	6.063e-06
ENSG00000103550	ENSG00000103550.13	KNOP1	mashr_Brain_Hypothalamus	0.432298	3.28451e-22	2	2	2	58713	-4.515	6.319e-06	--+++-+---+---+-+-+++----+-------------	25776	-2.791	0.005249	--+++-+---+---+-+-+++----+-----	32937	-3.559	0.0003718	--------	KNOP1(16:19725873:G:A)	NA	6.319e-06
ENSG00000108219	ENSG00000108219.14	TSPAN14	mashr_Colon_Sigmoid	0.0562274	0.000107845	1	1	1	58624	-4.515	6.322e-06	--+-----++--+--+--+++-+++-+--?+--------	25687	-1.787	0.07389	--+-----++--+--+--+++-+++-+--?+	32937	-4.446	8.765e-06	--------	Novel	NA	6.322e-06
ENSG00000275759	ENSG00000275759.1	AC026367.3	mashr_Cells_Cultured_fibroblasts	0.1206	7.14732e-13	2	2	2	58713	-3.099	0.00194	----------+--+-+-----+-+--+----+--++--+	25776	-4.513	6.399e-06	----------+--+-+-----+-+--+----	32937	-0.146	0.8842	+--++--+	Novel	NA	6.399e-06
ENSG00000103550	ENSG00000103550.13	KNOP1	mashr_Esophagus_Mucosa	0.488455	2.79754e-66	2	2	2	58713	-4.512	6.416e-06	--+++-+---+---+-+-+++----+-------------	25776	-2.792	0.005246	--+++-+---+---+-+-+++----+-----	32937	-3.555	0.0003782	--------	KNOP1(16:19725873:G:A)	NA	6.416e-06
ENSG00000186567	ENSG00000186567.12	CEACAM19	mashr_Whole_Blood	0.0474242	2.25331e-07	3	3	3	58713	4.511	6.44e-06	+-+-++-+++---+++++-++-++-++++-+--+++++-	25776	3.949	7.86e-05	+-+-++-+++---+++++-++-++-++++-+	32937	2.53	0.0114	--+++++-	PLD3(rs145999145); APOE(rs429358); APOE(rs7412); CD33(rs3865444)	Gerring, 2020	6.44e-06
ENSG00000119655	ENSG00000119655.10	NPC2	mashr_Brain_Hippocampus	NA	NA	1	1	1	58713	-3.467	0.0005257	------++---++-+-+--++-++-+-+-++-+------	25776	-0.133	0.894	------++---++-+-+--++-++-+-+-++	32937	-4.511	6.441e-06	-+------	Novel	NA	6.441e-06
ENSG00000119655	ENSG00000119655.10	NPC2	mashr_Colon_Transverse	NA	NA	2	1	1	58713	-3.466	0.0005292	------++---++-+-+--++-++-+-+-++-+------	25776	-0.131	0.8961	------++---++-+-+--++-++-+-+-++	32937	-4.511	6.441e-06	-+------	Novel	NA	6.441e-06
ENSG00000119655	ENSG00000119655.10	NPC2	mashr_Uterus	NA	NA	1	1	1	58713	-3.467	0.0005257	------++---++-+-+--++-++-+-+-++-+------	25776	-0.133	0.894	------++---++-+-+--++-++-+-+-++	32937	-4.511	6.441e-06	-+------	Novel	NA	6.441e-06
ENSG00000149187	ENSG00000149187.13	CELF1	DGN-WB	0.0140337	0.000312259	6	6	6	58713	4.51	6.497e-06	+++++++++--+++++++-+--+-++++--+-+++-++-	25776	3.542	0.0003964	+++++++++--+++++++-+--+-++++--+	32937	2.887	0.003889	-+++-++-	CELF1(rs10838725)	NA	6.497e-06
ENSG00000103550	ENSG00000103550.13	KNOP1	mashr_Breast_Mammary_Tissue	0.462023	4.15549e-49	2	2	2	58713	-4.509	6.51e-06	--+++-+---+---+-+-+++----+-------------	25776	-2.792	0.005242	--+++-+---+---+-+-+++----+-----	32937	-3.551	0.0003844	--------	KNOP1(16:19725873:G:A)	NA	6.51e-06
ENSG00000170684	ENSG00000170684.4	ZNF296	DGN-WB	0.00383531	0.0601463	8	6.83871	6.875	58713	3.895	9.809e-05	+-+++++-++-++++++-+++--+-+-+++-++-+-+-+	25776	4.507	6.585e-06	+-+++++-++-++++++-+++--+-+-+++-	32937	1.214	0.2248	++-+-+-+	PLD3(rs145999145); APOE(rs429358); APOE(rs7412); CD33(rs3865444)	NA	6.585e-06
ENSG00000073008	ENSG00000073008.14	PVR	mashr_Adipose_Subcutaneous	0.120557	5.11991e-15	1	1	1	58713	-4.501	6.759e-06	------+---++----++-+--+--+---++-++-+---	25776	-3.97	7.173e-05	------+---++----++-+--+--+---++	32937	-2.497	0.01252	-++-+---	PLD3(rs145999145); APOE(rs429358); APOE(rs7412); CD33(rs3865444)	Gerring, 2020	6.759e-06
ENSG00000073008	ENSG00000073008.14	PVR	mashr_Brain_Spinal_cord_cervical_c-1	NA	NA	2	1	1	58713	-4.501	6.759e-06	------+---++----++-+--+--+---++-++-+---	25776	-3.97	7.173e-05	------+---++----++-+--+--+---++	32937	-2.497	0.01252	-++-+---	PLD3(rs145999145); APOE(rs429358); APOE(rs7412); CD33(rs3865444)	Gerring, 2020	6.759e-06
ENSG00000073008	ENSG00000073008.14	PVR	mashr_Esophagus_Gastroesophageal_Junction	0.0154656	0.0438904	2	1	1	58713	-4.501	6.759e-06	------+---++----++-+--+--+---++-++-+---	25776	-3.97	7.173e-05	------+---++----++-+--+--+---++	32937	-2.497	0.01252	-++-+---	PLD3(rs145999145); APOE(rs429358); APOE(rs7412); CD33(rs3865444)	Gerring, 2020	6.759e-06
ENSG00000073008	ENSG00000073008.14	PVR	mashr_Esophagus_Mucosa	0.0794413	6.63901e-09	1	1	1	58713	-4.501	6.759e-06	------+---++----++-+--+--+---++-++-+---	25776	-3.97	7.173e-05	------+---++----++-+--+--+---++	32937	-2.497	0.01252	-++-+---	PLD3(rs145999145); APOE(rs429358); APOE(rs7412); CD33(rs3865444)	Gerring, 2020	6.759e-06
ENSG00000073008	ENSG00000073008.14	PVR	mashr_Heart_Atrial_Appendage	0.213339	4.85126e-18	2	1	1	58713	-4.501	6.759e-06	------+---++----++-+--+--+---++-++-+---	25776	-3.97	7.173e-05	------+---++----++-+--+--+---++	32937	-2.497	0.01252	-++-+---	PLD3(rs145999145); APOE(rs429358); APOE(rs7412); CD33(rs3865444)	Gerring, 2020	6.759e-06
ENSG00000073008	ENSG00000073008.14	PVR	mashr_Skin_Sun_Exposed_Lower_leg	0.224607	2.33789e-30	1	1	1	58713	-4.501	6.759e-06	------+---++----++-+--+--+---++-++-+---	25776	-3.97	7.173e-05	------+---++----++-+--+--+---++	32937	-2.497	0.01252	-++-+---	PLD3(rs145999145); APOE(rs429358); APOE(rs7412); CD33(rs3865444)	Gerring, 2020	6.759e-06
ENSG00000073008	ENSG00000073008.14	PVR	mashr_Stomach	0.0708575	2.04949e-05	1	1	1	58713	-4.501	6.759e-06	------+---++----++-+--+--+---++-++-+---	25776	-3.97	7.173e-05	------+---++----++-+--+--+---++	32937	-2.497	0.01252	-++-+---	PLD3(rs145999145); APOE(rs429358); APOE(rs7412); CD33(rs3865444)	Gerring, 2020	6.759e-06
ENSG00000125746	ENSG00000125746.16	EML2	mashr_Brain_Cortex	0.128628	9.93593e-07	2	2	2	58713	-4.499	6.824e-06	--+--+----+-++-------++-++---++--+----+	25776	-3.413	0.0006429	--+--+----+-++-------++-++---++	32937	-2.988	0.00281	--+----+	PLD3(rs145999145); APOE(rs429358); APOE(rs7412); CD33(rs3865444)	NA	6.824e-06
ENSG00000174628	ENSG00000174628	IQCK	DLPFC	0.091558	2.53365e-11	31	27.4516	9.875	58713	4.497	6.887e-06	++---+++++-+++-+++--+++++-++++++++++++-	25776	3.054	0.00226	++---+++++-+++-+++--+++++-+++++	32937	3.303	0.0009572	+++++++-	KNOP1(16:19725873:G:A)	NA	6.887e-06
ENSG00000103550	ENSG00000103550	KNOP1	DLPFC	0.27571	2.21601e-34	27	22.5484	6	58713	-4.497	6.902e-06	--+++-+---+---+-+-+++----+-------------	25776	-2.861	0.004224	--+++-+---+---+-+-+++----+-----	32937	-3.473	0.0005151	--------	KNOP1(16:19725873:G:A)	NA	6.902e-06
ENSG00000165916	ENSG00000165916.8	PSMC3	mashr_Small_Intestine_Terminal_Ileum	0.126461	3.23821e-05	2	2	2	58713	-4.496	6.938e-06	------+--++---------++-+-----+--+--+--+	25776	-4.037	5.408e-05	------+--++---------++-+-----+-	32937	-2.431	0.01507	-+--+--+	CELF1(rs10838725)	NA	6.938e-06
ENSG00000165916	ENSG00000165916.8	PSMC3	mashr_Adrenal_Gland	0.106287	4.1356e-06	2	2	2	58713	-4.494	6.989e-06	------+--++---------++-+-----+--+--+--+	25776	-4.013	5.997e-05	------+--++---------++-+-----+-	32937	-2.45	0.01428	-+--+--+	CELF1(rs10838725)	NA	6.989e-06
ENSG00000171492	ENSG00000171492.14	LRRC8D	mashr_Testis	0.0621681	2.41101e-05	3	1.96774	2	58713	-4.493	7.016e-06	+------+-+--+--+-----+----+---+-------+	25776	-3.599	0.0003192	+------+-+--+--+-----+----+---+	32937	-2.815	0.004878	-------+	Novel	NA	7.016e-06
ENSG00000007255	ENSG00000007255.10	TRAPPC6A	mashr_Artery_Tibial	0.037888	2.38581e-05	2	1.29032	1.125	58713	-4.493	7.027e-06	-+--++------++--++++-++-+--+++++-+----+	25776	-3.109	0.00188	-+--++------++--++++-++-+--++++	32937	-3.249	0.00116	+-+----+	PLD3(rs145999145); APOE(rs429358); APOE(rs7412); CD33(rs3865444)	Nagpal, 2019	7.027e-06
ENSG00000165916	ENSG00000165916.8	PSMC3	mashr_Colon_Transverse	0.0607306	2.56213e-05	3	2	2	58713	-4.484	7.339e-06	------+--++---------++-+-----+--+--+--+	25776	-4	6.336e-05	------+--++---------++-+-----+-	32937	-2.448	0.01438	-+--+--+	CELF1(rs10838725)	NA	7.339e-06
ENSG00000187244	ENSG00000187244.10	BCAM	mashr_Thyroid	NA	NA	2	1	1	57358	4.482	7.407e-06	-+++-++++----?+++++-+++++-++++-+-++-+++	24421	2.507	0.01219	-+++-++++----?+++++-+++++-++++-	32937	3.756	0.0001728	+-++-+++	PLD3(rs145999145); APOE(rs429358); APOE(rs7412); CD33(rs3865444)	Gerring, 2020	7.407e-06
ENSG00000275759	ENSG00000275759.1	AC026367.3	mashr_Brain_Putamen_basal_ganglia	0.157675	8.12037e-07	3	2.96774	2.875	58713	-3.05	0.002288	----------+--+-+-----+-+--+----+--++--+	25776	-4.473	7.723e-06	----------+--+-+-----+-+--+----	32937	-0.116	0.908	+--++--+	Novel	NA	7.723e-06
ENSG00000179526	ENSG00000179526.16	SHARPIN	mashr_Colon_Transverse	NA	NA	2	1.67742	1.875	58713	4.472	7.763e-06	+-++++++-++++++++--++--+---++--++-+++++	25776	3.426	0.0006127	+-++++++-++++++++--++--+---++--	32937	2.94	0.003287	++-+++++	Novel	NA	7.763e-06
ENSG00000187244	ENSG00000187244.10	BCAM	mashr_Skin_Not_Sun_Exposed_Suprapubic	NA	NA	3	2	2	57358	4.47	7.836e-06	-+++-++++----?+++++-+++++-++++-+-++-+++	24421	2.464	0.01372	-+++-++++----?+++++-+++++-++++-	32937	3.776	0.0001592	+-++-+++	PLD3(rs145999145); APOE(rs429358); APOE(rs7412); CD33(rs3865444)	Gerring, 2020	7.836e-06
ENSG00000105287	ENSG00000105287.12	PRKD2	mashr_Whole_Blood	0.293446	1.10258e-45	4	3.96774	4	58713	-3.46	0.0005396	++-----+++++-+--++-++-+--+++-++--------	25776	-0.171	0.8642	++-----+++++-+--++-++-+--+++-++	32937	-4.469	7.873e-06	--------	PLD3(rs145999145); APOE(rs429358); APOE(rs7412); CD33(rs3865444)	NA	7.873e-06
ENSG00000275759	ENSG00000275759.1	AC026367.3	mashr_Brain_Cortex	0.26455	8.50617e-14	2	2	2	58713	-3.061	0.002206	----------+--+-+-----+-+--+----+--++--+	25776	-4.467	7.951e-06	----------+--+-+-----+-+--+----	32937	-0.136	0.8921	+--++--+	Novel	NA	7.951e-06
ENSG00000103550	ENSG00000103550.13	KNOP1	mashr_Brain_Cerebellar_Hemisphere	0.350346	4.77319e-18	2	2	2	58713	-4.464	8.04e-06	--+++-+---+---+-+-+++------------------	25776	-2.622	0.008733	--+++-+---+---+-+-+++----------	32937	-3.64	0.0002722	--------	KNOP1(16:19725873:G:A)	NA	8.04e-06
ENSG00000170145	ENSG00000170145.4	SIK2	mashr_Brain_Cerebellar_Hemisphere	0.0347698	0.0223162	1	1	1	58713	2.217	0.02664	++++++-+++-+--+++++-+-++++++++-+---+---	25776	4.462	8.135e-06	++++++-+++-+--+++++-+-++++++++-	32937	-0.987	0.3235	+---+---	SORL1(rs11218343)	NA	8.135e-06
ENSG00000275759	ENSG00000275759.1	AC026367.3	mashr_Brain_Hypothalamus	0.195946	1.17448e-08	2	2	2	58713	-3.048	0.002307	----------+--+-+-----+-+--+----+--++--+	25776	-4.46	8.186e-06	----------+--+-+-----+-+--+----	32937	-0.123	0.902	+--++--+	Novel	NA	8.186e-06
ENSG00000103550	ENSG00000103550.13	KNOP1	mashr_Artery_Tibial	0.297943	1.17806e-39	1	1	1	58713	-4.458	8.26e-06	--+++-+---+---+-+-+++----+-------------	25776	-2.712	0.006696	--+++-+---+---+-+-+++----+-----	32937	-3.554	0.0003798	--------	KNOP1(16:19725873:G:A)	NA	8.26e-06
ENSG00000103550	ENSG00000103550.13	KNOP1	mashr_Cells_EBV-transformed_lymphocytes	0.457968	1.28197e-16	1	1	1	58713	-4.458	8.26e-06	--+++-+---+---+-+-+++----+-------------	25776	-2.712	0.006696	--+++-+---+---+-+-+++----+-----	32937	-3.554	0.0003798	--------	KNOP1(16:19725873:G:A)	NA	8.26e-06
ENSG00000103550	ENSG00000103550.13	KNOP1	mashr_Muscle_Skeletal	0.462696	1.81452e-87	1	1	1	58713	-4.458	8.26e-06	--+++-+---+---+-+-+++----+-------------	25776	-2.712	0.006696	--+++-+---+---+-+-+++----+-----	32937	-3.554	0.0003798	--------	KNOP1(16:19725873:G:A)	NA	8.26e-06
ENSG00000103550	ENSG00000103550.13	KNOP1	mashr_Pancreas	0.31788	1.31697e-22	1	1	1	58713	-4.458	8.26e-06	--+++-+---+---+-+-+++----+-------------	25776	-2.712	0.006696	--+++-+---+---+-+-+++----+-----	32937	-3.554	0.0003798	--------	KNOP1(16:19725873:G:A)	NA	8.26e-06
ENSG00000103550	ENSG00000103550.13	KNOP1	mashr_Skin_Sun_Exposed_Lower_leg	0.469607	6.07589e-78	1	1	1	58713	-4.458	8.26e-06	--+++-+---+---+-+-+++----+-------------	25776	-2.712	0.006696	--+++-+---+---+-+-+++----+-----	32937	-3.554	0.0003798	--------	KNOP1(16:19725873:G:A)	NA	8.26e-06
ENSG00000103550	ENSG00000103550.13	KNOP1	mashr_Uterus	0.417588	4.65916e-14	1	1	1	58713	-4.458	8.26e-06	--+++-+---+---+-+-+++----+-------------	25776	-2.712	0.006696	--+++-+---+---+-+-+++----+-----	32937	-3.554	0.0003798	--------	KNOP1(16:19725873:G:A)	NA	8.26e-06
ENSG00000103550	ENSG00000103550.13	KNOP1	mashr_Vagina	0.486013	5.97015e-20	1	1	1	58713	-4.458	8.26e-06	--+++-+---+---+-+-+++----+-------------	25776	-2.712	0.006696	--+++-+---+---+-+-+++----+-----	32937	-3.554	0.0003798	--------	KNOP1(16:19725873:G:A)	NA	8.26e-06
ENSG00000177051	ENSG00000177051.5	FBXO46	mashr_Artery_Tibial	0.0174049	0.00439706	2	1.96774	2	58713	-4.454	8.426e-06	-+--+----++-++--++---++---+--++++-----+	25776	-3.915	9.059e-05	-+--+----++-++--++---++---+--++	32937	-2.484	0.013	++-----+	PLD3(rs145999145); APOE(rs429358); APOE(rs7412); CD33(rs3865444)	NA	8.426e-06
ENSG00000087589	ENSG00000087589.16	CASS4	mashr_Cells_Cultured_fibroblasts	0.487098	9.00333e-65	2	2	2	58713	-4.453	8.484e-06	---+--+----+----+--+-+++--+---+++-----+	25776	-3.146	0.001654	---+--+----+----+--+-+++--+---+	32937	-3.162	0.001569	++-----+	CASS4(rs7274581)	NA	8.484e-06
ENSG00000166926	ENSG00000166926.8	MS4A6E	mashr_Adipose_Subcutaneous	0.0295624	0.000169564	1	1	1	58713	4.059	4.924e-05	+-++++++-++--+++-+++++++++-++-++--+-++-	25776	4.446	8.749e-06	+-++++++-++--+++-+++++++++-++-+	32937	1.486	0.1372	+--+-++-	MS4A6A(rs983392)	NA	8.749e-06
ENSG00000185800	ENSG00000185800.11	DMWD	mashr_Uterus	NA	NA	2	2	2	58713	4.445	8.78e-06	+++++-++++-+--+++-+++--++-+++--+++++-+-	25776	3.211	0.001321	+++++-++++-+--+++-+++--++-+++--	32937	3.094	0.001975	+++++-+-	PLD3(rs145999145); APOE(rs429358); APOE(rs7412); CD33(rs3865444)	NA	8.78e-06
ENSG00000005379	ENSG00000005379.15	TSPOAP1	mashr_Vagina	NA	NA	2	2	2	58713	-4.441	8.95e-06	-++----+--+-++---+-+------+-++++-------	25776	-3.178	0.001481	-++----+--+-++---+-+------+-+++	32937	-3.118	0.001822	+-------	ACE(rs138190086)	NA	8.95e-06
ENSG00000103550	ENSG00000103550.13	KNOP1	mashr_Skin_Not_Sun_Exposed_Suprapubic	0.53139	1.24245e-79	2	2	2	58713	-4.441	8.955e-06	--+++-+---+---+-+-+++------------------	25776	-2.72	0.006519	--+++-+---+---+-+-+++----------	32937	-3.523	0.0004272	--------	KNOP1(16:19725873:G:A)	NA	8.955e-06
ENSG00000103550	ENSG00000103550.13	KNOP1	mashr_Adipose_Subcutaneous	0.447516	2.24703e-68	2	2	2	58713	-4.439	9.024e-06	--+++-+---+---+-+-+++------------------	25776	-2.72	0.006519	--+++-+---+---+-+-+++----------	32937	-3.52	0.0004308	--------	KNOP1(16:19725873:G:A)	NA	9.024e-06
ENSG00000105383	ENSG00000105383.14	CD33	mashr_Vagina	NA	NA	2	2	2	58713	4.438	9.076e-06	+++-+-+++-++-++++-+++++--+++------+-+++	25776	3.019	0.002538	+++-+-+++-++-++++-+++++--+++---	32937	3.255	0.001134	---+-+++	APOE(rs429358); APOE(rs7412); CD33(rs3865444)	NA	9.076e-06
ENSG00000103550	ENSG00000103550.13	KNOP1	mashr_Nerve_Tibial	0.575881	1.3697e-95	2	2	2	58713	-4.437	9.104e-06	--+++-+---+---+-+-+++------------------	25776	-2.72	0.00652	--+++-+---+---+-+-+++----------	32937	-3.518	0.0004349	--------	KNOP1(16:19725873:G:A)	NA	9.104e-06
ENSG00000116990	ENSG00000116990.10	MYCL	mashr_Artery_Coronary	NA	NA	1	1	1	58713	-4.437	9.134e-06	-+-+---+-++-+----+--+-----+----------+-	25776	-2.947	0.003208	-+-+---+-++-+----+--+-----+----	32937	-3.316	0.0009115	------+-	Novel	NA	9.134e-06
ENSG00000110079	ENSG00000110079.16	MS4A4A	mashr_Testis	0.0154831	0.0434369	1	1	1	58713	4.102	4.092e-05	+-++++++-++--+++-+++++++++-++-++--+-++-	25776	4.431	9.364e-06	+-++++++-++--+++-+++++++++-++-+	32937	1.557	0.1195	+--+-++-	MS4A6A(rs983392)	NA	9.364e-06
ENSG00000104866	ENSG00000104866.10	PPP1R37	mashr_Skin_Sun_Exposed_Lower_leg	0.097099	6.04436e-13	3	3	3	58713	3.418	0.000632	+-+-++++++---++++-++++++-+-++-+--+-+++-	25776	4.431	9.384e-06	+-+-++++++---++++-++++++-+-++-+	32937	0.643	0.5202	--+-+++-	PLD3(rs145999145); APOE(rs429358); APOE(rs7412); CD33(rs3865444)	NA	9.384e-06
ENSG00000196666	ENSG00000196666.4	FAM180B	mashr_Testis	NA	NA	2	2	2	58713	-4.43	9.423e-06	+--+-+--+-+-------+---------+-++------+	25776	-2.486	0.01291	+--+-+--+-+-------+---------+-+	32937	-3.715	0.000203	+------+	CELF1(rs10838725)	NA	9.423e-06
ENSG00000125826	ENSG00000125826.20	RBCK1	mashr_Testis	0.24253	4.10646e-18	5	3.96774	4	58713	3.389	0.000702	---+--+-+--+-+++-+-++++--+++--+-+++++++	25776	0.108	0.9142	---+--+-+--+-+++-+-++++--+++--+	32937	4.429	9.457e-06	-+++++++	Novel	NA	9.457e-06
ENSG00000120885	ENSG00000120885.21	CLU	mashr_Heart_Atrial_Appendage	0.0593788	1.64611e-05	2	2	2	58713	4.421	9.809e-06	+-+++-+++-+---+++-++-+++-++-+++++-+++++	25776	2.991	0.002779	+-+++-+++-+---+++-++-+++-++-+++	32937	3.257	0.001126	++-+++++	PTK2B(rs28834970); CLU(rs9331896)	Bhattacharya, 2021; Gerring, 2020	9.809e-06
ENSG00000104866	ENSG00000104866.10	PPP1R37	mashr_Liver	NA	NA	2	2	2	58713	-4.421	9.838e-06	-+------++--++--++++-+------+-++-+-----	25776	-2.431	0.01508	-+------++--++--++++-+------+-+	32937	-3.752	0.0001754	+-+-----	PLD3(rs145999145); APOE(rs429358); APOE(rs7412); CD33(rs3865444)	NA	9.838e-06
ENSG00000179526	ENSG00000179526.16	SHARPIN	mashr_Pancreas	NA	NA	2	1.80769	2	50268	4.413	1.018e-05	+0++++++-++++?++?-+-?-??-+-++--+--+?+++	21216	4.268	1.974e-05	+0++++++-++++?++?-+-?-??-+-++--	29052	2.158	0.03092	+--+?+++	Novel	NA	1.018e-05
ENSG00000273492	ENSG00000273492.5	AP000229.1	mashr_Thyroid	0.0565481	1.81099e-07	3	3	3	58713	-4.413	1.021e-05	----------+-++--+---+-+-+--------+---++	25776	-4.313	1.608e-05	----------+-++--+---+-+-+------	32937	-2.076	0.03791	--+---++	APP(rs63750847)	NA	1.021e-05
ENSG00000168077	ENSG00000168077.13	SCARA3	mashr_Liver	NA	NA	2	2	2	58713	4.412	1.024e-05	+---+++-++--+-+++-+-++--+-++++++++++++-	25776	2.596	0.009423	+---+++-++--+-+++-+-++--+-+++++	32937	3.594	0.0003258	+++++++-	PTK2B(rs28834970); CLU(rs9331896)	NA	1.024e-05
ENSG00000110514	ENSG00000110514.19	MADD	mashr_Pancreas	0.090496	1.84514e-06	3	3	3	58713	-4.412	1.024e-05	-------++-+-------+----++---+--+------+	25776	-3.464	0.0005331	-------++-+-------+----++---+--	32937	-2.827	0.004702	+------+	CELF1(rs10838725)	NA	1.024e-05
ENSG00000172247	ENSG00000172247.3	C1QTNF4	mashr_Pituitary	NA	NA	2	2	2	58713	4.404	1.062e-05	++++++-----+++++++++++++++-++---+++-+++	25776	3.345	0.0008242	++++++-----+++++++++++++++-++--	32937	2.922	0.003483	-+++-+++	CELF1(rs10838725)	NA	1.062e-05
ENSG00000105383	ENSG00000105383.14	CD33	mashr_Small_Intestine_Terminal_Ileum	NA	NA	2	2	2	58713	4.404	1.063e-05	+++-+-+++-++-++++-+++++--+++------+-+++	25776	2.986	0.002824	+++-+-+++-++-++++-+++++--+++---	32937	3.238	0.001203	---+-+++	APOE(rs429358); APOE(rs7412); CD33(rs3865444)	NA	1.063e-05
ENSG00000120903	ENSG00000120903.12	CHRNA2	mashr_Breast_Mammary_Tissue	NA	NA	1	1	1	58713	4.399	1.09e-05	+0+0+++0-+00-+++-+00+++++++++0-++++++-+	25776	3.457	0.0005465	+0+0+++0-+00-+++-+00+++++++++0-	32937	2.815	0.004884	++++++-+	PTK2B(rs28834970); CLU(rs9331896)	NA	1.09e-05
ENSG00000142599	ENSG00000142599.17	RERE	mashr_Heart_Atrial_Appendage	NA	NA	1	1	1	58713	-4.249	2.149e-05	+----+---+--+----+-+-++-+-+--++--------	25776	-1.44	0.1498	+----+---+--+----+-+-++-+-+--++	32937	-4.399	1.09e-05	--------	Novel	NA	1.09e-05
ENSG00000138613	ENSG00000138613.13	APH1B	mashr_Prostate	NA	NA	2	2	2	58713	4.397	1.097e-05	+-++++-++---+++++--++--+++-+--++--+-+++	25776	2.459	0.01395	+-++++-++---+++++--++--+++-+--+	32937	3.696	0.0002193	+--+-+++	TRIP4(rs74615166)	NA	1.097e-05
ENSG00000105383	ENSG00000105383.14	CD33	mashr_Uterus	NA	NA	2	2	2	58713	4.395	1.109e-05	+++-+-+++-++-++++-+++++--+++------+-+++	25776	2.985	0.002836	+++-+-+++-++-++++-+++++--+++---	32937	3.227	0.001251	---+-+++	APOE(rs429358); APOE(rs7412); CD33(rs3865444)	NA	1.109e-05
ENSG00000146067	ENSG00000146067.15	FAM193B	mashr_Kidney_Cortex	NA	NA	1	1	1	52296	4.392	1.123e-05	+--+-++++-++??++--++?--+++++++-++++?+++	23244	3.183	0.001456	+--+-++++-++??++--++?--+++++++-	29052	3.045	0.002325	++++?+++	rs61142792: 4.00e-07, PMID: 26830138	NA	1.123e-05
ENSG00000272459	ENSG00000272459.1	AC139795.3	mashr_Ovary	NA	NA	1	1	1	52296	4.392	1.123e-05	+--+-++++-++??++--++?--+++++++-++++?+++	23244	3.183	0.001456	+--+-++++-++??++--++?--+++++++-	29052	3.045	0.002325	++++?+++	rs61142792: 4.00e-07, PMID: 26830138	NA	1.123e-05
ENSG00000272459	ENSG00000272459.1	AC139795.3	mashr_Thyroid	0.108936	1.35501e-13	2	1	1	52296	4.392	1.123e-05	+--+-++++-++??++--++?--+++++++-++++?+++	23244	3.183	0.001456	+--+-++++-++??++--++?--+++++++-	29052	3.045	0.002325	++++?+++	rs61142792: 4.00e-07, PMID: 26830138	NA	1.123e-05
ENSG00000138613	ENSG00000138613.13	APH1B	mashr_Skin_Sun_Exposed_Lower_leg	0.0621568	1.51715e-08	3	2.96774	2.125	58713	4.388	1.143e-05	+-++++-++---+++++--++--+++-+--++--+-+++	25776	2.364	0.01807	+-++++-++---+++++--++--+++-+--+	32937	3.767	0.000165	+--+-+++	TRIP4(rs74615166)	NA	1.143e-05
ENSG00000103550	ENSG00000103550.13	KNOP1	mashr_Colon_Transverse	0.343622	1.88263e-29	2	2	2	58713	-4.388	1.147e-05	--+++-+---+---+-+-+++------------------	25776	-2.608	0.009098	--+++-+---+---+-+-+++----------	32937	-3.55	0.0003845	--------	KNOP1(16:19725873:G:A)	NA	1.147e-05
ENSG00000272381	ENSG00000272381.1	LINC02664	mashr_Artery_Tibial	0.143118	9.53547e-18	3	1	2	58624	2.036	0.04171	-+-+++++--++++++----++++++++-?+-++-+---	25687	4.385	1.158e-05	-+-+++++--++++++----++++++++-?+	32937	-1.156	0.2477	-++-+---	Novel	NA	1.158e-05
ENSG00000103550	ENSG00000103550.13	KNOP1	mashr_Adrenal_Gland	0.413856	1.39943e-24	1	1	1	58713	-4.385	1.161e-05	--+++-+---+---+-+-+++-----------+------	25776	-2.705	0.006833	--+++-+---+---+-+-+++----------	32937	-3.461	0.0005373	-+------	KNOP1(16:19725873:G:A)	NA	1.161e-05
ENSG00000103550	ENSG00000103550.13	KNOP1	mashr_Brain_Cerebellum	0.530952	1.85638e-34	1	1	1	58713	-4.385	1.161e-05	--+++-+---+---+-+-+++-----------+------	25776	-2.705	0.006833	--+++-+---+---+-+-+++----------	32937	-3.461	0.0005373	-+------	KNOP1(16:19725873:G:A)	NA	1.161e-05
ENSG00000103550	ENSG00000103550.13	KNOP1	mashr_Brain_Cortex	0.498871	6.90474e-30	1	1	1	58713	-4.385	1.161e-05	--+++-+---+---+-+-+++-----------+------	25776	-2.705	0.006833	--+++-+---+---+-+-+++----------	32937	-3.461	0.0005373	-+------	KNOP1(16:19725873:G:A)	NA	1.161e-05
ENSG00000103550	ENSG00000103550.13	KNOP1	mashr_Brain_Spinal_cord_cervical_c-1	0.429683	2.16163e-18	1	1	1	58713	-4.385	1.161e-05	--+++-+---+---+-+-+++-----------+------	25776	-2.705	0.006833	--+++-+---+---+-+-+++----------	32937	-3.461	0.0005373	-+------	KNOP1(16:19725873:G:A)	NA	1.161e-05
ENSG00000103550	ENSG00000103550.13	KNOP1	mashr_Brain_Substantia_nigra	0.305747	2.45309e-09	1	1	1	58713	-4.385	1.161e-05	--+++-+---+---+-+-+++-----------+------	25776	-2.705	0.006833	--+++-+---+---+-+-+++----------	32937	-3.461	0.0005373	-+------	KNOP1(16:19725873:G:A)	NA	1.161e-05
ENSG00000103550	ENSG00000103550.13	KNOP1	mashr_Cells_Cultured_fibroblasts	0.101155	3.77055e-11	1	1	1	58713	-4.385	1.161e-05	--+++-+---+---+-+-+++-----------+------	25776	-2.705	0.006833	--+++-+---+---+-+-+++----------	32937	-3.461	0.0005373	-+------	KNOP1(16:19725873:G:A)	NA	1.161e-05
ENSG00000103550	ENSG00000103550.13	KNOP1	mashr_Liver	0.328435	7.65659e-17	1	1	1	58713	-4.385	1.161e-05	--+++-+---+---+-+-+++-----------+------	25776	-2.705	0.006833	--+++-+---+---+-+-+++----------	32937	-3.461	0.0005373	-+------	KNOP1(16:19725873:G:A)	NA	1.161e-05
ENSG00000103550	ENSG00000103550.13	KNOP1	mashr_Minor_Salivary_Gland	0.174371	2.05921e-06	1	1	1	58713	-4.385	1.161e-05	--+++-+---+---+-+-+++-----------+------	25776	-2.705	0.006833	--+++-+---+---+-+-+++----------	32937	-3.461	0.0005373	-+------	KNOP1(16:19725873:G:A)	NA	1.161e-05
ENSG00000185338	ENSG00000185338.4	SOCS1	DGN-WB	0.000110669	0.74972	8	7.96774	7.75	58713	4.384	1.165e-05	+-++++++++-+-+-++-+-++--+--++-+++-++++-	25776	3.07	0.002142	+-++++++++-+-+-++-+-++--+--++-+	32937	3.138	0.001703	++-++++-	KNOP1(16:19725873:G:A)	NA	1.165e-05
ENSG00000105383	ENSG00000105383.14	CD33	mashr_Cells_EBV-transformed_lymphocytes	NA	NA	2	2	2	58713	4.384	1.166e-05	+++-+-+++-++-++++-+++++--+++------+-+++	25776	2.965	0.00303	+++-+-+++-++-++++-+++++--+++---	32937	3.23	0.001236	---+-+++	APOE(rs429358); APOE(rs7412); CD33(rs3865444)	NA	1.166e-05
ENSG00000105383	ENSG00000105383.14	CD33	mashr_Brain_Amygdala	NA	NA	2	1	1	58713	4.382	1.175e-05	+++-+-+++-++-++++-+++++--+++------+-+++	25776	2.963	0.003045	+++-+-+++-++-++++-+++++--+++---	32937	3.229	0.001241	---+-+++	APOE(rs429358); APOE(rs7412); CD33(rs3865444)	NA	1.175e-05
ENSG00000105383	ENSG00000105383.14	CD33	mashr_Colon_Transverse	NA	NA	2	1	1	58713	4.382	1.175e-05	+++-+-+++-++-++++-+++++--+++------+-+++	25776	2.963	0.003045	+++-+-+++-++-++++-+++++--+++---	32937	3.229	0.001241	---+-+++	APOE(rs429358); APOE(rs7412); CD33(rs3865444)	NA	1.175e-05
ENSG00000105383	ENSG00000105383.14	CD33	mashr_Spleen	0.167654	2.34408e-08	2	1	1	58713	4.382	1.175e-05	+++-+-+++-++-++++-+++++--+++------+-+++	25776	2.963	0.003045	+++-+-+++-++-++++-+++++--+++---	32937	3.229	0.001241	---+-+++	APOE(rs429358); APOE(rs7412); CD33(rs3865444)	NA	1.175e-05
ENSG00000105383	ENSG00000105383.14	CD33	mashr_Stomach	0.0268366	0.00930859	2	1	1	58713	4.382	1.175e-05	+++-+-+++-++-++++-+++++--+++------+-+++	25776	2.963	0.003045	+++-+-+++-++-++++-+++++--+++---	32937	3.229	0.001241	---+-+++	APOE(rs429358); APOE(rs7412); CD33(rs3865444)	NA	1.175e-05
ENSG00000073008	ENSG00000073008.14	PVR	mashr_Brain_Amygdala	NA	NA	2	2	2	58713	-4.381	1.183e-05	-+----+---++----++-+-----+---++-++-----	25776	-3.909	9.284e-05	-+----+---++----++-+-----+---++	32937	-2.391	0.0168	-++-----	PLD3(rs145999145); APOE(rs429358); APOE(rs7412); CD33(rs3865444)	Gerring, 2020	1.183e-05
ENSG00000168077	ENSG00000168077.13	SCARA3	mashr_Brain_Substantia_nigra	NA	NA	2	1	2	58713	-4.38	1.188e-05	-+++---+--+++----+-+--++--------+-----+	25776	-2.401	0.01633	-+++---+--+++----+-+--++-------	32937	-3.723	0.0001968	-+-----+	PTK2B(rs28834970); CLU(rs9331896)	NA	1.188e-05
ENSG00000073008	ENSG00000073008.14	PVR	mashr_Brain_Hypothalamus	NA	NA	2	1.96774	2	58713	-4.378	1.196e-05	------+----+----++-+-++------++-++-----	25776	-3.91	9.227e-05	------+----+----++-+-++------++	32937	-2.387	0.017	-++-----	PLD3(rs145999145); APOE(rs429358); APOE(rs7412); CD33(rs3865444)	Gerring, 2020	1.196e-05
ENSG00000185800	ENSG00000185800.11	DMWD	mashr_Lung	0.0450484	8.16605e-06	2	2	2	58713	4.377	1.205e-05	++++++++++-+--+++-+++--+--+++--+++++-+-	25776	3.4	0.0006728	++++++++++-+--+++-+++--+--+++--	32937	2.835	0.004577	+++++-+-	PLD3(rs145999145); APOE(rs429358); APOE(rs7412); CD33(rs3865444)	NA	1.205e-05
ENSG00000105383	ENSG00000105383.14	CD33	mashr_Ovary	NA	NA	2	2	2	58713	4.369	1.248e-05	+++-+-+++-++-++++-+++++--+++------+-+++	25776	2.959	0.003089	+++-+-+++-++-++++-+++++--+++---	32937	3.216	0.001301	---+-+++	APOE(rs429358); APOE(rs7412); CD33(rs3865444)	NA	1.248e-05
ENSG00000105383	ENSG00000105383.14	CD33	mashr_Brain_Cerebellar_Hemisphere	NA	NA	2	2	2	58713	4.367	1.261e-05	+++-+-+++-++-++++-+++++--+++------+-+++	25776	2.958	0.003096	+++-+-+++-++-++++-+++++--+++---	32937	3.213	0.001312	---+-+++	APOE(rs429358); APOE(rs7412); CD33(rs3865444)	NA	1.261e-05
ENSG00000275409	ENSG00000275409.1	AC026367.2	mashr_Brain_Frontal_Cortex_BA9	0.0902131	0.000175864	2	2	2	58713	-2.985	0.002838	------+---+--+-+-+---+-+--+----+--++--+	25776	-4.364	1.275e-05	------+---+--+-+-+---+-+--+----	32937	-0.124	0.9012	+--++--+	Novel	NA	1.275e-05
ENSG00000177051	ENSG00000177051.5	FBXO46	mashr_Prostate	NA	NA	1	1	1	58713	-4.364	1.275e-05	-+--+-----+-++--------+-+----++--------	25776	-3.468	0.0005247	-+--+-----+-++--------+-+----++	32937	-2.759	0.005795	--------	PLD3(rs145999145); APOE(rs429358); APOE(rs7412); CD33(rs3865444)	NA	1.275e-05
ENSG00000110077	ENSG00000110077.14	MS4A6A	mashr_Thyroid	NA	NA	2	2	2	58713	4.363	1.284e-05	+--+++++-++--+++++++---++--++-++--+-+++	25776	3.363	0.0007724	+--+++++-++--+++++++---++--++-+	32937	2.85	0.004368	+--+-+++	MS4A6A(rs983392)	NA	1.284e-05
ENSG00000275759	ENSG00000275759.1	AC026367.3	mashr_Brain_Anterior_cingulate_cortex_BA24	0.080832	0.00109123	2	2	2	58713	-2.943	0.003253	------+---+--+-+-+---+-+--+----+--++--+	25776	-4.362	1.29e-05	------+---+--+-+-+---+-+--+----	32937	-0.07	0.9439	+--++--+	Novel	NA	1.29e-05
ENSG00000066336	ENSG00000066336.11	SPI1	mashr_Colon_Transverse	NA	NA	2	2	2	58713	4.362	1.29e-05	-0+-+-++-+0+++++++-0--+-++++-+--++++++-	25776	1.869	0.06162	-0+-+-++-+0+++++++-0--+-++++-+-	32937	4.17	3.044e-05	-++++++-	CELF1(rs10838725)	NA	1.29e-05
ENSG00000196735	ENSG00000196735.11	HLA-DQA1	mashr_Adipose_Subcutaneous	0.203134	1.19713e-25	2	1	1	45025	4.362	1.292e-05	-++++++-++-++?+++-+-+++++-----+-+-+?+??	24421	3.86	0.0001134	-++++++-++-++?+++-+-+++++-----+	20604	2.245	0.02476	-+-+?+??	HLA-DRB1(rs9271192); TREM2(rs75932628); TREML2(rs9381040)	NA	1.292e-05
ENSG00000105383	ENSG00000105383.14	CD33	mashr_Brain_Putamen_basal_ganglia	NA	NA	2	2	2	58713	4.358	1.31e-05	+++-+-+++-++-++++-+++++--+++------+-+++	25776	2.938	0.003302	+++-+-+++-++-++++-+++++--+++---	32937	3.22	0.001282	---+-+++	APOE(rs429358); APOE(rs7412); CD33(rs3865444)	NA	1.31e-05
ENSG00000105287	ENSG00000105287.12	PRKD2	mashr_Stomach	0.0775714	8.03531e-06	3	2.96774	3	58713	-3.672	0.000241	+++----+++++-+--++++-----+----+--------	25776	-0.617	0.537	+++----+++++-+--++++-----+----+	32937	-4.356	1.324e-05	--------	PLD3(rs145999145); APOE(rs429358); APOE(rs7412); CD33(rs3865444)	NA	1.324e-05
ENSG00000105383	ENSG00000105383.14	CD33	mashr_Artery_Aorta	0.030864	0.00157233	2	1	1	58713	4.356	1.325e-05	+++-+-+++-++-++++-+++++--+++------+-+++	25776	2.947	0.003213	+++-+-+++-++-++++-+++++--+++---	32937	3.209	0.001331	---+-+++	APOE(rs429358); APOE(rs7412); CD33(rs3865444)	NA	1.325e-05
ENSG00000105383	ENSG00000105383.14	CD33	mashr_Brain_Spinal_cord_cervical_c-1	0.114628	0.000367014	2	1	1	58713	4.356	1.325e-05	+++-+-+++-++-++++-+++++--+++------+-+++	25776	2.947	0.003213	+++-+-+++-++-++++-+++++--+++---	32937	3.209	0.001331	---+-+++	APOE(rs429358); APOE(rs7412); CD33(rs3865444)	NA	1.325e-05
ENSG00000105383	ENSG00000105383.14	CD33	mashr_Brain_Substantia_nigra	NA	NA	1	1	1	58713	4.356	1.325e-05	+++-+-+++-++-++++-+++++--+++------+-+++	25776	2.947	0.003213	+++-+-+++-++-++++-+++++--+++---	32937	3.209	0.001331	---+-+++	APOE(rs429358); APOE(rs7412); CD33(rs3865444)	NA	1.325e-05
ENSG00000105383	ENSG00000105383.14	CD33	mashr_Breast_Mammary_Tissue	NA	NA	2	1	1	58713	4.356	1.325e-05	+++-+-+++-++-++++-+++++--+++------+-+++	25776	2.947	0.003213	+++-+-+++-++-++++-+++++--+++---	32937	3.209	0.001331	---+-+++	APOE(rs429358); APOE(rs7412); CD33(rs3865444)	NA	1.325e-05
ENSG00000105383	ENSG00000105383.14	CD33	mashr_Skin_Sun_Exposed_Lower_leg	NA	NA	2	1	1	58713	4.356	1.325e-05	+++-+-+++-++-++++-+++++--+++------+-+++	25776	2.947	0.003213	+++-+-+++-++-++++-+++++--+++---	32937	3.209	0.001331	---+-+++	APOE(rs429358); APOE(rs7412); CD33(rs3865444)	NA	1.325e-05
ENSG00000174628	ENSG00000174628.16	IQCK	mashr_Lung	NA	NA	1	1	1	58713	-4.355	1.329e-05	--+++-+---+-0-+-+-+++--------0---------	25776	-2.651	0.008018	--+++-+---+-0-+-+-+++--------0-	32937	-3.469	0.0005217	--------	KNOP1(16:19725873:G:A)	NA	1.329e-05
ENSG00000165458	ENSG00000165458.13	INPPL1	mashr_Ovary	0.0311204	0.0463522	1	1	1	58351	3.686	0.0002282	-+++-+++++?+++-+++-?+++++++++++++---+++	25414	4.354	1.34e-05	-+++-+++++?+++-+++-?+++++++++++	32937	1.081	0.2795	++---+++	Novel	NA	1.34e-05
ENSG00000168077	ENSG00000168077.13	SCARA3	mashr_Pituitary	NA	NA	2	1	1	58713	-4.353	1.34e-05	-+++---+--+++----+-+--++--------+-----+	25776	-2.401	0.01633	-+++---+--+++----+-+--++-------	32937	-3.688	0.0002259	-+-----+	PTK2B(rs28834970); CLU(rs9331896)	NA	1.34e-05
ENSG00000168077	ENSG00000168077.13	SCARA3	mashr_Spleen	0.0652968	0.000840524	1	1	1	58713	4.353	1.34e-05	+---+++-++---++++-+-++--++++++++-+++++-	25776	2.401	0.01633	+---+++-++---++++-+-++--+++++++	32937	3.688	0.0002259	+-+++++-	PTK2B(rs28834970); CLU(rs9331896)	NA	1.34e-05
ENSG00000168077	ENSG00000168077.13	SCARA3	mashr_Vagina	NA	NA	1	1	1	58713	-4.353	1.34e-05	-+++---+--+++----+-+--++--------+-----+	25776	-2.401	0.01633	-+++---+--+++----+-+--++-------	32937	-3.688	0.0002259	-+-----+	PTK2B(rs28834970); CLU(rs9331896)	NA	1.34e-05
ENSG00000105383	ENSG00000105383.14	CD33	mashr_Artery_Coronary	NA	NA	2	2	2	58713	4.353	1.341e-05	+++-+-+++-++-++++-+++++--+++------+-+++	25776	2.944	0.003237	+++-+-+++-++-++++-+++++--+++---	32937	3.208	0.001338	---+-+++	APOE(rs429358); APOE(rs7412); CD33(rs3865444)	NA	1.341e-05
ENSG00000113068	ENSG00000113068.9	PFDN1	mashr_Brain_Amygdala	NA	NA	1	1	1	58713	-4.352	1.349e-05	+----+-+--+--+---+-+----------+++------	25776	-2.971	0.002964	+----+-+--+--+---+-+----------+	32937	-3.182	0.001463	++------	rs11168036: 9.29e-09, (Jun et al. 2016)	NA	1.349e-05
ENSG00000113068	ENSG00000113068.9	PFDN1	mashr_Brain_Hippocampus	NA	NA	1	1	1	58713	-4.352	1.349e-05	+----+-+--+--+---+-+----------+++------	25776	-2.971	0.002964	+----+-+--+--+---+-+----------+	32937	-3.182	0.001463	++------	rs11168036: 9.29e-09, (Jun et al. 2016)	NA	1.349e-05
ENSG00000113068	ENSG00000113068.9	PFDN1	mashr_Brain_Nucleus_accumbens_basal_ganglia	NA	NA	1	1	1	58713	-4.352	1.349e-05	+----+-+--+--+---+-+----------+++------	25776	-2.971	0.002964	+----+-+--+--+---+-+----------+	32937	-3.182	0.001463	++------	rs11168036: 9.29e-09, (Jun et al. 2016)	NA	1.349e-05
ENSG00000113068	ENSG00000113068.9	PFDN1	mashr_Brain_Putamen_basal_ganglia	NA	NA	1	1	1	58713	-4.352	1.349e-05	+----+-+--+--+---+-+----------+++------	25776	-2.971	0.002964	+----+-+--+--+---+-+----------+	32937	-3.182	0.001463	++------	rs11168036: 9.29e-09, (Jun et al. 2016)	NA	1.349e-05
ENSG00000113068	ENSG00000113068.9	PFDN1	mashr_Kidney_Cortex	NA	NA	1	1	1	58713	-4.352	1.349e-05	+----+-+--+--+---+-+----------+++------	25776	-2.971	0.002964	+----+-+--+--+---+-+----------+	32937	-3.182	0.001463	++------	rs11168036: 9.29e-09, (Jun et al. 2016)	NA	1.349e-05
ENSG00000113068	ENSG00000113068.9	PFDN1	mashr_Pituitary	NA	NA	1	1	1	58713	-4.352	1.349e-05	+----+-+--+--+---+-+----------+++------	25776	-2.971	0.002964	+----+-+--+--+---+-+----------+	32937	-3.182	0.001463	++------	rs11168036: 9.29e-09, (Jun et al. 2016)	NA	1.349e-05
ENSG00000113068	ENSG00000113068.9	PFDN1	mashr_Uterus	NA	NA	1	1	1	58713	-4.352	1.349e-05	+----+-+--+--+---+-+----------+++------	25776	-2.971	0.002964	+----+-+--+--+---+-+----------+	32937	-3.182	0.001463	++------	rs11168036: 9.29e-09, (Jun et al. 2016)	NA	1.349e-05
ENSG00000272459	ENSG00000272459.1	AC139795.3	mashr_Small_Intestine_Terminal_Ileum	NA	NA	2	1	1	52296	4.351	1.357e-05	+--+-++++-++??++--++?--+++++++-++++?+++	23244	3.097	0.001957	+--+-++++-++??++--++?--+++++++-	29052	3.067	0.00216	++++?+++	rs61142792: 4.00e-07, PMID: 26830138	NA	1.357e-05
ENSG00000272459	ENSG00000272459.1	AC139795.3	mashr_Spleen	NA	NA	3	1	1	52296	4.351	1.357e-05	+--+-++++-++??++--++?--+++++++-++++?+++	23244	3.097	0.001957	+--+-++++-++??++--++?--+++++++-	29052	3.067	0.00216	++++?+++	rs61142792: 4.00e-07, PMID: 26830138	NA	1.357e-05
ENSG00000105383	ENSG00000105383.14	CD33	mashr_Liver	NA	NA	2	2	2	58713	4.35	1.363e-05	+++-+-+++-++-++++-+++++--+++------+-+++	25776	2.94	0.003282	+++-+-+++-++-++++-+++++--+++---	32937	3.207	0.001343	---+-+++	APOE(rs429358); APOE(rs7412); CD33(rs3865444)	NA	1.363e-05
ENSG00000174628	ENSG00000174628.16	IQCK	mashr_Brain_Hippocampus	NA	NA	1	1	1	58713	-4.348	1.371e-05	--+++-+---+-0-+-+-+++--------0---------	25776	-2.641	0.008266	--+++-+---+-0-+-+-+++--------0-	32937	-3.469	0.0005217	--------	KNOP1(16:19725873:G:A)	NA	1.371e-05
ENSG00000275409	ENSG00000275409.1	AC026367.2	mashr_Brain_Hypothalamus	0.0497313	0.00619259	2	2	2	58713	-2.954	0.003138	------+---+--+-+-+---+-+--+----+--++--+	25776	-4.345	1.391e-05	------+---+--+-+-+---+-+--+----	32937	-0.1	0.9204	+--++--+	Novel	NA	1.391e-05
ENSG00000272459	ENSG00000272459.1	AC139795.3	mashr_Pancreas	NA	NA	2	1.82759	2	52443	4.342	1.41e-05	+--+-++++-++-?++--++?--+++++++-++++?+++	23391	3.081	0.002065	+--+-++++-++-?++--++?--+++++++-	29052	3.07	0.002141	++++?+++	rs61142792: 4.00e-07, PMID: 26830138	NA	1.41e-05
ENSG00000130203	ENSG00000130203.9	APOE	mashr_Liver	NA	NA	1	1	1	58713	4.337	1.443e-05	+-+++++-++++-+++-+-++-++-++++++++++++++	25776	3.614	0.0003011	+-+++++-++++-+++-+-++-++-++++++	32937	2.593	0.009502	++++++++	PLD3(rs145999145); APOE(rs429358); APOE(rs7412); CD33(rs3865444)	Bhattacharya, 2021; Gerring, 2020	1.443e-05
ENSG00000275409	ENSG00000275409.1	AC026367.2	mashr_Brain_Putamen_basal_ganglia	0.0525201	0.00590551	2	2	2	58713	-2.95	0.003173	------+---+--+-+-+---+-+--+----+--++--+	25776	-4.333	1.468e-05	------+---+--+-+-+---+-+--+----	32937	-0.106	0.9159	+--++--+	Novel	NA	1.468e-05
ENSG00000103351	ENSG00000103351.12	CLUAP1	mashr_Cells_Cultured_fibroblasts	0.482755	6.34065e-65	2	1	1	56140	4.333	1.473e-05	--+--++++-??+?++++++++--++++-++-?++-+++	24133	3.948	7.885e-05	--+--++++-??+?++++++++--++++-++	32007	2.31	0.02088	-?++-+++	Novel	NA	1.473e-05
ENSG00000103351	ENSG00000103351.12	CLUAP1	mashr_Esophagus_Gastroesophageal_Junction	0.45639	1.38826e-41	2	1	1	56140	4.333	1.473e-05	--+--++++-??+?++++++++--++++-++-?++-+++	24133	3.948	7.885e-05	--+--++++-??+?++++++++--++++-++	32007	2.31	0.02088	-?++-+++	Novel	NA	1.473e-05
ENSG00000103550	ENSG00000103550.13	KNOP1	mashr_Whole_Blood	0.161128	4.73155e-24	2	2	2	58713	-4.331	1.487e-05	--+++-+---+---+-+-++-------------------	25776	-2.325	0.02006	--+++-+---+---+-+-++-----------	32937	-3.725	0.0001954	--------	KNOP1(16:19725873:G:A)	NA	1.487e-05
ENSG00000105383	ENSG00000105383.14	CD33	mashr_Brain_Hypothalamus	NA	NA	2	2	2	58713	4.331	1.488e-05	+++-+-+++-++-++++-+++++--+++------+-+++	25776	2.921	0.003492	+++-+-+++-++-++++-+++++--+++---	32937	3.198	0.001384	---+-+++	APOE(rs429358); APOE(rs7412); CD33(rs3865444)	NA	1.488e-05
ENSG00000275409	ENSG00000275409.1	AC026367.2	mashr_Brain_Nucleus_accumbens_basal_ganglia	0.0528668	0.00233539	2	2	2	58713	-2.959	0.003082	------+---+--+-+-+---+-+--+----+--++--+	25776	-4.329	1.497e-05	------+---+--+-+-+---+-+--+----	32937	-0.122	0.9032	+--++--+	Novel	NA	1.497e-05
ENSG00000057704	ENSG00000057704.12	TMCC3	mashr_Brain_Cortex	NA	NA	3	3	3	58713	-2.687	0.007219	-++---++--++-----+-+----------+---++-++	25776	-4.329	1.498e-05	-++---++--++-----+-+----------+	32937	0.243	0.8083	---++-++	Novel	NA	1.498e-05
ENSG00000142599	ENSG00000142599.17	RERE	mashr_Brain_Anterior_cingulate_cortex_BA24	0.133734	2.40848e-05	1	1	1	58713	-3.555	0.0003787	+----+---+--+----+-+-++-+++--++--------	25776	-0.477	0.6332	+----+---+--+----+-+-++-+++--++	32937	-4.324	1.535e-05	--------	Novel	NA	1.535e-05
ENSG00000186567	ENSG00000186567.12	CEACAM19	mashr_Adipose_Subcutaneous	0.188439	1.13878e-23	3	2	2	58713	4.323	1.538e-05	+-+-++-+++---+++++-+--++-++++-+--+++++-	25776	3.867	0.0001103	+-+-++-+++---+++++-+--++-++++-+	32937	2.351	0.01871	--+++++-	PLD3(rs145999145); APOE(rs429358); APOE(rs7412); CD33(rs3865444)	Gerring, 2020	1.538e-05
ENSG00000177051	ENSG00000177051.5	FBXO46	mashr_Esophagus_Gastroesophageal_Junction	NA	NA	1	1	1	58713	-4.323	1.541e-05	-+---+----+--+---+-+--+---+--++-------+	25776	-3.034	0.002415	-+---+----+--+---+-+--+---+--++	32937	-3.088	0.002018	-------+	PLD3(rs145999145); APOE(rs429358); APOE(rs7412); CD33(rs3865444)	NA	1.541e-05
ENSG00000197093	ENSG00000197093.10	GAL3ST4	mashr_Esophagus_Muscularis	0.0523248	7.16461e-06	2	1.83871	1.75	58713	-3.78	0.000157	---+-------+++--+----+----+-+---+--+++-	25776	-4.32	1.557e-05	---+-------+++--+----+----+-+--	32937	-1.224	0.2208	-+--+++-	ZCWPW1(rs1476679)	NA	1.557e-05
ENSG00000100393	ENSG00000100393.12	EP300	mashr_Lung	NA	NA	2	2	2	58713	3.715	0.0002029	--+++-++++++-++++-+-++++++++++-++-++++-	25776	4.318	1.577e-05	--+++-++++++-++++-+-++++++++++-	32937	1.141	0.2539	++-++++-	Novel	NA	1.577e-05
ENSG00000105383	ENSG00000105383.14	CD33	mashr_Pituitary	NA	NA	2	2	2	58713	4.315	1.599e-05	+++-+-+++-++-++++-+++++--+++------+-+++	25776	2.905	0.003675	+++-+-+++-++-++++-+++++--+++---	32937	3.191	0.001418	---+-+++	APOE(rs429358); APOE(rs7412); CD33(rs3865444)	NA	1.599e-05
ENSG00000119681	ENSG00000119681.11	LTBP2	mashr_Prostate	NA	NA	3	3	3	58713	-4.314	1.603e-05	+----+--++-------+--++-++-+-+------+---	25776	-2.677	0.007435	+----+--++-------+--++-++-+-+--	32937	-3.392	0.0006943	----+---	Novel	NA	1.603e-05
ENSG00000105383	ENSG00000105383.14	CD33	mashr_Brain_Cerebellum	0.0816311	8.48896e-05	2	2	2	58713	4.313	1.608e-05	+++-+-+++-++-++++-+++++--+++------+-+++	25776	2.9	0.003733	+++-+-+++-++-++++-+++++--+++---	32937	3.194	0.001405	---+-+++	APOE(rs429358); APOE(rs7412); CD33(rs3865444)	NA	1.608e-05
ENSG00000103351	ENSG00000103351.12	CLUAP1	mashr_Brain_Spinal_cord_cervical_c-1	0.402071	1.62095e-14	2	1	1	57358	4.308	1.644e-05	--+--++++-+-+?+++-+++---+++++++-+++-+++	24421	4.037	5.408e-05	--+--++++-+-+?+++-+++---+++++++	32937	2.209	0.02716	-+++-+++	Novel	NA	1.644e-05
ENSG00000142273	ENSG00000142273.10	CBLC	mashr_Minor_Salivary_Gland	NA	NA	1	1	1	57358	2.938	0.003307	+++++-++-+-++?-++++++-+--++++-+-+-+-+++	24421	4.307	1.655e-05	+++++-++-+-++?-++++++-+--++++-+	32937	0.168	0.8666	-+-+-+++	PLD3(rs145999145); APOE(rs429358); APOE(rs7412); CD33(rs3865444)	Gerring, 2020	1.655e-05
ENSG00000105383	ENSG00000105383.14	CD33	mashr_Brain_Frontal_Cortex_BA9	NA	NA	2	2	2	58713	4.299	1.716e-05	+++-+-+++-++-++++-+++++--+++------+-+++	25776	2.889	0.003862	+++-+-+++-++-++++-+++++--+++---	32937	3.184	0.001454	---+-+++	APOE(rs429358); APOE(rs7412); CD33(rs3865444)	NA	1.716e-05
ENSG00000143727	ENSG00000143727.15	ACP1	mashr_Muscle_Skeletal	0.0548422	9.10225e-09	2	2	2	58713	3.161	0.001573	+--++-++++--++++-++-+++-++++-++--+++++-	25776	4.299	1.718e-05	+--++-++++--++++-++-+++-++++-++	32937	0.417	0.6763	--+++++-	Novel	NA	1.718e-05
ENSG00000073008	ENSG00000073008.14	PVR	mashr_Skin_Not_Sun_Exposed_Suprapubic	0.292201	2.94985e-35	3	3	3	58713	-4.294	1.752e-05	------+---++--+-++-+--+--+---++-++-----	25776	-3.624	0.0002896	------+---++--+-++-+--+--+---++	32937	-2.527	0.01149	-++-----	PLD3(rs145999145); APOE(rs429358); APOE(rs7412); CD33(rs3865444)	Gerring, 2020	1.752e-05
ENSG00000197093	ENSG00000197093.10	GAL3ST4	mashr_Esophagus_Gastroesophageal_Junction	NA	NA	2	1.83871	1.75	58713	-3.72	0.0001989	---+-------+++--+----+----+-+---+--+++-	25776	-4.293	1.765e-05	---+-------+++--+----+----+-+--	32937	-1.17	0.2421	-+--+++-	ZCWPW1(rs1476679)	NA	1.765e-05
ENSG00000275409	ENSG00000275409.1	AC026367.2	mashr_Ovary	0.105606	3.93518e-05	3	3	3	58713	-2.915	0.003553	------+---+--+-+-+---+-+--+----+--+++-+	25776	-4.292	1.772e-05	------+---+--+-+-+---+-+--+----	32937	-0.096	0.9239	+--+++-+	Novel	NA	1.772e-05
ENSG00000136717	ENSG00000136717.14	BIN1	mashr_Adipose_Visceral_Omentum	0.0335952	0.000322677	2	1	1	58713	-3.652	0.0002598	-------+---+-----+++++-+----+-++-----++	25776	-4.29	1.784e-05	-------+---+-----+++++-+----+-+	32937	-1.081	0.2797	+-----++	BIN1(rs6733839)	Gerring, 2020	1.784e-05
ENSG00000186567	ENSG00000186567.12	CEACAM19	mashr_Heart_Left_Ventricle	0.265655	2.15371e-24	4	3.80645	3.125	58713	4.286	1.818e-05	--++++--++--++++++-+++++-++++-+--++++++	25776	3.653	0.0002597	--++++--++--++++++-+++++-++++-+	32937	2.491	0.01272	--++++++	PLD3(rs145999145); APOE(rs429358); APOE(rs7412); CD33(rs3865444)	Gerring, 2020	1.818e-05
ENSG00000187116	ENSG00000187116.13	LILRA5	mashr_Spleen	0.0782776	9.03938e-05	2	2	2	54861	-4.21	2.557e-05	----------++-?---++-?-??----++-------++	21924	-4.284	1.835e-05	----------++-?---++-?-??----++-	32937	-1.938	0.05265	------++	APOE(rs429358); APOE(rs7412); CD33(rs3865444)	NA	1.835e-05
ENSG00000106692	ENSG00000106692.13	FKTN	mashr_Brain_Caudate_basal_ganglia	NA	NA	2	1.96774	2	58713	3.944	8.02e-05	--+++++++++----+++++++++---+++-+++++++-	25776	1.11	0.2671	--+++++++++----+++++++++---+++-	32937	4.284	1.838e-05	+++++++-	Novel	NA	1.838e-05
ENSG00000103550	ENSG00000103550.13	KNOP1	mashr_Brain_Putamen_basal_ganglia	0.496982	7.5901e-25	2	2	2	58713	-4.283	1.844e-05	--+++-+---+---+-+-+++------------------	25776	-2.532	0.01134	--+++-+---+---+-+-+++----------	32937	-3.478	0.0005042	--------	KNOP1(16:19725873:G:A)	NA	1.844e-05
ENSG00000120903	ENSG00000120903.6	CHRNA2	DGN-WB	0.198245	4.25187e-46	57	54	56	58713	4.277	1.898e-05	++++++++-+-++++++---++-+++++-++++-++++-	25776	3.641	0.0002713	++++++++-+-++++++---++-+++++-++	32937	2.489	0.01283	++-++++-	PTK2B(rs28834970); CLU(rs9331896)	NA	1.898e-05
ENSG00000106692	ENSG00000106692.13	FKTN	mashr_Esophagus_Mucosa	NA	NA	2	1.96774	2	58713	3.789	0.0001511	--+-+++++++----++-++-+++---+++-+++++++-	25776	0.885	0.376	--+-+++++++----++-++-+++---+++-	32937	4.276	1.903e-05	+++++++-	Novel	NA	1.903e-05
ENSG00000100393	ENSG00000100393.12	EP300	mashr_Adipose_Subcutaneous	NA	NA	1	1	1	58713	3.712	0.0002053	--+++-++++++-++++-+-+++++++++++++-++++-	25776	4.274	1.92e-05	--+++-++++++-++++-+-+++++++++++	32937	1.176	0.2398	++-++++-	Novel	NA	1.92e-05
ENSG00000100393	ENSG00000100393.12	EP300	mashr_Artery_Aorta	NA	NA	1	1	1	58713	3.712	0.0002053	--+++-++++++-++++-+-+++++++++++++-++++-	25776	4.274	1.92e-05	--+++-++++++-++++-+-+++++++++++	32937	1.176	0.2398	++-++++-	Novel	NA	1.92e-05
ENSG00000100393	ENSG00000100393.12	EP300	mashr_Breast_Mammary_Tissue	0.0192141	0.0132409	1	1	1	58713	3.712	0.0002053	--+++-++++++-++++-+-+++++++++++++-++++-	25776	4.274	1.92e-05	--+++-++++++-++++-+-+++++++++++	32937	1.176	0.2398	++-++++-	Novel	NA	1.92e-05
ENSG00000100393	ENSG00000100393.12	EP300	mashr_Pancreas	NA	NA	1	1	1	58713	3.712	0.0002053	--+++-++++++-++++-+-+++++++++++++-++++-	25776	4.274	1.92e-05	--+++-++++++-++++-+-+++++++++++	32937	1.176	0.2398	++-++++-	Novel	NA	1.92e-05
ENSG00000100393	ENSG00000100393.12	EP300	mashr_Stomach	NA	NA	1	1	1	58713	3.712	0.0002053	--+++-++++++-++++-+-+++++++++++++-++++-	25776	4.274	1.92e-05	--+++-++++++-++++-+-+++++++++++	32937	1.176	0.2398	++-++++-	Novel	NA	1.92e-05
ENSG00000100393	ENSG00000100393.12	EP300	mashr_Thyroid	0.0134216	0.0114884	1	1	1	58713	3.712	0.0002053	--+++-++++++-++++-+-+++++++++++++-++++-	25776	4.274	1.92e-05	--+++-++++++-++++-+-+++++++++++	32937	1.176	0.2398	++-++++-	Novel	NA	1.92e-05
ENSG00000270761	ENSG00000270761.1	AL355353.2	mashr_Testis	NA	NA	3	2	2	58713	-4.272	1.937e-05	-+---++---+----+---+---+--+---+++-----+	25776	-3.797	0.0001462	-+---++---+----+---+---+--+---+	32937	-2.344	0.01906	++-----+	TREM2(rs75932628); TREML2(rs9381040); CD2AP(rs10948363)	NA	1.937e-05
ENSG00000106686	ENSG00000106686.16	SPATA6L	mashr_Brain_Cortex	0.0331532	0.0167328	3	2.96774	3	58713	2.832	0.004631	-++++++-++---++-++-++++++++++-+-+-+-+-+	25776	4.27	1.951e-05	-++++++-++---++-++-++++++++++-+	32937	0.003	0.9978	-+-+-+-+	Novel	NA	1.951e-05
ENSG00000185800	ENSG00000185800.11	DMWD	mashr_Heart_Left_Ventricle	0.0630804	5.61464e-06	2	2	2	58713	4.263	2.018e-05	++++-+++++-+--+++++++-+++++++--+-+++-+-	25776	2.899	0.003748	++++-+++++-+--+++++++-+++++++--	32937	3.127	0.001765	+-+++-+-	PLD3(rs145999145); APOE(rs429358); APOE(rs7412); CD33(rs3865444)	NA	2.018e-05
ENSG00000283632	ENSG00000283632.2	EXOC3L2	mashr_Testis	0.297848	1.04133e-22	2	1	2	58713	-3.274	0.001059	0000++00-0000--0+000000-0-00000--+----+	25776	-0.13	0.8965	0000++00-0000--0+000000-0-00000	32937	-4.256	2.077e-05	--+----+	PLD3(rs145999145); APOE(rs429358); APOE(rs7412); CD33(rs3865444)	NA	2.077e-05
ENSG00000165916	ENSG00000165916.8	PSMC3	mashr_Vagina	NA	NA	2	2	2	58713	-4.254	2.096e-05	------+--++---------++-+-----+--+--+--+	25776	-3.937	8.267e-05	------+--++---------++-+-----+-	32937	-2.198	0.02796	-+--+--+	CELF1(rs10838725)	NA	2.096e-05
ENSG00000138613	ENSG00000138613.13	APH1B	mashr_Muscle_Skeletal	NA	NA	3	2.96774	2.125	58713	4.254	2.098e-05	+-+++--++---++++++-++--+++-+-+++-++-+++	25776	2.001	0.04543	+-+++--++---++++++-++--+++-+-++	32937	3.91	9.228e-05	+-++-+++	TRIP4(rs74615166)	NA	2.098e-05
ENSG00000177045	ENSG00000177045.6	SIX5	DGN-WB	0.107728	1.345e-24	30	26.8387	27.25	58713	4.252	2.116e-05	+++++-++++-+--+++-+++--+--++++-++-++++-	25776	3.46	0.0005393	+++++-++++-+--+++-+++--+--++++-	32937	2.616	0.008891	++-++++-	PLD3(rs145999145); APOE(rs429358); APOE(rs7412); CD33(rs3865444)	Gerring, 2020	2.116e-05
ENSG00000149187	ENSG00000149187.17	CELF1	mashr_Artery_Tibial	0.0397764	1.45694e-05	2	2	2	58713	-4.248	2.153e-05	+--+---++-+---+---+---------++++------+	25776	-2.327	0.01998	+--+---++-+---+---+---------+++	32937	-3.614	0.0003017	+------+	CELF1(rs10838725)	NA	2.153e-05
ENSG00000198087	ENSG00000198087.7	CD2AP	mashr_Pancreas	0.0348956	0.0038164	2	2	2	58713	4.247	2.171e-05	+--++--+++-++++-+++-+++-++-+++++--++++-	25776	3.707	0.0002097	+--++--+++-++++-+++-+++-++-++++	32937	2.39	0.01683	+--++++-	TREM2(rs75932628); TREML2(rs9381040); CD2AP(rs10948363)	Nagpal, 2019	2.171e-05
ENSG00000043514	ENSG00000043514.15	TRIT1	mashr_Kidney_Cortex	NA	NA	1	1	1	58713	4.244	2.194e-05	+-+-++--+--+-++++-++-+++-+-++-++++++--+	25776	2.895	0.003797	+-+-++--+--+-++++-++-+++-+-++-+	32937	3.106	0.001897	+++++--+	Novel	NA	2.194e-05
ENSG00000116990	ENSG00000116990.10	MYCL	mashr_Small_Intestine_Terminal_Ileum	NA	NA	1	1	1	58713	4.244	2.194e-05	+-+-++--+--+-++++-++-+++-+-++-++++++--+	25776	2.895	0.003797	+-+-++--+--+-++++-++-+++-+-++-+	32937	3.106	0.001897	+++++--+	Novel	NA	2.194e-05
ENSG00000043514	ENSG00000043514.15	TRIT1	mashr_Spleen	0.232244	1.65371e-11	2	1	1	58713	4.244	2.194e-05	+-+-++--+--+-++++-++-+++-+-++-++++++--+	25776	2.895	0.003797	+-+-++--+--+-++++-++-+++-+-++-+	32937	3.106	0.001897	+++++--+	Novel	NA	2.194e-05
ENSG00000198087	ENSG00000198087.7	CD2AP	mashr_Pituitary	0.222081	3.33709e-14	3	2	2	58713	4.24	2.232e-05	+--++--+++-++++-+++-+++-++-+++++--++++-	25776	3.698	0.0002174	+--++--+++-++++-+++-+++-++-++++	32937	2.39	0.01684	+--++++-	TREM2(rs75932628); TREML2(rs9381040); CD2AP(rs10948363)	Nagpal, 2019	2.232e-05
ENSG00000185800	ENSG00000185800.11	DMWD	mashr_Artery_Tibial	0.236069	3.88929e-30	4	1.96774	3	58713	4.24	2.238e-05	++-+++++++-+--+++-+-+--++-++---+++++++-	25776	3.121	0.001802	++-+++++++-+--+++-+-+--++-++---	32937	2.9	0.003736	+++++++-	PLD3(rs145999145); APOE(rs429358); APOE(rs7412); CD33(rs3865444)	NA	2.238e-05
ENSG00000270761	ENSG00000270761.1	AL355353.2	mashr_Pituitary	0.2164	2.66852e-13	2	2	2	58713	-4.238	2.251e-05	-+---++---+----+----------+-+---+-----+	25776	-3.7	0.0002158	-+---++---+----+----------+-+--	32937	-2.386	0.01704	-+-----+	TREM2(rs75932628); TREML2(rs9381040); CD2AP(rs10948363)	NA	2.251e-05
ENSG00000035115	ENSG00000035115.17	SH3YL1	DGN-WB	0.803199	0	32	30.9032	30.75	58713	3.586	0.0003359	+--++-+++---++++-++--+++++++-++--+++-+-	25776	4.235	2.289e-05	+--++-+++---++++-++--+++++++-++	32937	1.042	0.2976	--+++-+-	Novel	NA	2.289e-05
ENSG00000196126	ENSG00000196126.11	HLA-DRB1	mashr_Brain_Nucleus_accumbens_basal_ganglia	0.348259	8.49287e-19	2	1	1	44317	4.226	2.374e-05	+++---+-+++++?++?-+-+++++--+++++-++?+??	23713	4.1	4.135e-05	+++---+-+++++?++?-+-+++++--++++	20604	1.8	0.07182	+-++?+??	HLA-DRB1(rs9271192); TREM2(rs75932628); TREML2(rs9381040)	Bhattacharya, 2021	2.374e-05
ENSG00000104866	ENSG00000104866.10	PPP1R37	mashr_Heart_Left_Ventricle	0.016651	0.0199659	2	2	2	58713	2.864	0.004184	+-+-++++++--+++++-++-+++-+-++-+--+-+---	25776	4.223	2.412e-05	+-+-++++++--+++++-++-+++-+-++-+	32937	0.088	0.9298	--+-+---	PLD3(rs145999145); APOE(rs429358); APOE(rs7412); CD33(rs3865444)	NA	2.412e-05
ENSG00000179526	ENSG00000179526.16	SHARPIN	mashr_Brain_Anterior_cingulate_cortex_BA24	NA	NA	1	1	1	47935	-4.219	2.457e-05	-?------+----?-??-???+??+-+--?+-++-?---	18883	-3.907	9.35e-05	-?------+----?-??-???+??+-+--?+	29052	-2.269	0.02325	-++-?---	Novel	NA	2.457e-05
ENSG00000179526	ENSG00000179526.16	SHARPIN	mashr_Pituitary	NA	NA	1	1	1	47935	4.219	2.457e-05	+?++++++-++++?+??+???-??-+-++?-+--+?+++	18883	3.907	9.35e-05	+?++++++-++++?+??+???-??-+-++?-	29052	2.269	0.02325	+--+?+++	Novel	NA	2.457e-05
ENSG00000066336	ENSG00000066336.11	SPI1	mashr_Brain_Amygdala	NA	NA	1	1	1	58713	4.106	4.018e-05	-0+0++0+-0000++++0-0--+-++0+-0--++++++-	25776	1.43	0.1527	-0+0++0+-0000++++0-0--+-++0+-0-	32937	4.218	2.469e-05	-++++++-	CELF1(rs10838725)	NA	2.469e-05
ENSG00000106692	ENSG00000106692.13	FKTN	mashr_Testis	NA	NA	2	1.96774	2	58713	3.806	0.0001413	--+++++++++----++-++-+++---+++-+++++++-	25776	0.977	0.3288	--+++++++++----++-++-+++---+++-	32937	4.217	2.47e-05	+++++++-	Novel	NA	2.47e-05
ENSG00000181027	ENSG00000181027.10	FKRP	mashr_Skin_Not_Sun_Exposed_Suprapubic	0.458252	2.77861e-63	4	2	2	58713	-3.122	0.001795	+++----+++++-+--++-++++--+++-++--------	25776	0.054	0.9566	+++----+++++-+--++-++++--+++-++	32937	-4.217	2.48e-05	--------	PLD3(rs145999145); APOE(rs429358); APOE(rs7412); CD33(rs3865444)	NA	2.48e-05
ENSG00000105383	ENSG00000105383.14	CD33	mashr_Whole_Blood	0.0991796	3.3149e-14	4	3	3	58713	4.211	2.542e-05	++++++-+++++-++++-+++++--+++----+-+-+++	25776	3.089	0.002009	++++++-+++++-++++-+++++--+++---	32937	2.89	0.003856	-+-+-+++	APOE(rs429358); APOE(rs7412); CD33(rs3865444)	NA	2.542e-05
ENSG00000214290	ENSG00000214290.8	COLCA2	mashr_Adrenal_Gland	NA	NA	1	1	1	58713	3.616	0.0002997	+++-++++---+--++----+-++++++++++--+++++	25776	4.206	2.598e-05	+++-++++---+--++----+-+++++++++	32937	1.106	0.2686	+--+++++	Novel	NA	2.598e-05
ENSG00000214290	ENSG00000214290.8	COLCA2	mashr_Brain_Cortex	NA	NA	1	1	1	58713	3.616	0.0002997	+++-++++---+--++----+-++++++++++--+++++	25776	4.206	2.598e-05	+++-++++---+--++----+-+++++++++	32937	1.106	0.2686	+--+++++	Novel	NA	2.598e-05
ENSG00000214290	ENSG00000214290.8	COLCA2	mashr_Colon_Transverse	0.337884	6.97334e-29	2	1	1	58713	3.616	0.0002997	+++-++++---+--++----+-++++++++++--+++++	25776	4.206	2.598e-05	+++-++++---+--++----+-+++++++++	32937	1.106	0.2686	+--+++++	Novel	NA	2.598e-05
ENSG00000214290	ENSG00000214290.8	COLCA2	mashr_Pituitary	NA	NA	1	1	1	58713	-3.616	0.0002997	---+----+++-++--++++-+----------++-----	25776	-4.206	2.598e-05	---+----+++-++--++++-+---------	32937	-1.106	0.2686	-++-----	Novel	NA	2.598e-05
ENSG00000214290	ENSG00000214290.8	COLCA2	mashr_Stomach	NA	NA	1	1	1	58713	3.616	0.0002997	+++-++++---+--++----+-++++++++++--+++++	25776	4.206	2.598e-05	+++-++++---+--++----+-+++++++++	32937	1.106	0.2686	+--+++++	Novel	NA	2.598e-05
ENSG00000095970	ENSG00000095970.16	TREM2	mashr_Nerve_Tibial	0.0191467	0.00412975	1	1	1	58713	-4.206	2.6e-05	-++--+--+-++-------++---------+-++---+-	25776	-4.071	4.683e-05	-++--+--+-++-------++---------+	32937	-2.014	0.04398	-++---+-	HLA-DRB1(rs9271192); TREM2(rs75932628); TREML2(rs9381040); CD2AP(rs10948363)	Nagpal, 2019	2.6e-05
ENSG00000066336	ENSG00000066336.11	SPI1	mashr_Esophagus_Muscularis	NA	NA	2	2	2	58713	3.785	0.0001536	-000++0+-0000++++0-0--+-0+0+-0--++++++-	25776	0.958	0.3378	-000++0+-0000++++0-0--+-0+0+-0-	32937	4.206	2.602e-05	-++++++-	CELF1(rs10838725)	NA	2.602e-05
ENSG00000275409	ENSG00000275409.1	AC026367.2	mashr_Brain_Hippocampus	NA	NA	4	3	3	58713	-2.819	0.004818	------+---+--+-+-+---+-+--+----+--++--+	25776	-4.203	2.629e-05	------+---+--+-+-+---+-+--+----	32937	-0.045	0.964	+--++--+	Novel	NA	2.629e-05
ENSG00000186567	ENSG00000186567.12	CEACAM19	mashr_Heart_Atrial_Appendage	0.215669	3.17272e-18	3	3	3	58713	4.202	2.651e-05	--+-++-+++---+++-+-+++++-++++++--++++++	25776	3.673	0.0002395	--+-++-+++---+++-+-+++++-++++++	32937	2.36	0.01827	--++++++	PLD3(rs145999145); APOE(rs429358); APOE(rs7412); CD33(rs3865444)	Gerring, 2020	2.651e-05
ENSG00000100399	ENSG00000100399.15	CHADL	mashr_Heart_Left_Ventricle	NA	NA	2	1	1	58713	-3.773	0.0001616	+0---+-----+0----0-+------+--+-+-+-+--+	25776	-4.201	2.662e-05	+0---+-----+0----0-+------+--+-	32937	-1.321	0.1866	+-+-+--+	Novel	NA	2.662e-05
ENSG00000048707	ENSG00000048707.13	VPS13D	mashr_Brain_Cortex	0.0335397	0.0145389	2	1.90323	2	58713	-4.004	6.215e-05	-+---+-----+-+-+--++++-----+-+---------	25776	-1.297	0.1946	-+---+-----+-+-+--++++-----+-+-	32937	-4.199	2.68e-05	--------	Novel	NA	2.68e-05
ENSG00000035115	ENSG00000035115.21	SH3YL1	mashr_Skin_Not_Sun_Exposed_Suprapubic	0.625938	1.18955e-105	2	2	2	58713	3.29	0.001004	+--++-+++---++++-++-++++++++-++--+++-+-	25776	4.199	2.684e-05	+--++-+++---++++-++-++++++++-++	32937	0.678	0.498	--+++-+-	Novel	NA	2.684e-05
ENSG00000074964	ENSG00000074964.16	ARHGEF10L	mashr_Artery_Tibial	0.0519054	5.84782e-07	1	1	1	58684	-4.198	2.691e-05	-?+-++-++-----------+-++-----++----+---	25747	-2.698	0.006973	-?+-++-++-----------+-++-----++	32937	-3.218	0.00129	----+---	Novel	NA	2.691e-05
ENSG00000035115	ENSG00000035115.21	SH3YL1	mashr_Prostate	NA	NA	2	2	2	58713	3.254	0.001139	+--++-+++---++++-++-++++++++-++--+++-+-	25776	4.197	2.701e-05	+--++-+++---++++-++-++++++++-++	32937	0.631	0.528	--+++-+-	Novel	NA	2.701e-05
ENSG00000035115	ENSG00000035115.21	SH3YL1	mashr_Small_Intestine_Terminal_Ileum	0.0585026	0.00531511	2	2	2	58713	3.221	0.001277	+--++-+++---++++-++-++++++++-++--+++-+-	25776	4.194	2.737e-05	+--++-+++---++++-++-++++++++-++	32937	0.59	0.5551	--+++-+-	Novel	NA	2.737e-05
ENSG00000104936	ENSG00000104936.17	DMPK	mashr_Cells_EBV-transformed_lymphocytes	NA	NA	1	1	1	58713	4.19	2.79e-05	++++++++++----+++++++--+--+++--+-+++-+-	25776	3.17	0.001525	++++++++++----+++++++--+--+++--	32937	2.79	0.005272	+-+++-+-	PLD3(rs145999145); APOE(rs429358); APOE(rs7412); CD33(rs3865444)	Gerring, 2020	2.79e-05
ENSG00000104936	ENSG00000104936.17	DMPK	mashr_Colon_Sigmoid	NA	NA	2	1	1	58713	4.19	2.79e-05	++++++++++----+++++++--+--+++--+-+++-+-	25776	3.17	0.001525	++++++++++----+++++++--+--+++--	32937	2.79	0.005272	+-+++-+-	PLD3(rs145999145); APOE(rs429358); APOE(rs7412); CD33(rs3865444)	Gerring, 2020	2.79e-05
ENSG00000104936	ENSG00000104936.17	DMPK	mashr_Esophagus_Mucosa	0.0684603	6.97321e-08	3	1	1	58713	4.19	2.79e-05	++++++++++----+++++++--+--+++--+-+++-+-	25776	3.17	0.001525	++++++++++----+++++++--+--+++--	32937	2.79	0.005272	+-+++-+-	PLD3(rs145999145); APOE(rs429358); APOE(rs7412); CD33(rs3865444)	Gerring, 2020	2.79e-05
ENSG00000104936	ENSG00000104936.17	DMPK	mashr_Heart_Atrial_Appendage	NA	NA	2	1	1	58713	4.19	2.79e-05	++++++++++----+++++++--+--+++--+-+++-+-	25776	3.17	0.001525	++++++++++----+++++++--+--+++--	32937	2.79	0.005272	+-+++-+-	PLD3(rs145999145); APOE(rs429358); APOE(rs7412); CD33(rs3865444)	Gerring, 2020	2.79e-05
ENSG00000104936	ENSG00000104936.17	DMPK	mashr_Testis	0.186613	8.39514e-14	2	1	1	58713	4.19	2.79e-05	++++++++++----+++++++--+--+++--+-+++-+-	25776	3.17	0.001525	++++++++++----+++++++--+--+++--	32937	2.79	0.005272	+-+++-+-	PLD3(rs145999145); APOE(rs429358); APOE(rs7412); CD33(rs3865444)	Gerring, 2020	2.79e-05
ENSG00000143727	ENSG00000143727.15	ACP1	mashr_Thyroid	NA	NA	2	2	2	58713	3.203	0.001359	+--++-+++---++++-++-+++-++++-++--+++-+-	25776	4.187	2.826e-05	+--++-+++---++++-++-+++-++++-++	32937	0.573	0.5668	--+++-+-	Novel	NA	2.826e-05
ENSG00000143727	ENSG00000143727.15	ACP1	mashr_Brain_Putamen_basal_ganglia	NA	NA	2	2	2	58713	3.208	0.001339	+--++-+++---++++-++-+++-++++-++--+++-+-	25776	4.187	2.831e-05	+--++-+++---++++-++-+++-++++-++	32937	0.579	0.5627	--+++-+-	Novel	NA	2.831e-05
ENSG00000143727	ENSG00000143727.15	ACP1	mashr_Heart_Atrial_Appendage	0.0277489	0.00354991	2	2	2	58713	3.198	0.001382	+--++-+++---++++-++-+++-++++-++--+++-+-	25776	4.185	2.85e-05	+--++-+++---++++-++-+++-++++-++	32937	0.568	0.5701	--+++-+-	Novel	NA	2.85e-05
ENSG00000035115	ENSG00000035115.21	SH3YL1	mashr_Lung	0.0464421	5.78924e-06	2	2	2	58713	3.167	0.001539	+--++-+++---++++-++-+++-++++-++--+++-+-	25776	4.183	2.881e-05	+--++-+++---++++-++-+++-++++-++	32937	0.528	0.5972	--+++-+-	Novel	NA	2.881e-05
ENSG00000143727	ENSG00000143727.15	ACP1	mashr_Brain_Hippocampus	NA	NA	2	2	2	58713	3.18	0.001472	+--++-+++---++++-++-+++-++++-++--+++-+-	25776	4.182	2.888e-05	+--++-+++---++++-++-+++-++++-++	32937	0.546	0.5849	--+++-+-	Novel	NA	2.888e-05
ENSG00000143727	ENSG00000143727.15	ACP1	mashr_Artery_Aorta	0.0327941	0.00108784	2	2	2	58713	3.157	0.001592	+--++-+++---++++-++-+++-++++-++--+++-+-	25776	4.18	2.914e-05	+--++-+++---++++-++-+++-++++-++	32937	0.518	0.6046	--+++-+-	Novel	NA	2.914e-05
ENSG00000143727	ENSG00000143727.15	ACP1	mashr_Artery_Tibial	0.110877	9.91345e-14	3	2	2	58713	3.137	0.001704	+--++-+++---++++-++-+++-++++-++--+++-+-	25776	4.177	2.951e-05	+--++-+++---++++-++-+++-++++-++	32937	0.494	0.6216	--+++-+-	Novel	NA	2.951e-05
ENSG00000143727	ENSG00000143727.15	ACP1	mashr_Artery_Coronary	NA	NA	2	2	2	58713	3.126	0.001771	+--++-+++---++++-++-+++-++++-++--+++-+-	25776	4.174	2.987e-05	+--++-+++---++++-++-+++-++++-++	32937	0.481	0.6306	--+++-+-	Novel	NA	2.987e-05
ENSG00000165916	ENSG00000165916.8	PSMC3	mashr_Artery_Aorta	0.0654915	3.32879e-06	2	2	2	58713	-4.174	2.996e-05	------++-++-----+---++-+-----+--+--+--+	25776	-3.662	0.00025	------++-++-----+---++-+-----+-	32937	-2.333	0.01966	-+--+--+	CELF1(rs10838725)	NA	2.996e-05
ENSG00000170684	ENSG00000170684.8	ZNF296	mashr_Whole_Blood	0.0116671	0.0111762	1	1	1	58713	3.215	0.001306	+-+++++-++++-+-+++-++---++-+++-++-+++-+	25776	4.173	3e-05	+-+++++-++++-+-+++-++---++-+++-	32937	0.6	0.5485	++-+++-+	PLD3(rs145999145); APOE(rs429358); APOE(rs7412); CD33(rs3865444)	NA	3e-05
ENSG00000275759	ENSG00000275759.1	AC026367.3	mashr_Brain_Hippocampus	0.0411895	0.0146326	3	3	3	58713	-3.002	0.002682	------+---+--+-+-+-----+--+----+--++--+	25776	-4.173	3.001e-05	------+---+--+-+-+-----+--+----	32937	-0.316	0.7519	+--++--+	Novel	NA	3.001e-05
ENSG00000073008	ENSG00000073008.14	PVR	mashr_Brain_Hippocampus	NA	NA	2	2	2	58713	-4.172	3.019e-05	------+---++--+-++-+--+--++--++-++-+---	25776	-3.635	0.0002783	------+---++--+-++-+--+--++--++	32937	-2.355	0.01853	-++-+---	PLD3(rs145999145); APOE(rs429358); APOE(rs7412); CD33(rs3865444)	Gerring, 2020	3.019e-05
ENSG00000270761	ENSG00000270761.1	AL355353.2	mashr_Small_Intestine_Terminal_Ileum	NA	NA	3	3	3	58713	-4.172	3.024e-05	-+---++---+----+----------+-+---++----+	25776	-3.753	0.0001744	-+---++---+----+----------+-+--	32937	-2.249	0.0245	-++----+	TREM2(rs75932628); TREML2(rs9381040); CD2AP(rs10948363)	NA	3.024e-05
ENSG00000143727	ENSG00000143727.15	ACP1	mashr_Colon_Sigmoid	0.0584134	9.94545e-05	2	2	2	58713	3.128	0.00176	+--++-+++---++++-++-+++-++++-++--+++-+-	25776	4.171	3.027e-05	+--++-+++---++++-++-+++-++++-++	32937	0.486	0.6269	--+++-+-	Novel	NA	3.027e-05
ENSG00000111707	ENSG00000111707.11	SUDS3	mashr_Esophagus_Mucosa	0.0306545	0.00039147	2	2	2	58713	2.733	0.006283	++++++++++--+-+-+++++-+-++-++++-++--++-	25776	4.169	3.065e-05	++++++++++--+-+-+++++-+-++-++++	32937	-0.039	0.9687	-++--++-	Novel	NA	3.065e-05
ENSG00000117298	ENSG00000117298.14	ECE1	mashr_Brain_Cortex	NA	NA	2	1	1	58713	-3.574	0.0003518	++-----+--+-++++---+--+-+++-+-+++------	25776	-0.686	0.4925	++-----+--+-++++---+--+-+++-+-+	32937	-4.164	3.121e-05	++------	Novel	NA	3.121e-05
ENSG00000117298	ENSG00000117298.14	ECE1	mashr_Heart_Atrial_Appendage	NA	NA	2	1	1	58713	-3.574	0.0003518	++-----+--+-++++---+--+-+++-+-+++------	25776	-0.686	0.4925	++-----+--+-++++---+--+-+++-+-+	32937	-4.164	3.121e-05	++------	Novel	NA	3.121e-05
ENSG00000117298	ENSG00000117298.14	ECE1	mashr_Heart_Left_Ventricle	NA	NA	2	1	1	58713	-3.574	0.0003518	++-----+--+-++++---+--+-+++-+-+++------	25776	-0.686	0.4925	++-----+--+-++++---+--+-+++-+-+	32937	-4.164	3.121e-05	++------	Novel	NA	3.121e-05
ENSG00000117298	ENSG00000117298.14	ECE1	mashr_Ovary	NA	NA	2	1	1	58713	3.574	0.0003518	--+++++-++-+----+++-++-+---+-+---++++++	25776	0.686	0.4925	--+++++-++-+----+++-++-+---+-+-	32937	4.164	3.121e-05	--++++++	Novel	NA	3.121e-05
ENSG00000152128	ENSG00000152128.13	TMEM163	mashr_Thyroid	0.0996285	1.75744e-12	3	3	3	58713	-3.952	7.759e-05	-+----+----++---+----+---+--+--+--+---+	25776	-4.163	3.138e-05	-+----+----++---+----+---+--+--	32937	-1.593	0.1111	+--+---+	BIN1(rs6733839)	NA	3.138e-05
ENSG00000143727	ENSG00000143727.15	ACP1	mashr_Small_Intestine_Terminal_Ileum	NA	NA	2	2	2	58713	3.085	0.002034	+--++-+++---++++-++-+++-++++-++--+++-+-	25776	4.163	3.147e-05	+--++-+++---++++-++-+++-++++-++	32937	0.437	0.6622	--+++-+-	Novel	NA	3.147e-05
ENSG00000143727	ENSG00000143727.15	ACP1	mashr_Lung	NA	NA	2	2	2	58713	3.095	0.001968	+--++-+++---++++-++-+++-++++-++--+++-+-	25776	4.162	3.152e-05	+--++-+++---++++-++-+++-++++-++	32937	0.45	0.6526	--+++-+-	Novel	NA	3.152e-05
ENSG00000109920	ENSG00000109920.12	FNBP4	mashr_Spleen	0.0527423	0.00228007	2	2	2	58713	-4.049	5.147e-05	+--+-+-++-+-+-+---+----+----++++-------	25776	-1.406	0.1596	+--+-+-++-+-+-+---+----+----+++	32937	-4.162	3.16e-05	+-------	CELF1(rs10838725)	NA	3.16e-05
ENSG00000187244	ENSG00000187244.10	BCAM	mashr_Skin_Sun_Exposed_Lower_leg	0.0357375	1.97805e-05	3	1.96774	2	58713	-4.161	3.174e-05	-++-----+-+-+--------+--+-++---+-+---+-	25776	-4.042	5.29e-05	-++-----+-+-+--------+--+-++---	32937	-1.979	0.04783	+-+---+-	PLD3(rs145999145); APOE(rs429358); APOE(rs7412); CD33(rs3865444)	Gerring, 2020	3.174e-05
ENSG00000165457	ENSG00000165457.13	FOLR2	mashr_Adipose_Subcutaneous	NA	NA	3	2	2	58351	3.549	0.0003864	-+++-+++++?+++-+++-?+++++++++++++---+++	25414	4.16	3.182e-05	-+++-+++++?+++-+++-?+++++++++++	32937	1.07	0.2847	++---+++	Novel	NA	3.182e-05
ENSG00000073008	ENSG00000073008.14	PVR	mashr_Testis	0.0530773	0.00015259	2	2	2	58713	-3.873	0.0001074	-+-+--+----+------++----+----+--+-----+	25776	-4.159	3.203e-05	-+-+--+----+------++----+----+-	32937	-1.493	0.1356	-+-----+	PLD3(rs145999145); APOE(rs429358); APOE(rs7412); CD33(rs3865444)	Gerring, 2020	3.203e-05
ENSG00000165457	ENSG00000165457.13	FOLR2	mashr_Esophagus_Mucosa	NA	NA	2	2	2	58351	3.548	0.000388	-+++-+++++?+++-+++-?+++++++++++++---+++	25414	4.157	3.219e-05	-+++-+++++?+++-+++-?+++++++++++	32937	1.071	0.2843	++---+++	Novel	NA	3.219e-05
ENSG00000165916	ENSG00000165916.8	PSMC3	mashr_Liver	0.165474	2.62151e-08	2	1	1	58713	-4.156	3.234e-05	+------++-----------++-+-------++------	25776	-2.843	0.004467	+------++-----------++-+-------	32937	-3.034	0.002413	++------	CELF1(rs10838725)	NA	3.234e-05
ENSG00000221962	ENSG00000221962.3	TMEM14EP	DGN-WB	0.0171898	6.52637e-05	14	14	14	58713	4.155	3.251e-05	++-++-++++++++++--++++------+++++-+-+++	25776	3.344	0.000827	++-++-++++++++++--++++------+++	32937	2.59	0.009603	++-+-+++	Novel	NA	3.251e-05
ENSG00000104936	ENSG00000104936.13	DMPK	DGN-WB	0.287453	9.63371e-70	46	43.8065	43.25	58713	4.152	3.29e-05	+++++-++++-+--+++++++--+--+++--++-++-+-	25776	3.216	0.001298	+++++-++++-+--+++++++--+--+++--	32937	2.699	0.006962	++-++-+-	PLD3(rs145999145); APOE(rs429358); APOE(rs7412); CD33(rs3865444)	Gerring, 2020	3.29e-05
ENSG00000167191	ENSG00000167191.11	GPRC5B	mashr_Lung	0.129563	6.71989e-15	3	3	3	58713	4.15	3.331e-05	++---+-+++-+++-+-+---+++++++++++-++++++	25776	2.441	0.01466	++---+-+++-+++-+-+---++++++++++	32937	3.381	0.0007217	+-++++++	KNOP1(16:19725873:G:A)	NA	3.331e-05
ENSG00000185800	ENSG00000185800.11	DMWD	mashr_Esophagus_Gastroesophageal_Junction	NA	NA	1	1	1	58713	4.146	3.378e-05	++++++++++----+++++++--+--+++--+-+++-+-	25776	3.159	0.001585	++++++++++----+++++++--+--+++--	32937	2.742	0.006111	+-+++-+-	PLD3(rs145999145); APOE(rs429358); APOE(rs7412); CD33(rs3865444)	NA	3.378e-05
ENSG00000185800	ENSG00000185800.11	DMWD	mashr_Esophagus_Mucosa	0.0417156	3.61343e-05	1	1	1	58713	4.146	3.378e-05	++++++++++----+++++++--+--+++--+-+++-+-	25776	3.159	0.001585	++++++++++----+++++++--+--+++--	32937	2.742	0.006111	+-+++-+-	PLD3(rs145999145); APOE(rs429358); APOE(rs7412); CD33(rs3865444)	NA	3.378e-05
ENSG00000165457	ENSG00000165457.13	FOLR2	mashr_Artery_Aorta	NA	NA	2	2	2	58351	3.55	0.0003858	-+++-+++++?+++-+++-?+++++++++++++---+++	25414	4.146	3.385e-05	-+++-+++++?+++-+++-?+++++++++++	32937	1.083	0.2789	++---+++	Novel	NA	3.385e-05
ENSG00000143727	ENSG00000143727.15	ACP1	mashr_Adipose_Subcutaneous	0.0181939	0.00260961	2	2	2	58713	3.029	0.002455	+--++-+++---++++-++-+++-++++-++--+++-+-	25776	4.145	3.392e-05	+--++-+++---++++-++-+++-++++-++	32937	0.377	0.7064	--+++-+-	Novel	NA	3.392e-05
ENSG00000165457	ENSG00000165457.13	FOLR2	mashr_Heart_Atrial_Appendage	NA	NA	2	2	2	58351	3.566	0.0003628	-+++-+++++?+++-+++-?+++++++++++++---+++	25414	4.145	3.403e-05	-+++-+++++?+++-+++-?+++++++++++	32937	1.105	0.269	++---+++	Novel	NA	3.403e-05
ENSG00000165457	ENSG00000165457.13	FOLR2	mashr_Ovary	NA	NA	2	2	2	58351	3.539	0.0004013	-+++-+++++?+++-+++-?+++++++++++++---+++	25414	4.144	3.415e-05	-+++-+++++?+++-+++-?+++++++++++	32937	1.071	0.2843	++---+++	Novel	NA	3.415e-05
ENSG00000130511	ENSG00000130511.15	SSBP4	mashr_Esophagus_Muscularis	0.0719233	1.17938e-07	3	1.93548	2.25	58713	-4.142	3.436e-05	-+----+-----+-----++-++--------+-+-+--+	25776	-3.937	8.242e-05	-+----+-----+-----++-++--------	32937	-2.048	0.04058	+-+-+--+	Novel	NA	3.436e-05
ENSG00000185800	ENSG00000185800.11	DMWD	mashr_Adrenal_Gland	NA	NA	2	2	2	58713	4.142	3.439e-05	+++++++++-----+++++++--+-++++--+-+++-+-	25776	3.173	0.001511	+++++++++-----+++++++--+-++++--	32937	2.724	0.006451	+-+++-+-	PLD3(rs145999145); APOE(rs429358); APOE(rs7412); CD33(rs3865444)	NA	3.439e-05
ENSG00000124194	ENSG00000124194.16	GDAP1L1	mashr_Artery_Tibial	0.0329673	7.98568e-05	1	1	1	58713	3.575	0.0003507	++-++++++++--+++++-+++-+-++++-++-+++---	25776	4.141	3.462e-05	++-++++++++--+++++-+++-+-++++-+	32937	1.11	0.2672	+-+++---	Novel	NA	3.462e-05
ENSG00000132823	ENSG00000132823.10	OSER1	mashr_Skin_Sun_Exposed_Lower_leg	NA	NA	1	1	1	58713	-3.575	0.0003507	--+--------++-----+---+-+----+--+---+++	25776	-4.141	3.462e-05	--+--------++-----+---+-+----+-	32937	-1.11	0.2672	-+---+++	Novel	NA	3.462e-05
ENSG00000132823	ENSG00000132823.10	OSER1	mashr_Spleen	0.231789	7.4328e-12	2	1	2	58713	-3.054	0.002258	--+--------++-----+---+-+----+------+++	25776	-4.141	3.462e-05	--+--------++-----+---+-+----+-	32937	-0.415	0.6785	-----+++	Novel	NA	3.462e-05
ENSG00000165457	ENSG00000165457.13	FOLR2	mashr_Skin_Not_Sun_Exposed_Suprapubic	NA	NA	2	2	2	58351	3.565	0.000364	-+++-+++++?+++-+++-?+++++++++++++---+++	25414	4.141	3.464e-05	-+++-+++++?+++-+++-?+++++++++++	32937	1.108	0.268	++---+++	Novel	NA	3.464e-05
ENSG00000035115	ENSG00000035115.21	SH3YL1	mashr_Liver	0.0342801	0.0159237	2	2	2	58713	2.988	0.002806	+--++-+++---++++-++-+++-++++-++--+++-+-	25776	4.139	3.496e-05	+--++-+++---++++-++-+++-++++-++	32937	0.329	0.7424	--+++-+-	Novel	NA	3.496e-05
ENSG00000166924	ENSG00000166924.8	NYAP1	mashr_Brain_Cortex	NA	NA	2	1	1	58713	4.138	3.497e-05	+-++-++++++--+++-++++-++++++-++++++-+++	25776	3.957	7.587e-05	+-++-++++++--+++-++++-++++++-++	32937	2.025	0.04289	++++-+++	ZCWPW1(rs1476679)	NA	3.497e-05
ENSG00000166924	ENSG00000166924.8	NYAP1	mashr_Colon_Transverse	NA	NA	1	1	1	58713	-4.138	3.497e-05	-+--+------++---+----+------+------+---	25776	-3.957	7.587e-05	-+--+------++---+----+------+--	32937	-2.025	0.04289	----+---	ZCWPW1(rs1476679)	NA	3.497e-05
ENSG00000275759	ENSG00000275759.1	AC026367.3	mashr_Thyroid	0.34536	1.40112e-48	3	3	3	58713	-2.942	0.00326	------+---+--+-+-+-----+--+----+--++--+	25776	-4.138	3.498e-05	------+---+--+-+-+-----+--+----	32937	-0.267	0.7894	+--++--+	Novel	NA	3.498e-05
ENSG00000089327	ENSG00000089327.14	FXYD5	mashr_Esophagus_Mucosa	0.275023	1.09002e-31	2	1	1	58713	-4.136	3.527e-05	-++---+-+---++++---++-----++--+-+------	25776	-1.886	0.05923	-++---+-+---++++---++-----++--+	32937	-3.854	0.0001162	-+------	PLD3(rs145999145); APOE(rs429358); APOE(rs7412)	NA	3.527e-05
ENSG00000149177	ENSG00000149177.12	PTPRJ	mashr_Stomach	0.036852	0.00224245	2	2	2	58713	4.136	3.54e-05	+-++-+-+++-++++++-+--+-+++++-++++++++++	25776	3.686	0.0002281	+-++-+-+++-++++++-+--+-+++++-++	32937	2.261	0.02375	++++++++	CELF1(rs10838725)	NA	3.54e-05
ENSG00000143727	ENSG00000143727.15	ACP1	mashr_Minor_Salivary_Gland	NA	NA	2	2	2	58713	2.99	0.002788	+--++-+++---++++-++-+++-++++-++--+++-+-	25776	4.132	3.603e-05	+--++-+++---++++-++-+++-++++-++	32937	0.337	0.7358	--+++-+-	Novel	NA	3.603e-05
ENSG00000105287	ENSG00000105287.12	PRKD2	mashr_Esophagus_Muscularis	0.214561	5.55705e-22	4	2.96774	3	58713	-3.615	0.0003	+++----+++++-+--++++-----+----+--------	25776	-0.789	0.4301	+++----+++++-+--++++-----+----+	32937	-4.129	3.645e-05	--------	PLD3(rs145999145); APOE(rs429358); APOE(rs7412); CD33(rs3865444)	NA	3.645e-05
ENSG00000165457	ENSG00000165457.13	FOLR2	mashr_Adipose_Visceral_Omentum	NA	NA	3	2	2	58351	3.549	0.0003871	-+++-+++++?+++-+++-?+++++++++++++---+++	25414	4.129	3.651e-05	-+++-+++++?+++-+++-?+++++++++++	32937	1.097	0.2727	++---+++	Novel	NA	3.651e-05
ENSG00000066336	ENSG00000066336.11	SPI1	mashr_Pancreas	NA	NA	2	2	2	58713	-4.128	3.662e-05	-----++++-++-++--------++------+-------	25776	-2.753	0.0059	-----++++-++-++--------++------	32937	-3.076	0.002101	+-------	CELF1(rs10838725)	NA	3.662e-05
ENSG00000120899	ENSG00000120899.17	PTK2B	mashr_Breast_Mammary_Tissue	NA	NA	2	1	2	58713	3.102	0.001922	+--+++-+-+-++-++-++++++--+-++++---++++-	25776	4.127	3.67e-05	+--+++-+-+-++-++-++++++--+-++++	32937	0.49	0.6238	---++++-	PTK2B(rs28834970); CLU(rs9331896)	NA	3.67e-05
ENSG00000120899	ENSG00000120899.17	PTK2B	mashr_Uterus	NA	NA	1	1	1	58713	-3.694	0.0002211	-++---+-+-+--+--+------++-+-----++----+	25776	-4.127	3.67e-05	-++---+-+-+--+--+------++-+----	32937	-1.28	0.2004	-++----+	PTK2B(rs28834970); CLU(rs9331896)	NA	3.67e-05
ENSG00000136717	ENSG00000136717.14	BIN1	mashr_Artery_Tibial	0.139503	1.82929e-17	3	1	2	58713	-4.127	3.683e-05	---++-------+----+++++-------++--+-+--+	25776	-3.633	0.0002805	---++-------+----+++++-------++	32937	-2.296	0.02168	--+-+--+	BIN1(rs6733839)	Gerring, 2020	3.683e-05
ENSG00000100395	ENSG00000100395.14	L3MBTL2	mashr_Brain_Anterior_cingulate_cortex_BA24	0.0593553	0.00543009	1	1	1	58713	3.783	0.000155	--+++-++++++-++++-+-+++++++++---+-++++-	25776	4.126	3.685e-05	--+++-++++++-++++-+-+++++++++--	32937	1.4	0.1614	-+-++++-	Novel	NA	3.685e-05
ENSG00000100395	ENSG00000100395.14	L3MBTL2	mashr_Esophagus_Muscularis	0.0176261	0.0103698	1	1	1	58713	3.783	0.000155	--+++-++++++-++++-+-+++++++++---+-++++-	25776	4.126	3.685e-05	--+++-++++++-++++-+-+++++++++--	32937	1.4	0.1614	-+-++++-	Novel	NA	3.685e-05
ENSG00000100395	ENSG00000100395.14	L3MBTL2	mashr_Heart_Atrial_Appendage	NA	NA	1	1	1	58713	3.783	0.000155	--+++-++++++-++++-+-+++++++++---+-++++-	25776	4.126	3.685e-05	--+++-++++++-++++-+-+++++++++--	32937	1.4	0.1614	-+-++++-	Novel	NA	3.685e-05
ENSG00000100395	ENSG00000100395.14	L3MBTL2	mashr_Heart_Left_Ventricle	NA	NA	1	1	1	58713	3.783	0.000155	--+++-++++++-++++-+-+++++++++---+-++++-	25776	4.126	3.685e-05	--+++-++++++-++++-+-+++++++++--	32937	1.4	0.1614	-+-++++-	Novel	NA	3.685e-05
ENSG00000100395	ENSG00000100395.14	L3MBTL2	mashr_Skin_Not_Sun_Exposed_Suprapubic	0.0516097	2.03436e-06	3	1	2	58713	3.289	0.001005	--+++-++++++-++++-+-+++++++++---+-+-++-	25776	4.126	3.685e-05	--+++-++++++-++++-+-+++++++++--	32937	0.741	0.4587	-+-+-++-	Novel	NA	3.685e-05
ENSG00000073008	ENSG00000073008.14	PVR	mashr_Thyroid	NA	NA	3	3	3	58713	-4.126	3.687e-05	------+---++--+-++-+--+--++--++-++-+---	25776	-3.582	0.0003406	------+---++--+-++-+--+--++--++	32937	-2.34	0.01928	-++-+---	PLD3(rs145999145); APOE(rs429358); APOE(rs7412); CD33(rs3865444)	Gerring, 2020	3.687e-05
ENSG00000130511	ENSG00000130511.15	SSBP4	mashr_Liver	0.0633386	0.000617371	1	1	1	58713	-4.124	3.724e-05	-+----+-----+-+---+--++----+---+-+-+---	25776	-3.694	0.0002205	-+----+-----+-+---+--++----+---	32937	-2.238	0.02522	+-+-+---	Novel	NA	3.724e-05
ENSG00000180448	ENSG00000180448.10	AC004151.1	mashr_Brain_Putamen_basal_ganglia	NA	NA	3	1.92857	3	51951	4.122	3.758e-05	+++-----+++++?-++-+-?-?++++++++--++?+++	22899	3.96	7.485e-05	+++-----+++++?-++-+-?-?++++++++	29052	1.996	0.04594	--++?+++	ABCA7(rs4147929)	NA	3.758e-05
ENSG00000198087	ENSG00000198087.7	CD2AP	mashr_Whole_Blood	0.05979	5.71678e-09	3	1	1	58713	4.119	3.797e-05	+-+++-++++-++++--++-+++-++-+++-----++++	25776	4.027	5.659e-05	+-+++-++++-++++--++-+++-++-+++-	32937	1.938	0.05262	----++++	TREM2(rs75932628); TREML2(rs9381040); CD2AP(rs10948363)	Nagpal, 2019	3.797e-05
ENSG00000165533	ENSG00000165533.14	TTC8	DGN-WB	0.00472482	0.0369055	36	35.9355	36	58713	-4.117	3.837e-05	--+-+++----++-+-+----------+---++------	25776	-2.822	0.004766	--+-+++----++-+-+----------+---	32937	-3	0.0027	++------	RIN3,SLC24A4(rs10498633)	NA	3.837e-05
ENSG00000106692	ENSG00000106692.13	FKTN	mashr_Artery_Coronary	NA	NA	3	1.96774	3	58713	3.759	0.0001709	--+++++++++----+++++++++---+++-+++++++-	25776	1.025	0.3055	--+++++++++----+++++++++---+++-	32937	4.112	3.93e-05	+++++++-	Novel	NA	3.93e-05
ENSG00000270761	ENSG00000270761.1	AL355353.2	mashr_Liver	NA	NA	2	2	2	58713	-4.111	3.932e-05	-+---++---+----+----------+-+---+-----+	25776	-3.652	0.0002599	-+---++---+----+----------+-+--	32937	-2.258	0.02392	-+-----+	TREM2(rs75932628); TREML2(rs9381040); CD2AP(rs10948363)	NA	3.932e-05
ENSG00000185800	ENSG00000185800.11	DMWD	mashr_Spleen	0.0877727	9.64608e-05	1	1	1	58713	4.111	3.933e-05	++++--++-+-+--+++++++-++--+++--+++++++-	25776	2.7	0.00693	++++--++-+-+--+++++++-++--+++--	32937	3.101	0.001932	+++++++-	PLD3(rs145999145); APOE(rs429358); APOE(rs7412); CD33(rs3865444)	NA	3.933e-05
ENSG00000234906	ENSG00000234906.9	APOC2	mashr_Brain_Amygdala	NA	NA	2	1	2	57358	4.111	3.939e-05	+0+---++++---?-+---+---+-++--+-++-+++++	24421	2.137	0.0326	+0+---++++---?-+---+---+-++--+-	32937	3.585	0.0003371	++-+++++	PLD3(rs145999145); APOE(rs429358); APOE(rs7412); CD33(rs3865444)	Gerring, 2020	3.939e-05
ENSG00000180448	ENSG00000180448.10	AC004151.1	mashr_Testis	0.113221	1.13845e-08	3	1.7	1	35951	-3.756	0.0001724	--+-++-+-+--+?---++----------+-?+-???--	24421	-4.11	3.961e-05	--+-++-+-+--+?---++----------+-	11530	-0.652	0.5145	?+-???--	ABCA7(rs4147929)	NA	3.961e-05
ENSG00000165916	ENSG00000165916.8	PSMC3	mashr_Artery_Tibial	0.0931785	9.1327e-12	2	2	2	58713	-4.109	3.97e-05	------++-++-----+---++-+-----+--+--+--+	25776	-3.632	0.0002808	------++-++-----+---++-+-----+-	32937	-2.273	0.02303	-+--+--+	CELF1(rs10838725)	NA	3.97e-05
ENSG00000074964	ENSG00000074964.16	ARHGEF10L	mashr_Skin_Sun_Exposed_Lower_leg	0.0889118	4.93498e-12	2	2	2	58713	-4.108	3.985e-05	-----+++++------+--++-++-----+-----+---	25776	-1.816	0.06934	-----+++++------+--++-++-----+-	32937	-3.878	0.0001051	----+---	Novel	NA	3.985e-05
ENSG00000185800	ENSG00000185800.11	DMWD	mashr_Colon_Sigmoid	0.098427	1.96406e-07	3	2.96774	3	58713	4.104	4.058e-05	++-++-++++-+--+++-+-++-++-++---+++++++-	25776	2.908	0.003639	++-++-++++-+--+++-+-++-++-++---	32937	2.907	0.003647	+++++++-	PLD3(rs145999145); APOE(rs429358); APOE(rs7412); CD33(rs3865444)	NA	4.058e-05
ENSG00000275759	ENSG00000275759.1	AC026367.3	mashr_Adipose_Subcutaneous	0.159175	5.31265e-20	3	3	3	58713	-2.954	0.003135	------+------+-+-+-----+--+----+--++--+	25776	-4.103	4.073e-05	------+------+-+-+-----+--+----	32937	-0.314	0.7533	+--++--+	Novel	NA	4.073e-05
ENSG00000183020	ENSG00000183020.9	AP2A2	DGN-WB	0.015459	0.000153759	20	17.9032	17.75	58713	-4.1	4.131e-05	+--+-++--+-++----+++----------+--------	25776	-2.536	0.01122	+--+-++--+-++----+++----------+	32937	-3.231	0.001234	--------	rs10751667: 6.00e-07, PMID: 24162737	NA	4.131e-05
ENSG00000066336	ENSG00000066336.11	SPI1	mashr_Cells_EBV-transformed_lymphocytes	NA	NA	2	2	2	58713	4.096	4.195e-05	-++-+-++-+-+++++++-++-+-++++-+--++++++-	25776	1.821	0.06867	-++-+-++-+-+++++++-++-+-++++-+-	32937	3.859	0.0001139	-++++++-	CELF1(rs10838725)	NA	4.195e-05
ENSG00000078487	ENSG00000078487.17	ZCWPW1	mashr_Brain_Hippocampus	0.238192	2.76233e-10	3	2	2	58713	-4.096	4.205e-05	-+-------+----+-+------+--+----------+-	25776	-3.856	0.0001153	-+-------+----+-+------+--+----	32937	-2.058	0.03963	------+-	ZCWPW1(rs1476679)	Bhattacharya, 2021	4.205e-05
ENSG00000223891	ENSG00000223891.5	OSER1-DT	mashr_Brain_Anterior_cingulate_cortex_BA24	NA	NA	3	3	3	58713	-3.169	0.001531	-----------++-----+-------+--++-+-++--+	25776	-4.096	4.21e-05	-----------++-----+-------+--++	32937	-0.608	0.5434	-+-++--+	rs190457471: 5.00e-06, PMID: 27770636	NA	4.21e-05
ENSG00000125743	ENSG00000125743.10	SNRPD2	mashr_Esophagus_Mucosa	0.214008	3.47776e-24	2	1	1	58713	4.094	4.233e-05	+++--++++-+++-+++++-+-++-++++---+-+++++	25776	2.783	0.00538	+++--++++-+++-+++++-+-++-++++--	32937	3.004	0.002662	-+-+++++	PLD3(rs145999145); APOE(rs429358); APOE(rs7412); CD33(rs3865444)	NA	4.233e-05
ENSG00000147649	ENSG00000147649.9	MTDH	mashr_Adipose_Subcutaneous	NA	NA	2	1	2	58449	4.094	4.243e-05	+++++++-++?-?+++-++-+--+++++++++--+++++	25512	3.338	0.0008423	+++++++-++?-?+++-++-+--++++++++	32937	2.515	0.01189	+--+++++	Novel	NA	4.243e-05
ENSG00000105287	ENSG00000105287.8	PRKD2	DGN-WB	0.221226	6.23802e-52	20	18	19.875	58713	-3.456	0.0005479	+++----++++--+--++-+-+-----+--+--------	25776	-0.59	0.5553	+++----++++--+--++-+-+-----+--+	32937	-4.093	4.263e-05	--------	PLD3(rs145999145); APOE(rs429358); APOE(rs7412); CD33(rs3865444)	NA	4.263e-05
ENSG00000275759	ENSG00000275759.1	AC026367.3	mashr_Esophagus_Mucosa	0.209537	7.78713e-24	3	3	3	58713	-2.945	0.003229	------+---+--+-+-+-----+--+----+--++--+	25776	-4.093	4.264e-05	------+---+--+-+-+-----+--+----	32937	-0.311	0.7555	+--++--+	Novel	NA	4.264e-05
ENSG00000130511	ENSG00000130511.10	SSBP4	DGN-WB	0.0670796	1.34528e-15	29	25.6452	26.75	58713	-4.091	4.292e-05	-+---+-----++-+---+--+-----+--++-+-+---	25776	-4.05	5.127e-05	-+---+-----++-+---+--+-----+--+	32937	-1.88	0.06015	+-+-+---	Novel	NA	4.292e-05
ENSG00000228421	ENSG00000228421.2	AC005013.1	mashr_Vagina	0.217026	3.57733e-08	2	1	2	58713	-3.633	0.0002797	----+++-++---+++++----++---+-+---------	25776	-0.859	0.3902	----+++-++---+++++----++---+-+-	32937	-4.091	4.296e-05	--------	NME8(rs2718058)	NA	4.296e-05
ENSG00000275759	ENSG00000275759.1	AC026367.3	mashr_Skin_Not_Sun_Exposed_Suprapubic	0.221493	1.08801e-25	3	3	3	58713	-2.931	0.003384	------+---+--+-+-+-----+--+----+--++--+	25776	-4.09	4.321e-05	------+---+--+-+-+-----+--+----	32937	-0.295	0.7681	+--++--+	Novel	NA	4.321e-05
ENSG00000135341	ENSG00000135341.17	MAP3K7	mashr_Brain_Cortex	NA	NA	2	2	2	58713	-3.293	0.0009907	-++++----+---++---+++-+--+--+----------	25776	-0.347	0.7282	-++++----+---++---+++-+--+--+--	32937	-4.089	4.324e-05	--------	Novel	NA	4.324e-05
ENSG00000073008	ENSG00000073008.14	PVR	mashr_Colon_Sigmoid	0.0832127	1.80938e-06	2	2	2	58713	-4.089	4.327e-05	------+---++--+-++-+--+--++--++-++-+---	25776	-3.534	0.0004095	------+---++--+-++-+--+--++--++	32937	-2.334	0.01962	-++-+---	PLD3(rs145999145); APOE(rs429358); APOE(rs7412); CD33(rs3865444)	Gerring, 2020	4.327e-05
ENSG00000275759	ENSG00000275759.1	AC026367.3	mashr_Colon_Sigmoid	0.340679	2.46606e-26	3	3	3	58713	-2.958	0.003093	------+---+--+-+-+-----+--+-+--+--++--+	25776	-4.089	4.327e-05	------+---+--+-+-+-----+--+-+--	32937	-0.332	0.7397	+--++--+	Novel	NA	4.327e-05
ENSG00000099622	ENSG00000099622.13	CIRBP	mashr_Kidney_Cortex	NA	NA	1	1	1	56315	-3.157	0.001594	++-+++-++--+--+??--+-+-+--+------------	23378	-0.047	0.9628	++-+++-++--+--+??--+-+-+--+----	32937	-4.089	4.338e-05	--------	ABCA7(rs4147929)	NA	4.338e-05
ENSG00000138613	ENSG00000138613.13	APH1B	mashr_Esophagus_Mucosa	0.0132344	0.0207127	2	2	2	58713	4.087	4.37e-05	--++++-++---+++++--++--+-+-++-++--+-+++	25776	2.767	0.005663	--++++-++---+++++--++--+-+-++-+	32937	3.009	0.00262	+--+-+++	TRIP4(rs74615166)	NA	4.37e-05
ENSG00000234906	ENSG00000234906.9	APOC2	mashr_Heart_Atrial_Appendage	0.177889	2.2541e-15	2	1	2	57358	4.086	4.395e-05	+0+---++++---?-+---+---+-++--+-++-+++++	24421	2.122	0.03381	+0+---++++---?-+---+---+-++--+-	32937	3.564	0.0003651	++-+++++	PLD3(rs145999145); APOE(rs429358); APOE(rs7412); CD33(rs3865444)	Gerring, 2020	4.395e-05
ENSG00000079101	ENSG00000079101.16	CLUL1	mashr_Brain_Caudate_basal_ganglia	0.0961588	4.72087e-05	3	2	3	58713	-3.827	0.0001298	---++---+--+++--+++----++++--+-+-------	25776	-1.158	0.2467	---++---+--+++--+++----++++--+-	32937	-4.085	4.415e-05	+-------	Novel	NA	4.415e-05
ENSG00000175489	ENSG00000175489.9	LRRC25	mashr_Artery_Tibial	0.042477	7.72191e-06	2	1	1.75	58713	-4.081	4.48e-05	-+----+-+-----+--+++-++----+-+-+---+---	25776	-2.8	0.00511	-+----+-+-----+--+++-++----+-+-	32937	-2.972	0.002959	+---+---	Novel	NA	4.48e-05
ENSG00000171492	ENSG00000171492.14	LRRC8D	mashr_Nerve_Tibial	0.228645	2.31582e-27	2	2	2	58713	4.08	4.511e-05	--+++++-+-++-++-++++++++-+-++++++++++++	25776	3.207	0.00134	--+++++-+-++-++-++++++++-+-++++	32937	2.61	0.009065	++++++++	Novel	NA	4.511e-05
ENSG00000175489	ENSG00000175489.9	LRRC25	mashr_Adrenal_Gland	NA	NA	2	1	1.75	58713	-4.079	4.52e-05	-+----+-+-----+--+++-++----+-+-+---+---	25776	-2.8	0.00511	-+----+-+-----+--+++-++----+-+-	32937	-2.969	0.002985	+---+---	Novel	NA	4.52e-05
ENSG00000073008	ENSG00000073008	PVR	DLPFC	0.214853	3.37046e-26	36	28.4839	6.875	58713	-3.198	0.001382	------+---++----+--+--+--+---++++--+---	25776	-4.078	4.538e-05	------+---++----+--+--+--+---++	32937	-0.663	0.5076	++--+---	PLD3(rs145999145); APOE(rs429358); APOE(rs7412); CD33(rs3865444)	Gerring, 2020	4.538e-05
ENSG00000116032	ENSG00000116032.5	GRIN3B	mashr_Brain_Spinal_cord_cervical_c-1	NA	NA	2	1.89286	1.57143	51951	-4.077	4.554e-05	--+-++----++-?+--+-+?-?-+-+-++---+-?-++	22899	-2.63	0.00853	--+-++----++-?+--+-+?-?-+-+-++-	29052	-3.117	0.001826	--+-?-++	ABCA7(rs4147929)	NA	4.554e-05
ENSG00000181027	ENSG00000181027.10	FKRP	mashr_Adipose_Subcutaneous	0.526458	2.54149e-88	5	2	2	58713	-3.239	0.001201	+++----+++++-+--++-++----+++-+---------	25776	-0.281	0.7787	+++----+++++-+--++-++----+++-+-	32937	-4.075	4.592e-05	--------	PLD3(rs145999145); APOE(rs429358); APOE(rs7412); CD33(rs3865444)	NA	4.592e-05
ENSG00000105287	ENSG00000105287.12	PRKD2	mashr_Spleen	0.155654	2.00735e-08	3	1.96774	2	58713	-2.637	0.008371	++-----+++++-+---+-++----+++--+--------	25776	0.626	0.5312	++-----+++++-+---+-++----+++--+	32937	-4.074	4.614e-05	--------	PLD3(rs145999145); APOE(rs429358); APOE(rs7412); CD33(rs3865444)	NA	4.614e-05
ENSG00000188186	ENSG00000188186.10	LAMTOR4	mashr_Brain_Amygdala	0.056881	0.0101749	2	1	1	58713	-4.074	4.623e-05	-++------+----+-+----+----++----------+	25776	-3.104	0.001911	-++------+----+-+----+----++---	32937	-2.694	0.007069	-------+	ZCWPW1(rs1476679)	NA	4.623e-05
ENSG00000275759	ENSG00000275759.1	AC026367.3	mashr_Brain_Caudate_basal_ganglia	0.164952	6.5172e-08	3	3	3	58713	-2.886	0.003897	------+---+--+-+-+-----+--+----+--++--+	25776	-4.073	4.633e-05	------+---+--+-+-+-----+--+----	32937	-0.25	0.8024	+--++--+	Novel	NA	4.633e-05
ENSG00000152128	ENSG00000152128.13	TMEM163	mashr_Artery_Tibial	0.0939549	9.75306e-12	2	1	2	58713	-3.674	0.000239	-+--------+++---+----+------+--+--+----	25776	-4.072	4.668e-05	-+--------+++---+----+------+--	32937	-1.303	0.1926	+--+----	BIN1(rs6733839)	NA	4.668e-05
ENSG00000126803	ENSG00000126803.9	HSPA2	mashr_Colon_Sigmoid	NA	NA	1	1	1	58175	2.521	0.0117	+?++++++-+?+?+++-+0?++-++++++-----+--+-	25238	4.071	4.68e-05	+?++++++-+?+?+++-+0?++-++++++--	32937	-0.213	0.8312	---+--+-	Novel	NA	4.68e-05
ENSG00000126803	ENSG00000126803.9	HSPA2	mashr_Stomach	NA	NA	1	1	1	58175	2.521	0.0117	+?++++++-+?+?+++-+0?++-++++++-----+--+-	25238	4.071	4.68e-05	+?++++++-+?+?+++-+0?++-++++++--	32937	-0.213	0.8312	---+--+-	Novel	NA	4.68e-05
ENSG00000126803	ENSG00000126803.9	HSPA2	mashr_Whole_Blood	NA	NA	1	1	1	58175	-2.521	0.0117	-?------+-?-?---+-0?--+------+++++-++-+	25238	-4.071	4.68e-05	-?------+-?-?---+-0?--+------++	32937	0.213	0.8312	+++-++-+	Novel	NA	4.68e-05
ENSG00000166924	ENSG00000166924.8	NYAP1	mashr_Adipose_Visceral_Omentum	0.184951	3.12171e-19	2	2	2	58713	-4.069	4.725e-05	-+--+--+-+-++---++---------++----+-+---	25776	-3.714	0.000204	-+--+--+-+-++---++---------++--	32937	-2.147	0.0318	--+-+---	ZCWPW1(rs1476679)	NA	4.725e-05
ENSG00000130511	ENSG00000130511.15	SSBP4	mashr_Cells_Cultured_fibroblasts	0.0579401	1.19276e-06	2	1.96774	2	58713	-4.068	4.734e-05	-+---++----++-+---++-+-----+--++-+-+--+	25776	-3.789	0.0001515	-+---++----++-+---++-+-----+--+	32937	-2.08	0.03749	+-+-+--+	Novel	NA	4.734e-05
ENSG00000160870	ENSG00000160870.12	CYP3A7	mashr_Adipose_Visceral_Omentum	0.0578339	1.15918e-06	2	1.22581	1.125	58713	4.066	4.787e-05	++++++++-+++++-+-+++--+++-+++++++++++++	25776	2.902	0.003703	++++++++-+++++-+-+++--+++-+++++	32937	2.861	0.004225	++++++++	ZCWPW1(rs1476679)	NA	4.787e-05
ENSG00000175489	ENSG00000175489.9	LRRC25	mashr_Artery_Aorta	0.0703484	1.01586e-06	3	1.96774	2.75	58713	-4.064	4.819e-05	-+----+-+-----+--+++-++----+-+-+---+---	25776	-2.805	0.005024	-+----+-+-----+--+++-++----+-+-	32937	-2.944	0.003235	+---+---	Novel	NA	4.819e-05
ENSG00000142273	ENSG00000142273.10	CBLC	mashr_Prostate	NA	NA	1	1	1	57358	3.111	0.001863	+++++-++++-++?+++++++-+--++++++-+-+++++	24421	4.064	4.832e-05	+++++-++++-++?+++++++-+--++++++	32937	0.607	0.5441	-+-+++++	PLD3(rs145999145); APOE(rs429358); APOE(rs7412); CD33(rs3865444)	Gerring, 2020	4.832e-05
ENSG00000105287	ENSG00000105287.12	PRKD2	mashr_Artery_Aorta	0.151349	3.27801e-13	4	3.87097	4	58713	-3.592	0.0003284	+++----+++++-+--++++-----+----+-------+	25776	-0.829	0.4073	+++----+++++-+--++++-----+----+	32937	-4.062	4.857e-05	-------+	PLD3(rs145999145); APOE(rs429358); APOE(rs7412); CD33(rs3865444)	NA	4.857e-05
ENSG00000165457	ENSG00000165457.13	FOLR2	mashr_Brain_Amygdala	NA	NA	2	2	2	58351	3.464	0.0005328	-+++-+++++?+++-+++-?+++++++++++++---+++	25414	4.061	4.877e-05	-+++-+++++?+++-+++-?+++++++++++	32937	1.043	0.2971	++---+++	Novel	NA	4.877e-05
ENSG00000175489	ENSG00000175489.9	LRRC25	mashr_Esophagus_Mucosa	0.0176887	0.00735045	3	1.96774	2.75	58713	-4.061	4.892e-05	-+----+-+-----+--+++-++----+-+-+---+---	25776	-2.8	0.005113	-+----+-+-----+--+++-++----+-+-	32937	-2.945	0.003232	+---+---	Novel	NA	4.892e-05
ENSG00000101255	ENSG00000101255.10	TRIB3	mashr_Breast_Mammary_Tissue	0.038848	0.00028866	2	2	2	58713	4.059	4.936e-05	++++-+++++---++++-++---+++++-++++++-+-+	25776	3.234	0.00122	++++-+++++---++++-++---+++++-++	32937	2.558	0.01053	++++-+-+	Novel	NA	4.936e-05
ENSG00000125743	ENSG00000125743.10	SNRPD2	mashr_Lung	0.113917	3.96047e-13	3	3	3	57358	4.058	4.941e-05	+++--+-++-+++?+++++++-++-++++--++++++++	24421	2.737	0.006198	+++--+-++-+++?+++++++-++-++++--	32937	2.999	0.002711	++++++++	PLD3(rs145999145); APOE(rs429358); APOE(rs7412); CD33(rs3865444)	NA	4.941e-05
ENSG00000268568	ENSG00000268568.1	AC007228.9	mashr_Adipose_Subcutaneous	NA	NA	1	1	1	56813	-4.056	5.001e-05	+?+++----+-+??--+-?-++----+--?-----+-+-	23876	-2.445	0.0145	+?+++----+-+??--+-?-++----+--?-	32937	-3.245	0.001174	----+-+-	Novel	NA	5.001e-05
ENSG00000268568	ENSG00000268568.1	AC007228.9	mashr_Artery_Aorta	NA	NA	1	1	1	56813	-4.056	5.001e-05	+?+++----+-+??--+-?-++----+--?-----+-+-	23876	-2.445	0.0145	+?+++----+-+??--+-?-++----+--?-	32937	-3.245	0.001174	----+-+-	Novel	NA	5.001e-05
ENSG00000268568	ENSG00000268568.1	AC007228.9	mashr_Brain_Cerebellum	NA	NA	1	1	1	56813	-4.056	5.001e-05	+?+++----+-+??--+-?-++----+--?-----+-+-	23876	-2.445	0.0145	+?+++----+-+??--+-?-++----+--?-	32937	-3.245	0.001174	----+-+-	Novel	NA	5.001e-05
ENSG00000268568	ENSG00000268568.1	AC007228.9	mashr_Brain_Cortex	NA	NA	1	1	1	56813	-4.056	5.001e-05	+?+++----+-+??--+-?-++----+--?-----+-+-	23876	-2.445	0.0145	+?+++----+-+??--+-?-++----+--?-	32937	-3.245	0.001174	----+-+-	Novel	NA	5.001e-05
ENSG00000268568	ENSG00000268568.1	AC007228.9	mashr_Brain_Nucleus_accumbens_basal_ganglia	0.0339614	0.0154972	2	1	1	56813	-4.056	5.001e-05	+?+++----+-+??--+-?-++----+--?-----+-+-	23876	-2.445	0.0145	+?+++----+-+??--+-?-++----+--?-	32937	-3.245	0.001174	----+-+-	Novel	NA	5.001e-05
ENSG00000268568	ENSG00000268568.1	AC007228.9	mashr_Breast_Mammary_Tissue	NA	NA	1	1	1	56813	-4.056	5.001e-05	+?+++----+-+??--+-?-++----+--?-----+-+-	23876	-2.445	0.0145	+?+++----+-+??--+-?-++----+--?-	32937	-3.245	0.001174	----+-+-	Novel	NA	5.001e-05
ENSG00000268568	ENSG00000268568.1	AC007228.9	mashr_Esophagus_Gastroesophageal_Junction	NA	NA	1	1	1	56813	-4.056	5.001e-05	+?+++----+-+??--+-?-++----+--?-----+-+-	23876	-2.445	0.0145	+?+++----+-+??--+-?-++----+--?-	32937	-3.245	0.001174	----+-+-	Novel	NA	5.001e-05
ENSG00000268568	ENSG00000268568.1	AC007228.9	mashr_Lung	NA	NA	1	1	1	56813	-4.056	5.001e-05	+?+++----+-+??--+-?-++----+--?-----+-+-	23876	-2.445	0.0145	+?+++----+-+??--+-?-++----+--?-	32937	-3.245	0.001174	----+-+-	Novel	NA	5.001e-05
ENSG00000268568	ENSG00000268568.1	AC007228.9	mashr_Muscle_Skeletal	NA	NA	1	1	1	56813	-4.056	5.001e-05	+?+++----+-+??--+-?-++----+--?-----+-+-	23876	-2.445	0.0145	+?+++----+-+??--+-?-++----+--?-	32937	-3.245	0.001174	----+-+-	Novel	NA	5.001e-05
ENSG00000268568	ENSG00000268568.1	AC007228.9	mashr_Skin_Sun_Exposed_Lower_leg	NA	NA	1	1	1	56813	-4.056	5.001e-05	+?+++----+-+??--+-?-++----+--?-----+-+-	23876	-2.445	0.0145	+?+++----+-+??--+-?-++----+--?-	32937	-3.245	0.001174	----+-+-	Novel	NA	5.001e-05
ENSG00000130511	ENSG00000130511.15	SSBP4	mashr_Stomach	0.10003	3.29585e-07	2	2	2	58713	-4.053	5.047e-05	-+----+-----+-+---++-++----+---+---+---	25776	-3.416	0.0006365	-+----+-----+-+---++-++----+---	32937	-2.39	0.01683	+---+---	Novel	NA	5.047e-05
ENSG00000142252	ENSG00000142252.10	GEMIN7	mashr_Cells_EBV-transformed_lymphocytes	NA	NA	2	1.29032	1.25	58713	3.723	0.0001971	++++++-+-+-+-++++-+-+-++-+-++-+---++++-	25776	4.053	5.058e-05	++++++-+-+-+-++++-+-+-++-+-++-+	32937	1.385	0.1661	---++++-	PLD3(rs145999145); APOE(rs429358); APOE(rs7412); CD33(rs3865444)	NA	5.058e-05
ENSG00000136933	ENSG00000136933.16	RABEPK	mashr_Brain_Substantia_nigra	NA	NA	2	1	1	35698	3.013	0.002583	++++?++---?-??---??----+++-?+??+??+??+?	19912	0.428	0.6686	++++?++---?-??---??----+++-?+??	15786	4.051	5.104e-05	+??+??+?	Novel	NA	5.104e-05
ENSG00000135341	ENSG00000135341.17	MAP3K7	mashr_Brain_Hypothalamus	NA	NA	3	2	2	58713	-3.342	0.0008305	+++++----+---+----+++----+--+----------	25776	-0.467	0.6407	+++++----+---+----+++----+--+--	32937	-4.05	5.127e-05	--------	Novel	NA	5.127e-05
ENSG00000160844	ENSG00000160844.6	GATS	DGN-WB	0.310657	2.25425e-76	52	44.9677	47	58713	-4.049	5.142e-05	-+-+-------+---------+----+-+---+----+-	25776	-3.996	6.446e-05	-+-+-------+---------+----+-+--	32937	-1.871	0.06132	-+----+-	rs866500: 5.99e-08, (Lambert et al. 2013)	NA	5.142e-05
ENSG00000204267	ENSG00000204267.13	TAP2	mashr_Adrenal_Gland	NA	NA	3	3	3	58713	4.049	5.144e-05	+++++++-++-++-+-+++++++-+++--++--++-+++	25776	2.898	0.003754	+++++++-++-++-+-+++++++-+++--++	32937	2.842	0.004481	--++-+++	HLA-DRB1(rs9271192); TREM2(rs75932628); TREML2(rs9381040)	NA	5.144e-05
ENSG00000185800	ENSG00000185800.11	DMWD	mashr_Esophagus_Muscularis	0.0495014	1.1922e-05	3	2.93548	3	58713	4.047	5.179e-05	+--+++++++-+--+++-+-++--+-++----++++++-	25776	2.512	0.01201	+--+++++++-+--+++-+-++--+-++---	32937	3.182	0.001464	-++++++-	PLD3(rs145999145); APOE(rs429358); APOE(rs7412); CD33(rs3865444)	NA	5.179e-05
ENSG00000283632	ENSG00000283632.2	EXOC3L2	mashr_Brain_Nucleus_accumbens_basal_ganglia	NA	NA	2	2	2	58713	-3.612	0.0003035	---+++-+--+------++--+--+---++--++-+-++	25776	-4.047	5.182e-05	---+++-+--+------++--+--+---++-	32937	-1.242	0.2141	-++-+-++	PLD3(rs145999145); APOE(rs429358); APOE(rs7412); CD33(rs3865444)	NA	5.182e-05
ENSG00000147649	ENSG00000147649.9	MTDH	mashr_Adipose_Visceral_Omentum	NA	NA	1	1	1	58449	4.047	5.191e-05	+++++++-++?-?+++-++-+--+++++++++--+++++	25512	3.338	0.0008423	+++++++-++?-?+++-++-+--++++++++	32937	2.453	0.01418	+--+++++	Novel	NA	5.191e-05
ENSG00000147649	ENSG00000147649.9	MTDH	mashr_Artery_Aorta	NA	NA	1	1	1	58449	4.047	5.191e-05	+++++++-++?-?+++-++-+--+++++++++--+++++	25512	3.338	0.0008423	+++++++-++?-?+++-++-+--++++++++	32937	2.453	0.01418	+--+++++	Novel	NA	5.191e-05
ENSG00000147649	ENSG00000147649.9	MTDH	mashr_Brain_Amygdala	NA	NA	1	1	1	58449	4.047	5.191e-05	+++++++-++?-?+++-++-+--+++++++++--+++++	25512	3.338	0.0008423	+++++++-++?-?+++-++-+--++++++++	32937	2.453	0.01418	+--+++++	Novel	NA	5.191e-05
ENSG00000147649	ENSG00000147649.9	MTDH	mashr_Brain_Anterior_cingulate_cortex_BA24	NA	NA	1	1	1	58449	4.047	5.191e-05	+++++++-++?-?+++-++-+--+++++++++--+++++	25512	3.338	0.0008423	+++++++-++?-?+++-++-+--++++++++	32937	2.453	0.01418	+--+++++	Novel	NA	5.191e-05
ENSG00000147649	ENSG00000147649.9	MTDH	mashr_Brain_Caudate_basal_ganglia	NA	NA	1	1	1	58449	4.047	5.191e-05	+++++++-++?-?+++-++-+--+++++++++--+++++	25512	3.338	0.0008423	+++++++-++?-?+++-++-+--++++++++	32937	2.453	0.01418	+--+++++	Novel	NA	5.191e-05
ENSG00000147649	ENSG00000147649.9	MTDH	mashr_Brain_Cerebellar_Hemisphere	NA	NA	1	1	1	58449	4.047	5.191e-05	+++++++-++?-?+++-++-+--+++++++++--+++++	25512	3.338	0.0008423	+++++++-++?-?+++-++-+--++++++++	32937	2.453	0.01418	+--+++++	Novel	NA	5.191e-05
ENSG00000147649	ENSG00000147649.9	MTDH	mashr_Brain_Cerebellum	NA	NA	1	1	1	58449	4.047	5.191e-05	+++++++-++?-?+++-++-+--+++++++++--+++++	25512	3.338	0.0008423	+++++++-++?-?+++-++-+--++++++++	32937	2.453	0.01418	+--+++++	Novel	NA	5.191e-05
ENSG00000147649	ENSG00000147649.9	MTDH	mashr_Brain_Frontal_Cortex_BA9	NA	NA	1	1	1	58449	4.047	5.191e-05	+++++++-++?-?+++-++-+--+++++++++--+++++	25512	3.338	0.0008423	+++++++-++?-?+++-++-+--++++++++	32937	2.453	0.01418	+--+++++	Novel	NA	5.191e-05
ENSG00000147649	ENSG00000147649.9	MTDH	mashr_Brain_Hypothalamus	NA	NA	1	1	1	58449	4.047	5.191e-05	+++++++-++?-?+++-++-+--+++++++++--+++++	25512	3.338	0.0008423	+++++++-++?-?+++-++-+--++++++++	32937	2.453	0.01418	+--+++++	Novel	NA	5.191e-05
ENSG00000147649	ENSG00000147649.9	MTDH	mashr_Brain_Nucleus_accumbens_basal_ganglia	NA	NA	1	1	1	58449	4.047	5.191e-05	+++++++-++?-?+++-++-+--+++++++++--+++++	25512	3.338	0.0008423	+++++++-++?-?+++-++-+--++++++++	32937	2.453	0.01418	+--+++++	Novel	NA	5.191e-05
ENSG00000147649	ENSG00000147649.9	MTDH	mashr_Brain_Substantia_nigra	NA	NA	1	1	1	58449	4.047	5.191e-05	+++++++-++?-?+++-++-+--+++++++++--+++++	25512	3.338	0.0008423	+++++++-++?-?+++-++-+--++++++++	32937	2.453	0.01418	+--+++++	Novel	NA	5.191e-05
ENSG00000147649	ENSG00000147649.9	MTDH	mashr_Breast_Mammary_Tissue	NA	NA	1	1	1	58449	4.047	5.191e-05	+++++++-++?-?+++-++-+--+++++++++--+++++	25512	3.338	0.0008423	+++++++-++?-?+++-++-+--++++++++	32937	2.453	0.01418	+--+++++	Novel	NA	5.191e-05
ENSG00000147649	ENSG00000147649.9	MTDH	mashr_Cells_Cultured_fibroblasts	0.0533788	3.11667e-06	1	1	1	58449	4.047	5.191e-05	+++++++-++?-?+++-++-+--+++++++++--+++++	25512	3.338	0.0008423	+++++++-++?-?+++-++-+--++++++++	32937	2.453	0.01418	+--+++++	Novel	NA	5.191e-05
ENSG00000147649	ENSG00000147649.9	MTDH	mashr_Cells_EBV-transformed_lymphocytes	NA	NA	1	1	1	58449	4.047	5.191e-05	+++++++-++?-?+++-++-+--+++++++++--+++++	25512	3.338	0.0008423	+++++++-++?-?+++-++-+--++++++++	32937	2.453	0.01418	+--+++++	Novel	NA	5.191e-05
ENSG00000147649	ENSG00000147649.9	MTDH	mashr_Esophagus_Gastroesophageal_Junction	NA	NA	1	1	1	58449	4.047	5.191e-05	+++++++-++?-?+++-++-+--+++++++++--+++++	25512	3.338	0.0008423	+++++++-++?-?+++-++-+--++++++++	32937	2.453	0.01418	+--+++++	Novel	NA	5.191e-05
ENSG00000147649	ENSG00000147649.9	MTDH	mashr_Heart_Atrial_Appendage	NA	NA	1	1	1	58449	4.047	5.191e-05	+++++++-++?-?+++-++-+--+++++++++--+++++	25512	3.338	0.0008423	+++++++-++?-?+++-++-+--++++++++	32937	2.453	0.01418	+--+++++	Novel	NA	5.191e-05
ENSG00000147649	ENSG00000147649.9	MTDH	mashr_Heart_Left_Ventricle	NA	NA	1	1	1	58449	4.047	5.191e-05	+++++++-++?-?+++-++-+--+++++++++--+++++	25512	3.338	0.0008423	+++++++-++?-?+++-++-+--++++++++	32937	2.453	0.01418	+--+++++	Novel	NA	5.191e-05
ENSG00000147649	ENSG00000147649.9	MTDH	mashr_Kidney_Cortex	NA	NA	1	1	1	58449	4.047	5.191e-05	+++++++-++?-?+++-++-+--+++++++++--+++++	25512	3.338	0.0008423	+++++++-++?-?+++-++-+--++++++++	32937	2.453	0.01418	+--+++++	Novel	NA	5.191e-05
ENSG00000147649	ENSG00000147649.9	MTDH	mashr_Muscle_Skeletal	NA	NA	1	1	1	58449	4.047	5.191e-05	+++++++-++?-?+++-++-+--+++++++++--+++++	25512	3.338	0.0008423	+++++++-++?-?+++-++-+--++++++++	32937	2.453	0.01418	+--+++++	Novel	NA	5.191e-05
ENSG00000147649	ENSG00000147649.9	MTDH	mashr_Nerve_Tibial	NA	NA	1	1	1	58449	4.047	5.191e-05	+++++++-++?-?+++-++-+--+++++++++--+++++	25512	3.338	0.0008423	+++++++-++?-?+++-++-+--++++++++	32937	2.453	0.01418	+--+++++	Novel	NA	5.191e-05
ENSG00000147649	ENSG00000147649.9	MTDH	mashr_Pituitary	NA	NA	1	1	1	58449	4.047	5.191e-05	+++++++-++?-?+++-++-+--+++++++++--+++++	25512	3.338	0.0008423	+++++++-++?-?+++-++-+--++++++++	32937	2.453	0.01418	+--+++++	Novel	NA	5.191e-05
ENSG00000147649	ENSG00000147649.9	MTDH	mashr_Skin_Not_Sun_Exposed_Suprapubic	NA	NA	1	1	1	58449	4.047	5.191e-05	+++++++-++?-?+++-++-+--+++++++++--+++++	25512	3.338	0.0008423	+++++++-++?-?+++-++-+--++++++++	32937	2.453	0.01418	+--+++++	Novel	NA	5.191e-05
ENSG00000147649	ENSG00000147649.9	MTDH	mashr_Stomach	NA	NA	1	1	1	58449	4.047	5.191e-05	+++++++-++?-?+++-++-+--+++++++++--+++++	25512	3.338	0.0008423	+++++++-++?-?+++-++-+--++++++++	32937	2.453	0.01418	+--+++++	Novel	NA	5.191e-05
ENSG00000147649	ENSG00000147649.9	MTDH	mashr_Uterus	NA	NA	1	1	1	58449	4.047	5.191e-05	+++++++-++?-?+++-++-+--+++++++++--+++++	25512	3.338	0.0008423	+++++++-++?-?+++-++-+--++++++++	32937	2.453	0.01418	+--+++++	Novel	NA	5.191e-05
ENSG00000147649	ENSG00000147649.9	MTDH	mashr_Whole_Blood	NA	NA	1	1	1	58449	4.047	5.191e-05	+++++++-++?-?+++-++-+--+++++++++--+++++	25512	3.338	0.0008423	+++++++-++?-?+++-++-+--++++++++	32937	2.453	0.01418	+--+++++	Novel	NA	5.191e-05
ENSG00000175489	ENSG00000175489.9	LRRC25	mashr_Brain_Cerebellum	NA	NA	2	1	1.75	58713	-4.046	5.201e-05	-+----+-+-----+--+++-++----+-+-+---+---	25776	-2.8	0.00511	-+----+-+-----+--+++-++----+-+-	32937	-2.925	0.003439	+---+---	Novel	NA	5.201e-05
ENSG00000073008	ENSG00000073008.14	PVR	mashr_Kidney_Cortex	NA	NA	2	2	2	58713	-4.045	5.228e-05	+-----+---+++---+----+----+-++-++------	25776	-3.086	0.002029	+-----+---+++---+----+----+-++-	32937	-2.671	0.007565	++------	PLD3(rs145999145); APOE(rs429358); APOE(rs7412); CD33(rs3865444)	Gerring, 2020	5.228e-05
ENSG00000138613	ENSG00000138613.13	APH1B	mashr_Skin_Not_Sun_Exposed_Suprapubic	0.0301818	0.000352928	2	2	2	58713	4.045	5.229e-05	+-+++--++---+++++--++--+++-++-++--+-+++	25776	2.243	0.02492	+-+++--++---+++++--++--+++-++-+	32937	3.417	0.0006336	+--+-+++	TRIP4(rs74615166)	NA	5.229e-05
ENSG00000110514	ENSG00000110514.19	MADD	mashr_Esophagus_Mucosa	0.0706341	2.56467e-08	3	3	3	58713	-4.045	5.23e-05	-----+-+-++--+----+----+----+-++------+	25776	-2.663	0.007751	-----+-+-++--+----+----+----+-+	32937	-3.045	0.002325	+------+	CELF1(rs10838725)	NA	5.23e-05
ENSG00000185800	ENSG00000185800.11	DMWD	mashr_Colon_Transverse	0.0926186	1.41357e-07	3	2.96774	3	58713	4.044	5.246e-05	++-++-++++-+--+++-+-++-++-++---+++++++-	25776	2.936	0.003328	++-++-++++-+--+++-+-++-++-++---	32937	2.803	0.005066	+++++++-	PLD3(rs145999145); APOE(rs429358); APOE(rs7412); CD33(rs3865444)	NA	5.246e-05
ENSG00000073060	ENSG00000073060.15	SCARB1	mashr_Muscle_Skeletal	0.107364	3.53428e-16	4	3.96774	4	58713	4.041	5.325e-05	+++++++-------++-+++++++++++++--+++++-+	25776	2.576	0.01	+++++++-------++-+++++++++++++-	32937	3.116	0.00183	-+++++-+	Novel	NA	5.325e-05
ENSG00000221838	ENSG00000221838.9	AP4M1	mashr_Kidney_Cortex	NA	NA	2	1	1	58684	4.041	5.329e-05	+?+++++++-++++++-+-++-++-+--++--+++++++	25747	2.811	0.004937	+?+++++++-++++++-+-++-++-+--++-	32937	2.908	0.003636	-+++++++	ZCWPW1(rs1476679)	NA	5.329e-05
ENSG00000175489	ENSG00000175489.9	LRRC25	mashr_Pancreas	NA	NA	2	1	1.75	58713	-4.04	5.337e-05	-+----+-+-----+--+++-++----+-+-+---+---	25776	-2.8	0.00511	-+----+-+-----+--+++-++----+-+-	32937	-2.917	0.003529	+---+---	Novel	NA	5.337e-05
ENSG00000165916	ENSG00000165916.8	PSMC3	mashr_Brain_Cerebellum	0.141321	1.82834e-07	2	2	2	58713	-4.038	5.4e-05	----+-+--++---------++-+-----+--+--+--+	25776	-3.848	0.0001189	----+-+--++---------++-+-----+-	32937	-1.986	0.047	-+--+--+	CELF1(rs10838725)	NA	5.4e-05
ENSG00000159640	ENSG00000159640	ACE	DLPFC	0.035365	4.40448e-05	5	4.06452	1	58713	-4.037	5.408e-05	--+-+--++--++--+---++++-----+-+-++-----	25776	-1.997	0.0458	--+-+--++--++--+---++++-----+-+	32937	-3.623	0.0002907	-++-----	ACE(rs138190086)	NA	5.408e-05
ENSG00000104866	ENSG00000104866.10	PPP1R37	mashr_Skin_Not_Sun_Exposed_Suprapubic	0.121365	1.28392e-13	3	3	3	58713	2.768	0.005632	+-+-++++++--+++++-++-+++-+-++-+--+--++-	25776	4.037	5.409e-05	+-+-++++++--+++++-++-+++-+-++-+	32937	0.125	0.9007	--+--++-	PLD3(rs145999145); APOE(rs429358); APOE(rs7412); CD33(rs3865444)	NA	5.409e-05
ENSG00000117298	ENSG00000117298.14	ECE1	mashr_Brain_Frontal_Cortex_BA9	NA	NA	2	1	1	58713	-3.491	0.000481	++-----+--+-++++---++-+-+++-+-++-------	25776	-0.705	0.4806	++-----+--+-++++---++-+-+++-+-+	32937	-4.037	5.412e-05	+-------	Novel	NA	5.412e-05
ENSG00000117298	ENSG00000117298.14	ECE1	mashr_Brain_Nucleus_accumbens_basal_ganglia	NA	NA	1	1	1	58713	-3.491	0.000481	++-----+--+-++++---++-+-+++-+-++-------	25776	-0.705	0.4806	++-----+--+-++++---++-+-+++-+-+	32937	-4.037	5.412e-05	+-------	Novel	NA	5.412e-05
ENSG00000275759	ENSG00000275759.1	AC026367.3	mashr_Esophagus_Gastroesophageal_Junction	0.373988	1.19753e-30	3	3	3	58713	-2.92	0.003497	------+------+-+-+-----+--+-+--+--++--+	25776	-4.037	5.418e-05	------+------+-+-+-----+--+-+--	32937	-0.328	0.743	+--++--+	Novel	NA	5.418e-05
ENSG00000165917	ENSG00000165917.9	RAPSN	mashr_Brain_Caudate_basal_ganglia	0.137324	7.98863e-07	2	1	2	58713	4.034	5.479e-05	+-++-++-+--+++++++-+++++++----+-+++-++-	25776	2.609	0.009072	+-++-++-+--+++++++-+++++++----+	32937	3.078	0.002085	-+++-++-	CELF1(rs10838725)	NA	5.479e-05
ENSG00000185800	ENSG00000185800.11	DMWD	mashr_Adipose_Visceral_Omentum	0.110183	2.48303e-11	2	2	2	58713	4.032	5.521e-05	++++-+++++-+--+++-+++--+--+++--+-+++++-	25776	2.729	0.006358	++++-+++++-+--+++-+++--+--+++--	32937	2.97	0.002979	+-+++++-	PLD3(rs145999145); APOE(rs429358); APOE(rs7412); CD33(rs3865444)	NA	5.521e-05
ENSG00000175489	ENSG00000175489.9	LRRC25	mashr_Minor_Salivary_Gland	NA	NA	2	1	1.75	58713	-4.03	5.581e-05	-+----+-+-----+--+++-++----+-+-+---+---	25776	-2.8	0.00511	-+----+-+-----+--+++-++----+-+-	32937	-2.903	0.003691	+---+---	Novel	NA	5.581e-05
ENSG00000126749	ENSG00000126749.14	EMG1	mashr_Skin_Sun_Exposed_Lower_leg	NA	NA	2	1	2	58713	3.138	0.001699	--++++-+--+-+--++-+-++-+---+-+++++++++-	25776	0.183	0.8552	--++++-+--+-+--++-+-++-+---+-++	32937	4.029	5.611e-05	+++++++-	Novel	NA	5.611e-05
ENSG00000175489	ENSG00000175489.9	LRRC25	mashr_Heart_Left_Ventricle	0.0487351	6.65268e-05	2	1	1.75	58713	-4.028	5.632e-05	-+----+-+-----+--+++-++----+-+-+---+---	25776	-2.8	0.00511	-+----+-+-----+--+++-++----+-+-	32937	-2.901	0.003725	+---+---	Novel	NA	5.632e-05
ENSG00000171824	ENSG00000171824.13	EXOSC10	mashr_Skin_Not_Sun_Exposed_Suprapubic	0.0111509	0.029635	1	1	1	58713	4.027	5.637e-05	--++-++++++-+-++++--+++-++-+-++-+-+++++	25776	1.648	0.09945	--++-++++++-+-++++--+++-++-+-++	32937	3.92	8.863e-05	-+-+++++	Novel	NA	5.637e-05
ENSG00000088826	ENSG00000088826.17	SMOX	mashr_Stomach	NA	NA	2	2	2	58713	-2.147	0.03181	+-------++--+----+-+-++---------++-++++	25776	-4.022	5.76e-05	+-------++--+----+-+-++--------	32937	0.692	0.4888	-++-++++	rs1741309: 9.00e-07, PMID: 25188341	NA	5.76e-05
ENSG00000159423	ENSG00000159423.16	ALDH4A1	mashr_Esophagus_Mucosa	NA	NA	3	1.96774	1.875	58713	-4.022	5.771e-05	-----++---+----+-+-++---+---++-+-+----+	25776	-3.306	0.0009469	-----++---+----+-+-++---+---++-	32937	-2.445	0.01447	+-+----+	rs6695033: 3.00e-06, PMID: 25649651	NA	5.771e-05
ENSG00000270761	ENSG00000270761.1	AL355353.2	mashr_Pancreas	0.138077	1.98375e-09	2	2	2	58713	-4.022	5.778e-05	-+---++---+----+----------+-+---+-----+	25776	-3.558	0.0003739	-+---++---+----+----------+-+--	32937	-2.222	0.02628	-+-----+	TREM2(rs75932628); TREML2(rs9381040); CD2AP(rs10948363)	NA	5.778e-05
ENSG00000130202	ENSG00000130202.9	NECTIN2	mashr_Kidney_Cortex	NA	NA	2	2	2	58713	-4.021	5.783e-05	-+--+--+++--++--+----+--+----+--+-----+	25776	-2.494	0.01263	-+--+--+++--++--+----+--+----+-	32937	-3.163	0.001562	-+-----+	PLD3(rs145999145); APOE(rs429358); APOE(rs7412); CD33(rs3865444)	Gerring, 2020	5.783e-05
ENSG00000159423	ENSG00000159423.16	ALDH4A1	mashr_Brain_Nucleus_accumbens_basal_ganglia	0.274712	6.15602e-15	1	1	1	52764	4.021	5.788e-05	+?-++-++++????+-+-+?-+-+++-+--+++-+?+++	23712	2.876	0.004026	+?-++-++++????+-+-+?-+-+++-+--+	29052	2.821	0.004789	++-+?+++	rs6695033: 3.00e-06, PMID: 25649651	NA	5.788e-05
ENSG00000159423	ENSG00000159423.16	ALDH4A1	mashr_Colon_Sigmoid	NA	NA	1	1	1	52764	-4.021	5.788e-05	-?+--+----????-+-+-?+-+---+-++---+-?---	23712	-2.876	0.004026	-?+--+----????-+-+-?+-+---+-++-	29052	-2.821	0.004789	--+-?---	rs6695033: 3.00e-06, PMID: 25649651	NA	5.788e-05
ENSG00000159423	ENSG00000159423.16	ALDH4A1	mashr_Liver	NA	NA	1	1	1	52764	4.021	5.788e-05	+?-++-++++????+-+-+?-+-+++-+--+++-+?+++	23712	2.876	0.004026	+?-++-++++????+-+-+?-+-+++-+--+	29052	2.821	0.004789	++-+?+++	rs6695033: 3.00e-06, PMID: 25649651	NA	5.788e-05
ENSG00000159423	ENSG00000159423.16	ALDH4A1	mashr_Cells_Cultured_fibroblasts	NA	NA	3	2	1.875	57211	-4.021	5.807e-05	-----+-----+??-+-+-++-+---+-++---+-----	24274	-2.844	0.004461	-----+-----+??-+-+-++-+---+-++-	32937	-2.858	0.004268	--+-----	rs6695033: 3.00e-06, PMID: 25649651	NA	5.807e-05
ENSG00000073008	ENSG00000073008.14	PVR	mashr_Prostate	NA	NA	2	2	2	58713	-4.02	5.819e-05	------+---++--+-++-+--+--++--++-++-+---	25776	-3.448	0.0005657	------+---++--+-++-+--+--++--++	32937	-2.317	0.02048	-++-+---	PLD3(rs145999145); APOE(rs429358); APOE(rs7412); CD33(rs3865444)	Gerring, 2020	5.819e-05
ENSG00000125755	ENSG00000125755.18	SYMPK	mashr_Heart_Atrial_Appendage	NA	NA	2	2	2	58713	4.017	5.883e-05	+-++-+++---+--+++++++-++--+++--+-+++++-	25776	2.455	0.01411	+-++-+++---+--+++++++-++--+++--	32937	3.192	0.001411	+-+++++-	PLD3(rs145999145); APOE(rs429358); APOE(rs7412); CD33(rs3865444)	NA	5.883e-05
ENSG00000101255	ENSG00000101255.10	TRIB3	mashr_Whole_Blood	0.22024	1.30664e-32	4	3	3	58713	4.016	5.922e-05	++-+++++++---+-+++++++--+--+-+++-++-+++	25776	3.197	0.001389	++-+++++++---+-+++++++--+--+-++	32937	2.534	0.01129	+-++-+++	Novel	NA	5.922e-05
ENSG00000177045	ENSG00000177045.7	SIX5	mashr_Breast_Mammary_Tissue	NA	NA	1	1	1	58713	-4.013	6.004e-05	--+--+----+-++---+----+--+--+++--+----+	25776	-3.258	0.001121	--+--+----+-++---+----+--+--+++	32937	-2.475	0.01333	--+----+	PLD3(rs145999145); APOE(rs429358); APOE(rs7412); CD33(rs3865444)	Gerring, 2020	6.004e-05
ENSG00000177045	ENSG00000177045.7	SIX5	mashr_Heart_Atrial_Appendage	0.0161004	0.0266485	1	1	1	58713	-4.013	6.004e-05	--+--+----+-++---+----+--+--+++--+----+	25776	-3.258	0.001121	--+--+----+-++---+----+--+--+++	32937	-2.475	0.01333	--+----+	PLD3(rs145999145); APOE(rs429358); APOE(rs7412); CD33(rs3865444)	Gerring, 2020	6.004e-05
ENSG00000177045	ENSG00000177045.7	SIX5	mashr_Prostate	NA	NA	1	1	1	58713	-4.013	6.004e-05	--+--+----+-++---+----+--+--+++--+----+	25776	-3.258	0.001121	--+--+----+-++---+----+--+--+++	32937	-2.475	0.01333	--+----+	PLD3(rs145999145); APOE(rs429358); APOE(rs7412); CD33(rs3865444)	Gerring, 2020	6.004e-05
ENSG00000177045	ENSG00000177045.7	SIX5	mashr_Thyroid	0.0279385	0.000281727	1	1	1	58713	-4.013	6.004e-05	--+--+----+-++---+----+--+--+++--+----+	25776	-3.258	0.001121	--+--+----+-++---+----+--+--+++	32937	-2.475	0.01333	--+----+	PLD3(rs145999145); APOE(rs429358); APOE(rs7412); CD33(rs3865444)	Gerring, 2020	6.004e-05
ENSG00000126803	ENSG00000126803.9	HSPA2	mashr_Brain_Frontal_Cortex_BA9	NA	NA	1	1	1	58175	2.482	0.01305	+?++++++-+?+?+++-+-?++-++++++-----+--+-	25238	4.012	6.011e-05	+?++++++-+?+?+++-+-?++-++++++--	32937	-0.213	0.8312	---+--+-	Novel	NA	6.011e-05
ENSG00000198087	ENSG00000198087.7	CD2AP	mashr_Small_Intestine_Terminal_Ileum	NA	NA	2	2	2	58713	4.011	6.036e-05	+--++--+++-++++-+++-+++-++-+++++--++++-	25776	3.525	0.0004242	+--++--+++-++++-+++-+++-++-++++	32937	2.238	0.02523	+--++++-	TREM2(rs75932628); TREML2(rs9381040); CD2AP(rs10948363)	Nagpal, 2019	6.036e-05
ENSG00000159423	ENSG00000159423.16	ALDH4A1	mashr_Brain_Caudate_basal_ganglia	0.114187	6.23928e-06	1	1	1	52764	4.011	6.054e-05	+?-++-++++????+-+-+?-+-+++-+--+++-+?+++	23712	2.854	0.004321	+?-++-++++????+-+-+?-+-+++-+--+	29052	2.827	0.0047	++-+?+++	rs6695033: 3.00e-06, PMID: 25649651	NA	6.054e-05
ENSG00000159423	ENSG00000159423.16	ALDH4A1	mashr_Brain_Substantia_nigra	NA	NA	1	1	1	52764	4.011	6.054e-05	+?-++-++++????+-+-+?-+-+++-+--+++-+?+++	23712	2.854	0.004321	+?-++-++++????+-+-+?-+-+++-+--+	29052	2.827	0.0047	++-+?+++	rs6695033: 3.00e-06, PMID: 25649651	NA	6.054e-05
ENSG00000159423	ENSG00000159423.16	ALDH4A1	mashr_Small_Intestine_Terminal_Ileum	NA	NA	1	1	1	52764	-4.011	6.054e-05	-?+--+----????-+-+-?+-+---+-++---+-?---	23712	-2.854	0.004321	-?+--+----????-+-+-?+-+---+-++-	29052	-2.827	0.0047	--+-?---	rs6695033: 3.00e-06, PMID: 25649651	NA	6.054e-05
ENSG00000079101	ENSG00000079101.16	CLUL1	mashr_Brain_Hippocampus	0.0664555	0.00202124	3	3	3	58713	-3.747	0.000179	---++---+--+++--++++---++++--+--+------	25776	-1.122	0.262	---++---+--+++--++++---++++--+-	32937	-4.01	6.066e-05	-+------	Novel	NA	6.066e-05
ENSG00000161179	ENSG00000161179.13	YDJC	mashr_Brain_Putamen_basal_ganglia	NA	NA	2	2	2	58713	-4.01	6.081e-05	------+++-++-++------+----+-+---++--+--	25776	-3.581	0.0003428	------+++-++-++------+----+-+--	32937	-2.186	0.02882	-++--+--	Novel	NA	6.081e-05
ENSG00000198087	ENSG00000198087.7	CD2AP	mashr_Esophagus_Mucosa	0.177911	1.90958e-19	4	2	2	58713	4.009	6.089e-05	+--++--+++-++++-+++-+++-++-+++++--++++-	25776	3.535	0.0004081	+--++--+++-++++-+++-+++-++-++++	32937	2.226	0.02601	+--++++-	TREM2(rs75932628); TREML2(rs9381040); CD2AP(rs10948363)	Nagpal, 2019	6.089e-05
ENSG00000159423	ENSG00000159423.16	ALDH4A1	mashr_Brain_Putamen_basal_ganglia	0.163252	1.63146e-07	1	1	1	52764	4.008	6.126e-05	+?-++-++++????+-+-+?-+-+++-+--+++-+?+++	23712	2.859	0.004246	+?-++-++++????+-+-+?-+-+++-+--+	29052	2.818	0.004831	++-+?+++	rs6695033: 3.00e-06, PMID: 25649651	NA	6.126e-05
ENSG00000159423	ENSG00000159423.16	ALDH4A1	mashr_Muscle_Skeletal	0.0160755	0.00228803	1	1	1	52764	-4.008	6.126e-05	-?+--+----????-+-+-?+-+---+-++---+-?---	23712	-2.859	0.004246	-?+--+----????-+-+-?+-+---+-++-	29052	-2.818	0.004831	--+-?---	rs6695033: 3.00e-06, PMID: 25649651	NA	6.126e-05
ENSG00000159423	ENSG00000159423.16	ALDH4A1	mashr_Vagina	NA	NA	1	1	1	52764	4.008	6.126e-05	+?-++-++++????+-+-+?-+-+++-+--+++-+?+++	23712	2.859	0.004246	+?-++-++++????+-+-+?-+-+++-+--+	29052	2.818	0.004831	++-+?+++	rs6695033: 3.00e-06, PMID: 25649651	NA	6.126e-05
ENSG00000159423	ENSG00000159423.16	ALDH4A1	mashr_Brain_Cerebellar_Hemisphere	NA	NA	1	1	1	52764	4.006	6.188e-05	+?-++-++++????+-+-+?-+-+++-+--+++-+?+++	23712	2.857	0.004274	+?-++-++++????+-+-+?-+-+++-+--+	29052	2.817	0.00485	++-+?+++	rs6695033: 3.00e-06, PMID: 25649651	NA	6.188e-05
ENSG00000159423	ENSG00000159423.16	ALDH4A1	mashr_Brain_Spinal_cord_cervical_c-1	NA	NA	1	1	1	52764	4.006	6.188e-05	+?-++-++++????+-+-+?-+-+++-+--+++-+?+++	23712	2.857	0.004274	+?-++-++++????+-+-+?-+-+++-+--+	29052	2.817	0.00485	++-+?+++	rs6695033: 3.00e-06, PMID: 25649651	NA	6.188e-05
ENSG00000159423	ENSG00000159423.16	ALDH4A1	mashr_Spleen	NA	NA	1	1	1	52764	-4.006	6.188e-05	-?+--+----????-+-+-?+-+---+-++---+-?---	23712	-2.857	0.004274	-?+--+----????-+-+-?+-+---+-++-	29052	-2.817	0.00485	--+-?---	rs6695033: 3.00e-06, PMID: 25649651	NA	6.188e-05
ENSG00000159423	ENSG00000159423.16	ALDH4A1	mashr_Whole_Blood	0.0912129	1.53137e-13	1	1	1	52764	-4.006	6.188e-05	-?+--+----????-+-+-?+-+---+-++---+-?---	23712	-2.857	0.004274	-?+--+----????-+-+-?+-+---+-++-	29052	-2.817	0.00485	--+-?---	rs6695033: 3.00e-06, PMID: 25649651	NA	6.188e-05
ENSG00000100399	ENSG00000100399.15	CHADL	mashr_Minor_Salivary_Gland	NA	NA	1	1	1	58713	-3.643	0.0002699	++---+-----++----+-+------+--+-+-+-+--+	25776	-4.004	6.216e-05	++---+-----++----+-+------+--+-	32937	-1.321	0.1866	+-+-+--+	Novel	NA	6.216e-05
ENSG00000177045	ENSG00000177045.7	SIX5	mashr_Artery_Tibial	0.0146441	0.00883488	1	1	1	58713	-4.002	6.288e-05	--+--+----+-++---+---++--+--+++--+----+	25776	-3.252	0.001146	--+--+----+-++---+---++--+--+++	32937	-2.466	0.01366	--+----+	PLD3(rs145999145); APOE(rs429358); APOE(rs7412); CD33(rs3865444)	Gerring, 2020	6.288e-05
ENSG00000213413	ENSG00000213413.2	PVRIG	mashr_Brain_Caudate_basal_ganglia	0.318845	5.58229e-16	2	2	2	58713	-3.601	0.0003167	-+++-------+--+-+----+----+-+---++-+-+-	25776	-3.999	6.353e-05	-+++-------+--+-+----+----+-+--	32937	-1.27	0.204	-++-+-+-	ZCWPW1(rs1476679)	NA	6.353e-05
ENSG00000182108	ENSG00000182108.9	DEXI	mashr_Artery_Aorta	NA	NA	2	2	2	58713	-3.999	6.354e-05	---++-+---+---+----------+---+++------+	25776	-2.363	0.01815	---++-+---+---+----------+---++	32937	-3.249	0.001156	+------+	KNOP1(16:19725873:G:A)	NA	6.354e-05
ENSG00000110514	ENSG00000110514	MADD	DLPFC	0.3664	6.39679e-48	16	11.2258	1	58713	-3.998	6.387e-05	-----+++--++-+----------+---+-++-------	25776	-2.527	0.0115	-----+++--++-+----------+---+-+	32937	-3.102	0.00192	+-------	CELF1(rs10838725)	NA	6.387e-05
ENSG00000255690	ENSG00000255690.2	TRIL	mashr_Brain_Nucleus_accumbens_basal_ganglia	NA	NA	2	1.74194	2	58713	-3.645	0.0002679	----+++-++---++++-----++---+-+---------	25776	-0.983	0.3258	----+++-++---++++-----++---+-+-	32937	-3.997	6.424e-05	--------	NME8(rs2718058)	NA	6.424e-05
ENSG00000159640	ENSG00000159640.15	ACE	mashr_Thyroid	0.0371562	2.51592e-05	2	2	1.875	58713	3.996	6.445e-05	++++-++-+-+--++-+++---++++++-+-+--+++++	25776	2.308	0.02097	++++-++-+-+--++-+++---++++++-+-	32937	3.293	0.0009915	+--+++++	ACE(rs138190086)	NA	6.445e-05
ENSG00000159423	ENSG00000159423.16	ALDH4A1	mashr_Artery_Aorta	0.0805355	1.60005e-07	1	1	1	52764	3.995	6.478e-05	+?-++-++++????+-+-+?-+-+++-+--+++-+?+++	23712	2.843	0.004474	+?-++-++++????+-+-+?-+-+++-+--+	29052	2.815	0.004873	++-+?+++	rs6695033: 3.00e-06, PMID: 25649651	NA	6.478e-05
ENSG00000159423	ENSG00000159423.16	ALDH4A1	mashr_Brain_Amygdala	0.128735	0.000136003	1	1	1	52764	3.995	6.478e-05	+?-++-++++????+-+-+?-+-+++-+--+++-+?+++	23712	2.843	0.004474	+?-++-++++????+-+-+?-+-+++-+--+	29052	2.815	0.004873	++-+?+++	rs6695033: 3.00e-06, PMID: 25649651	NA	6.478e-05
ENSG00000159423	ENSG00000159423.16	ALDH4A1	mashr_Brain_Hippocampus	0.0829922	0.000314008	1	1	1	52764	3.995	6.478e-05	+?-++-++++????+-+-+?-+-+++-+--+++-+?+++	23712	2.843	0.004474	+?-++-++++????+-+-+?-+-+++-+--+	29052	2.815	0.004873	++-+?+++	rs6695033: 3.00e-06, PMID: 25649651	NA	6.478e-05
ENSG00000196839	ENSG00000196839	ADA	DLPFC	0.0793049	6.07374e-10	32	26.6452	11.75	58713	3.994	6.506e-05	+-+++-+++-+++-+---+-++++++++++-+--+++++	25776	2.25	0.02446	+-+++-+++-+++-+---+-++++++++++-	32937	3.342	0.0008324	+--+++++	Novel	NA	6.506e-05
ENSG00000196814	ENSG00000196814.14	MVB12B	mashr_Artery_Aorta	0.127027	4.19114e-11	2	2	2	58713	-3.993	6.516e-05	++-----+--++-----+++-++--+---+-+-+-----	25776	-2.155	0.03118	++-----+--++-----+++-++--+---+-	32937	-3.425	0.0006139	+-+-----	Novel	NA	6.516e-05
ENSG00000161180	ENSG00000161180.10	CCDC116	mashr_Brain_Cortex	0.0474223	0.00422224	1	1	1	58713	3.993	6.516e-05	++++++-+++-+++++-++++-+-++++-+----+++-+	25776	3.487	0.0004893	++++++-+++-+++++-++++-+-++++-+-	32937	2.247	0.02462	---+++-+	Novel	NA	6.516e-05
ENSG00000161180	ENSG00000161180.10	CCDC116	mashr_Brain_Hippocampus	0.0481959	0.00801765	1	1	1	58713	3.993	6.516e-05	++++++-+++-+++++-++++-+-++++-+----+++-+	25776	3.487	0.0004893	++++++-+++-+++++-++++-+-++++-+-	32937	2.247	0.02462	---+++-+	Novel	NA	6.516e-05
ENSG00000161180	ENSG00000161180.10	CCDC116	mashr_Brain_Spinal_cord_cervical_c-1	NA	NA	1	1	1	58713	3.993	6.516e-05	++++++-+++-+++++-++++-+-++++-+----+++-+	25776	3.487	0.0004893	++++++-+++-+++++-++++-+-++++-+-	32937	2.247	0.02462	---+++-+	Novel	NA	6.516e-05
ENSG00000273342	ENSG00000273342.1	AP000553.3	mashr_Nerve_Tibial	0.0241399	0.00121011	1	1	1	58713	3.993	6.516e-05	++++++-+++-+++++-++++-+-++++-+----+++-+	25776	3.487	0.0004893	++++++-+++-+++++-++++-+-++++-+-	32937	2.247	0.02462	---+++-+	Novel	NA	6.516e-05
ENSG00000239521	ENSG00000239521.7	CASTOR3	mashr_Heart_Atrial_Appendage	0.0850914	7.39021e-08	3	1.77419	1.75	58713	3.664	0.0002483	+-+-+++++++-++++-++++-++++-+-+++--+-+++	25776	3.992	6.54e-05	+-+-+++++++-++++-++++-++++-+-++	32937	1.36	0.1738	+--+-+++	ZCWPW1(rs1476679)	NA	6.54e-05
ENSG00000275759	ENSG00000275759.1	AC026367.3	mashr_Heart_Atrial_Appendage	0.367826	2.84266e-34	3	3	3	58713	-2.909	0.003629	------+------+-+-+-----+--+-+--+--++--+	25776	-3.992	6.549e-05	------+------+-+-+-----+--+-+--	32937	-0.352	0.7248	+--++--+	Novel	NA	6.549e-05
ENSG00000166924	ENSG00000166924.8	NYAP1	mashr_Adipose_Subcutaneous	0.159208	2.62974e-20	2	2	2	58713	-3.99	6.617e-05	-+--+--+-+-++---++---------++----+-+---	25776	-3.675	0.0002379	-+--+--+-+-++---++---------++--	32937	-2.076	0.03791	--+-+---	ZCWPW1(rs1476679)	NA	6.617e-05
ENSG00000105287	ENSG00000105287.12	PRKD2	mashr_Esophagus_Gastroesophageal_Junction	0.14455	6.31027e-11	4	3.87097	4	58713	-3.39	0.0006986	+++----+++++-+--++++-----+--+-+--------	25776	-0.607	0.5437	+++----+++++-+--++++-----+--+-+	32937	-3.989	6.634e-05	--------	PLD3(rs145999145); APOE(rs429358); APOE(rs7412); CD33(rs3865444)	NA	6.634e-05
ENSG00000188186	ENSG00000188186.10	LAMTOR4	DGN-WB	0.0614499	2.23449e-14	9	8	8.875	58713	3.989	6.639e-05	+++++++++-++++---+-++-+-++---+++++++++-	25776	2.677	0.007421	+++++++++-++++---+-++-+-++---++	32937	2.957	0.003105	+++++++-	ZCWPW1(rs1476679)	NA	6.639e-05
ENSG00000105287	ENSG00000105287.12	PRKD2	mashr_Nerve_Tibial	0.225818	2.62837e-26	3	2.96774	3	58713	-3.68	0.0002331	++-----+++++-+--+++++---------+--------	25776	-1.05	0.2936	++-----+++++-+--+++++---------+	32937	-3.984	6.766e-05	--------	PLD3(rs145999145); APOE(rs429358); APOE(rs7412); CD33(rs3865444)	NA	6.766e-05
ENSG00000104936	ENSG00000104936.17	DMPK	mashr_Brain_Cortex	NA	NA	2	1	1	58713	3.984	6.767e-05	+++++-++++-+--+++-+++--+--+++--++-++-+-	25776	3.449	0.0005633	+++++-++++-+--+++-+++--+--+++--	32937	2.269	0.02328	++-++-+-	PLD3(rs145999145); APOE(rs429358); APOE(rs7412); CD33(rs3865444)	Gerring, 2020	6.767e-05
ENSG00000177045	ENSG00000177045.7	SIX5	mashr_Esophagus_Mucosa	0.0664502	1.54252e-07	1	1	1	58713	-3.984	6.767e-05	-----+----+-++---+---++-++---++--+--+-+	25776	-3.449	0.0005633	-----+----+-++---+---++-++---++	32937	-2.269	0.02328	--+--+-+	PLD3(rs145999145); APOE(rs429358); APOE(rs7412); CD33(rs3865444)	Gerring, 2020	6.767e-05
ENSG00000104936	ENSG00000104936.17	DMPK	mashr_Lung	0.136232	1.82043e-15	2	1	1	58713	3.984	6.767e-05	+++++-++++-+--+++-+++--+--+++--++-++-+-	25776	3.449	0.0005633	+++++-++++-+--+++-+++--+--+++--	32937	2.269	0.02328	++-++-+-	PLD3(rs145999145); APOE(rs429358); APOE(rs7412); CD33(rs3865444)	Gerring, 2020	6.767e-05
ENSG00000104936	ENSG00000104936.17	DMPK	mashr_Pancreas	NA	NA	2	1	1	58713	3.984	6.767e-05	+++++-++++-+--+++-+++--+--+++--++-++-+-	25776	3.449	0.0005633	+++++-++++-+--+++-+++--+--+++--	32937	2.269	0.02328	++-++-+-	PLD3(rs145999145); APOE(rs429358); APOE(rs7412); CD33(rs3865444)	Gerring, 2020	6.767e-05
ENSG00000177045	ENSG00000177045.7	SIX5	mashr_Testis	0.0808886	2.26161e-06	1	1	1	58713	-3.984	6.767e-05	-----+----+-++---+---++-++---++--+--+-+	25776	-3.449	0.0005633	-----+----+-++---+---++-++---++	32937	-2.269	0.02328	--+--+-+	PLD3(rs145999145); APOE(rs429358); APOE(rs7412); CD33(rs3865444)	Gerring, 2020	6.767e-05
ENSG00000140090	ENSG00000140090.17	SLC24A4	mashr_Adipose_Subcutaneous	0.13128	2.56091e-16	3	2	3	58713	-3.982	6.837e-05	--+--+-----++---++++++-----+--+-+-----+	25776	-1.976	0.04819	--+--+-----++---++++++-----+--+	32937	-3.569	0.0003589	-+-----+	RIN3,SLC24A4(rs10498633)	NA	6.837e-05
ENSG00000159423	ENSG00000159423.16	ALDH4A1	mashr_Adipose_Visceral_Omentum	NA	NA	1	1	1	52764	3.982	6.841e-05	+?-++-++++????+-+-+?-+-+++-+--+++-+?+++	23712	2.832	0.004631	+?-++-++++????+-+-+?-+-+++-+--+	29052	2.808	0.004987	++-+?+++	rs6695033: 3.00e-06, PMID: 25649651	NA	6.841e-05
ENSG00000159423	ENSG00000159423.16	ALDH4A1	mashr_Brain_Frontal_Cortex_BA9	NA	NA	1	1	1	52764	3.982	6.841e-05	+?-++-++++????+-+-+?-+-+++-+--+++-+?+++	23712	2.832	0.004631	+?-++-++++????+-+-+?-+-+++-+--+	29052	2.808	0.004987	++-+?+++	rs6695033: 3.00e-06, PMID: 25649651	NA	6.841e-05
ENSG00000159423	ENSG00000159423.16	ALDH4A1	mashr_Pancreas	NA	NA	1	1	1	52764	-3.982	6.841e-05	-?+--+----????-+-+-?+-+---+-++---+-?---	23712	-2.832	0.004631	-?+--+----????-+-+-?+-+---+-++-	29052	-2.808	0.004987	--+-?---	rs6695033: 3.00e-06, PMID: 25649651	NA	6.841e-05
ENSG00000177045	ENSG00000177045.7	SIX5	mashr_Adipose_Visceral_Omentum	0.0120199	0.0329073	1	1	1	58713	-3.981	6.865e-05	--+--+----+-++---+---++--+--+++--+----+	25776	-3.247	0.001165	--+--+----+-++---+---++--+--+++	32937	-2.442	0.01459	--+----+	PLD3(rs145999145); APOE(rs429358); APOE(rs7412); CD33(rs3865444)	Gerring, 2020	6.865e-05
ENSG00000177045	ENSG00000177045.7	SIX5	mashr_Uterus	NA	NA	1	1	1	58713	-3.981	6.865e-05	--+--+----+-++---+---++--+--+++--+----+	25776	-3.247	0.001165	--+--+----+-++---+---++--+--+++	32937	-2.442	0.01459	--+----+	PLD3(rs145999145); APOE(rs429358); APOE(rs7412); CD33(rs3865444)	Gerring, 2020	6.865e-05
ENSG00000196814	ENSG00000196814.14	MVB12B	mashr_Brain_Anterior_cingulate_cortex_BA24	NA	NA	1	1	1	58596	-3.98	6.887e-05	++-----+--?+--+--++--++--++--+-+-+-----	25659	-1.717	0.08592	++-----+--?+--+--++--++--++--+-	32937	-3.793	0.0001488	+-+-----	Novel	NA	6.887e-05
ENSG00000147649	ENSG00000147649.9	MTDH	mashr_Artery_Tibial	0.0182296	0.00357308	2	2	2	58713	3.979	6.926e-05	++-++++-+++-++++-++-+--+++++++++--+++++	25776	3.333	0.0008579	++-++++-+++-++++-++-+--++++++++	32937	2.363	0.01811	+--+++++	Novel	NA	6.926e-05
ENSG00000175489	ENSG00000175489.9	LRRC25	mashr_Brain_Cortex	NA	NA	2	1	1.75	58713	-3.978	6.937e-05	-+----+-+-----+--+++-++----+-+-+---+---	25776	-2.8	0.00511	-+----+-+-----+--+++-++----+-+-	32937	-2.835	0.004586	+---+---	Novel	NA	6.937e-05
ENSG00000255690	ENSG00000255690.2	TRIL	mashr_Brain_Frontal_Cortex_BA9	NA	NA	2	1.74194	2	58713	-3.654	0.0002581	---++++-++---++++-----++---+++---------	25776	-1.019	0.3081	---++++-++---++++-----++---+++-	32937	-3.977	6.978e-05	--------	NME8(rs2718058)	NA	6.978e-05
ENSG00000074964	ENSG00000074964.16	ARHGEF10L	mashr_Esophagus_Gastroesophageal_Junction	0.0589089	6.66988e-05	1	1	1	58684	-3.977	6.991e-05	-?+-++-+---------+--+-++-----++----+---	25747	-2.509	0.01211	-?+-++-+---------+--+-++-----++	32937	-3.09	0.002003	----+---	Novel	NA	6.991e-05
ENSG00000074964	ENSG00000074964.16	ARHGEF10L	mashr_Nerve_Tibial	NA	NA	1	1	1	58684	-3.977	6.991e-05	-?+-++-+---------+--+-++-----++----+---	25747	-2.509	0.01211	-?+-++-+---------+--+-++-----++	32937	-3.09	0.002003	----+---	Novel	NA	6.991e-05
ENSG00000007047	ENSG00000007047.14	MARK4	mashr_Skin_Sun_Exposed_Lower_leg	0.0450302	1.61608e-06	2	1.29032	1.25	58713	-3.111	0.001864	-+-+--+-+-+++----+--+---+-+--+-++-----+	25776	-3.976	7.021e-05	-+-+--+-+-+++----+--+---+-+--+-	32937	-0.637	0.5243	++-----+	PLD3(rs145999145); APOE(rs429358); APOE(rs7412); CD33(rs3865444)	NA	7.021e-05
ENSG00000260455	ENSG00000260455.1	NBAT1	mashr_Artery_Aorta	0.0873835	6.41865e-08	2	1	1	58713	-3.973	7.094e-05	-+-++---------+-+---+---++-+---+-------	25776	-2.623	0.008712	-+-++---------+-+---+---++-+---	32937	-2.984	0.002844	+-------	Novel	NA	7.094e-05
ENSG00000260455	ENSG00000260455.1	NBAT1	mashr_Esophagus_Gastroesophageal_Junction	NA	NA	2	1	1	58713	-3.973	7.094e-05	-+-++---------+-+---+---++-+---+-------	25776	-2.623	0.008712	-+-++---------+-+---+---++-+---	32937	-2.984	0.002844	+-------	Novel	NA	7.094e-05
ENSG00000260455	ENSG00000260455.1	NBAT1	mashr_Heart_Atrial_Appendage	NA	NA	1	1	1	58713	-3.973	7.094e-05	-+-++---------+-+---+---++-+---+-------	25776	-2.623	0.008712	-+-++---------+-+---+---++-+---	32937	-2.984	0.002844	+-------	Novel	NA	7.094e-05
ENSG00000029725	ENSG00000029725.16	RABEP1	mashr_Adipose_Subcutaneous	0.210391	1.14794e-26	3	3	3	58713	3.973	7.102e-05	+-++++-++-++++++++-++---+++-+-+++-+++++	25776	2.779	0.00546	+-++++-++-++++++++-++---+++-+-+	32937	2.846	0.004424	++-+++++	Novel	NA	7.102e-05
ENSG00000183258	ENSG00000183258.11	DDX41	mashr_Brain_Putamen_basal_ganglia	NA	NA	2	1.75862	1.71429	52443	3.972	7.116e-05	+-+++-++---++?+++-++?--+++++---+-++?+++	23391	3.442	0.0005773	+-+++-++---++?+++-++?--+++++---	29052	2.249	0.02454	+-++?+++	Novel	NA	7.116e-05
ENSG00000270761	ENSG00000270761.1	AL355353.2	mashr_Nerve_Tibial	0.083175	6.98505e-10	2	2	2	58713	-3.972	7.129e-05	-+---++---+----+----------+-+---+-----+	25776	-3.544	0.0003941	-+---++---+----+----------+-+--	32937	-2.168	0.03017	-+-----+	TREM2(rs75932628); TREML2(rs9381040); CD2AP(rs10948363)	NA	7.129e-05
ENSG00000159423	ENSG00000159423.16	ALDH4A1	mashr_Adrenal_Gland	NA	NA	1	1	1	52764	3.971	7.152e-05	+?-++-++++????+-+-+?-+-+++-+--+++-+?+++	23712	2.838	0.004543	+?-++-++++????+-+-+?-+-+++-+--+	29052	2.788	0.005302	++-+?+++	rs6695033: 3.00e-06, PMID: 25649651	NA	7.152e-05
ENSG00000159423	ENSG00000159423.16	ALDH4A1	mashr_Brain_Hypothalamus	0.0668229	0.00144924	1	1	1	52764	3.971	7.152e-05	+?-++-++++????+-+-+?-+-+++-+--+++-+?+++	23712	2.838	0.004543	+?-++-++++????+-+-+?-+-+++-+--+	29052	2.788	0.005302	++-+?+++	rs6695033: 3.00e-06, PMID: 25649651	NA	7.152e-05
ENSG00000159423	ENSG00000159423.16	ALDH4A1	mashr_Pituitary	NA	NA	1	1	1	52764	3.971	7.152e-05	+?-++-++++????+-+-+?-+-+++-+--+++-+?+++	23712	2.838	0.004543	+?-++-++++????+-+-+?-+-+++-+--+	29052	2.788	0.005302	++-+?+++	rs6695033: 3.00e-06, PMID: 25649651	NA	7.152e-05
ENSG00000159423	ENSG00000159423.16	ALDH4A1	mashr_Lung	NA	NA	2	2	1.875	57211	-3.968	7.24e-05	--+--+-----+??-+-+-++-+---+-++---+-----	24274	-2.808	0.00498	--+--+-----+??-+-+-++-+---+-++-	32937	-2.819	0.004816	--+-----	rs6695033: 3.00e-06, PMID: 25649651	NA	7.24e-05
ENSG00000196666	ENSG00000196666.4	FAM180B	mashr_Brain_Cerebellar_Hemisphere	NA	NA	2	2	2	58713	-3.968	7.243e-05	+--+-+-++-+---+---+---------++++------+	25776	-1.942	0.05216	+--+-+-++-+---+---+---------+++	32937	-3.58	0.0003433	+------+	CELF1(rs10838725)	NA	7.243e-05
ENSG00000160870	ENSG00000160870.12	CYP3A7	mashr_Esophagus_Muscularis	0.0143349	0.020752	2	1.22581	1.125	58713	3.968	7.258e-05	++++++++-+++++-+-++---+++-+++++++++++++	25776	2.78	0.005429	++++++++-+++++-+-++---+++-+++++	32937	2.838	0.004544	++++++++	ZCWPW1(rs1476679)	NA	7.258e-05
ENSG00000173826	ENSG00000173826.14	KCNH6	mashr_Brain_Cortex	NA	NA	1	1	1	56646	-3.967	7.273e-05	++-+--++---+-?--+--------+-++??-+------	23709	-2.386	0.01705	++-+--++---+-?--+--------+-++??	32937	-3.179	0.00148	-+------	ACE(rs138190086)	NA	7.273e-05
ENSG00000101255	ENSG00000101255.10	TRIB3	mashr_Brain_Anterior_cingulate_cortex_BA24	0.113449	7.28812e-05	2	2	2	58713	3.967	7.29e-05	++-+++++++---+-++-++-+--++-+-+++-++-+-+	25776	3.174	0.001502	++-+++++++---+-++-++-+--++-+-++	32937	2.488	0.01285	+-++-+-+	Novel	NA	7.29e-05
ENSG00000180448	ENSG00000180448.10	AC004151.1	mashr_Thyroid	0.0237372	0.000780724	3	1.9	1.875	57358	3.966	7.314e-05	+++-+-+-++++-?-+-+++++-++++-+++---+++++	24421	3.789	0.0001513	+++-+-+-++++-?-+-+++++-++++-+++	32937	1.971	0.04873	---+++++	ABCA7(rs4147929)	NA	7.314e-05
ENSG00000255690	ENSG00000255690.2	TRIL	mashr_Adipose_Subcutaneous	NA	NA	3	3	3	58713	-3.226	0.001254	--+++++-++---+++++----++---+-+---------	25776	-0.386	0.6992	--+++++-++---+++++----++---+-+-	32937	-3.966	7.318e-05	--------	NME8(rs2718058)	NA	7.318e-05
ENSG00000108375	ENSG00000108375.8	RNF43	DGN-WB	0.0127161	0.00060275	25	22	24.625	58713	-3.965	7.332e-05	+++-+-----+-+----+-+------+--+-+------+	25776	-2.508	0.01213	+++-+-----+-+----+-+------+--+-	32937	-3.075	0.002104	+------+	ACE(rs138190086)	NA	7.332e-05
ENSG00000104936	ENSG00000104936.17	DMPK	mashr_Breast_Mammary_Tissue	0.046471	0.00010818	1	1	1	58713	3.965	7.336e-05	++-++-++++-+--+++-+++--+--+++--++-++++-	25776	3.19	0.001422	++-++-++++-+--+++-+++--+--+++--	32937	2.472	0.01344	++-++++-	PLD3(rs145999145); APOE(rs429358); APOE(rs7412); CD33(rs3865444)	Gerring, 2020	7.336e-05
ENSG00000104936	ENSG00000104936.17	DMPK	mashr_Nerve_Tibial	0.144228	1.73193e-16	3	1	1	58713	3.965	7.336e-05	++-++-++++-+--+++-+++--+--+++--++-++++-	25776	3.19	0.001422	++-++-++++-+--+++-+++--+--+++--	32937	2.472	0.01344	++-++++-	PLD3(rs145999145); APOE(rs429358); APOE(rs7412); CD33(rs3865444)	Gerring, 2020	7.336e-05
ENSG00000104936	ENSG00000104936.17	DMPK	mashr_Stomach	NA	NA	2	1	1	58713	3.965	7.336e-05	++-++-++++-+--+++-+++--+--+++--++-++++-	25776	3.19	0.001422	++-++-++++-+--+++-+++--+--+++--	32937	2.472	0.01344	++-++++-	PLD3(rs145999145); APOE(rs429358); APOE(rs7412); CD33(rs3865444)	Gerring, 2020	7.336e-05
ENSG00000101138	ENSG00000101138.11	CSTF1	mashr_Ovary	NA	NA	2	1	2	58713	3.965	7.344e-05	++++++-++++--++++++-+--+++-+++-+-+++++-	25776	3.252	0.001147	++++++-++++--++++++-+--+++-+++-	32937	2.417	0.01565	+-+++++-	CASS4(rs7274581)	NA	7.344e-05
ENSG00000178217	ENSG00000178217.13	SH2D4B	mashr_Skin_Sun_Exposed_Lower_leg	NA	NA	1	1	1	58624	-3.386	0.0007082	--++--+-+--+---++++++-+++-+--?--+------	25687	-0.627	0.5305	--++--+-+--+---++++++-+++-+--?-	32937	-3.964	7.373e-05	-+------	rs59616746: 1.00e-06, PMID: 25778476	NA	7.373e-05
ENSG00000165916	ENSG00000165916.8	PSMC3	mashr_Pituitary	0.042896	0.00194488	2	2	2	58713	-3.964	7.384e-05	------++-+------+---++-+-----+--+--+--+	25776	-3.55	0.0003849	------++-+------+---++-+-----+-	32937	-2.151	0.03146	-+--+--+	CELF1(rs10838725)	NA	7.384e-05
ENSG00000255690	ENSG00000255690.2	TRIL	mashr_Artery_Tibial	NA	NA	1	1	1	58713	-3.536	0.0004063	----+++-++---+++++----++---+-+--------+	25776	-0.859	0.3902	----+++-++---+++++----++---+-+-	32937	-3.961	7.467e-05	-------+	NME8(rs2718058)	NA	7.467e-05
ENSG00000255690	ENSG00000255690.2	TRIL	mashr_Brain_Spinal_cord_cervical_c-1	NA	NA	1	1	1	58713	-3.536	0.0004063	----+++-++---+++++----++---+-+--------+	25776	-0.859	0.3902	----+++-++---+++++----++---+-+-	32937	-3.961	7.467e-05	-------+	NME8(rs2718058)	NA	7.467e-05
ENSG00000255690	ENSG00000255690.2	TRIL	mashr_Stomach	NA	NA	1	1	1	58713	-3.536	0.0004063	----+++-++---+++++----++---+-+--------+	25776	-0.859	0.3902	----+++-++---+++++----++---+-+-	32937	-3.961	7.467e-05	-------+	NME8(rs2718058)	NA	7.467e-05
ENSG00000104936	ENSG00000104936.17	DMPK	mashr_Liver	0.139901	3.87874e-07	2	1	1	58713	3.96	7.483e-05	++-++-++++-+--+++-+++--+--+++--++-++++-	25776	3.195	0.001398	++-++-++++-+--+++-+++--+--+++--	32937	2.461	0.01385	++-++++-	PLD3(rs145999145); APOE(rs429358); APOE(rs7412); CD33(rs3865444)	Gerring, 2020	7.483e-05
ENSG00000104936	ENSG00000104936.17	DMPK	mashr_Spleen	0.173785	8.1327e-09	2	1	1	58713	3.96	7.483e-05	++-++-++++-+--+++-+++--+--+++--++-++++-	25776	3.195	0.001398	++-++-++++-+--+++-+++--+--+++--	32937	2.461	0.01385	++-++++-	PLD3(rs145999145); APOE(rs429358); APOE(rs7412); CD33(rs3865444)	Gerring, 2020	7.483e-05
ENSG00000104936	ENSG00000104936.17	DMPK	mashr_Thyroid	0.24032	5.67339e-31	3	1	1	58713	3.96	7.483e-05	++-++-++++-+--+++-+++--+--+++--++-++++-	25776	3.195	0.001398	++-++-++++-+--+++-+++--+--+++--	32937	2.461	0.01385	++-++++-	PLD3(rs145999145); APOE(rs429358); APOE(rs7412); CD33(rs3865444)	Gerring, 2020	7.483e-05
ENSG00000104936	ENSG00000104936.17	DMPK	mashr_Whole_Blood	0.0743333	7.09397e-11	2	1	1	58713	3.96	7.483e-05	++-++-++++-+--+++-+++--+--+++--++-++++-	25776	3.195	0.001398	++-++-++++-+--+++-+++--+--+++--	32937	2.461	0.01385	++-++++-	PLD3(rs145999145); APOE(rs429358); APOE(rs7412); CD33(rs3865444)	Gerring, 2020	7.483e-05
ENSG00000154734	ENSG00000154734.14	ADAMTS1	mashr_Nerve_Tibial	NA	NA	2	1.93548	1.875	58713	3.96	7.484e-05	---+---++--+-+-+++-+++++++++++++++++++-	25776	1.793	0.07294	---+---++--+-+-+++-++++++++++++	32937	3.701	0.0002146	+++++++-	APP(rs63750847)	NA	7.484e-05
ENSG00000135094	ENSG00000135094.10	SDS	mashr_Brain_Frontal_Cortex_BA9	0.0347172	0.0222584	1	1	1	58713	-3.959	7.54e-05	--++--++++-+-----+-++++---++-+-+-------	25776	-2.147	0.03179	--++--++++-+-----+-++++---++-+-	32937	-3.386	0.0007096	+-------	Novel	Bhattacharya, 2021	7.54e-05
ENSG00000185651	ENSG00000185651.10	UBE2L3	DGN-WB	0.28518	4.18614e-69	52	47.9355	49.25	58713	-3.956	7.608e-05	------+++-++----+----+-+----++--++-+-+-	25776	-3.584	0.000338	------+++-++----+----+-+----++-	32937	-2.112	0.03472	-++-+-+-	Novel	NA	7.608e-05
ENSG00000166529	ENSG00000166529.14	ZSCAN21	mashr_Brain_Putamen_basal_ganglia	NA	NA	1	1	1	58713	3.956	7.619e-05	++++-++++-++-+-+-+-++-++++--++++++++-++	25776	2.993	0.002759	++++-++++-++-+-+-+-++-++++--+++	32937	2.634	0.008441	+++++-++	ZCWPW1(rs1476679)	NA	7.619e-05
ENSG00000106290	ENSG00000106290.14	TAF6	mashr_Cells_EBV-transformed_lymphocytes	NA	NA	1	1	1	58713	3.956	7.619e-05	++++-++++-++-+-+-+-++-++++--++++++++-++	25776	2.993	0.002759	++++-++++-++-+-+-+-++-++++--+++	32937	2.634	0.008441	+++++-++	ZCWPW1(rs1476679)	NA	7.619e-05
ENSG00000064687	ENSG00000064687.12	ABCA7	mashr_Brain_Frontal_Cortex_BA9	0.0299266	0.0361494	1	1	1	51951	3.035	0.002408	+-+++++-+++++?++-+-+?-?+++++--+++-+?+-+	22899	3.956	7.621e-05	+-+++++-+++++?++-+-+?-?+++++--+	29052	0.546	0.5852	++-+?+-+	ABCA7(rs4147929)	NA	7.621e-05
ENSG00000170445	ENSG00000170445.8	HARS1	DGN-WB	0.00456107	0.0403408	6	4	5.875	58713	-3.955	7.638e-05	--+--+--+--++-----+++-+-------+-+------	25776	-2.201	0.0277	--+--+--+--++-----+++-+-------+	32937	-3.334	0.0008573	-+------	Novel	NA	7.638e-05
ENSG00000105501	ENSG00000105501.12	SIGLEC5	mashr_Heart_Left_Ventricle	NA	NA	3	2.35484	2	58713	3.397	0.0006821	+-++++++--++++++++++-+---+++++-+--++-++	25776	3.955	7.64e-05	+-++++++--++++++++++-+---+++++-	32937	1.036	0.3002	+--++-++	APOE(rs429358); APOE(rs7412); CD33(rs3865444)	NA	7.64e-05
ENSG00000180448	ENSG00000180448.10	AC004151.1	mashr_Brain_Cerebellum	0.291781	6.22338e-16	2	1.96552	2	52981	3.955	7.661e-05	++++--+-+++++?-++-+-++?++++++++--++?+++	23929	3.574	0.0003513	++++--+-+++++?-++-+-++?++++++++	29052	2.097	0.03601	--++?+++	ABCA7(rs4147929)	NA	7.661e-05
ENSG00000130511	ENSG00000130511.15	SSBP4	mashr_Brain_Frontal_Cortex_BA9	NA	NA	2	1	2	58713	-3.954	7.681e-05	-+----+----++-+---++-++----+---+-+-----	25776	-3.529	0.0004164	-+----+----++-+---++-++----+---	32937	-2.157	0.03101	+-+-----	Novel	NA	7.681e-05
ENSG00000136717	ENSG00000136717.14	BIN1	mashr_Esophagus_Muscularis	0.252928	1.60735e-26	3	2	2	58713	-3.953	7.716e-05	++-+--+-+-+++----+--+-+-------++-+-----	25776	-2.519	0.01176	++-+--+-+-+++----+--+-+-------+	32937	-3.049	0.002295	+-+-----	BIN1(rs6733839)	Gerring, 2020	7.716e-05
ENSG00000165457	ENSG00000165457.13	FOLR2	mashr_Esophagus_Muscularis	NA	NA	3	3	3	58596	3.49	0.0004827	-+++-+++++?+++-+++-++++++++++++++---+++	25659	3.952	7.736e-05	-+++-+++++?+++-+++-++++++++++++	32937	1.167	0.2433	++---+++	Novel	NA	7.736e-05
ENSG00000182108	ENSG00000182108.9	DEXI	mashr_Esophagus_Muscularis	NA	NA	1	1	1	58713	-3.952	7.76e-05	---++-+---+---+----------+---+++------+	25776	-2.328	0.01991	---++-+---+---+----------+---++	32937	-3.217	0.001298	+------+	KNOP1(16:19725873:G:A)	NA	7.76e-05
ENSG00000105287	ENSG00000105287.12	PRKD2	mashr_Artery_Tibial	0.252982	1.25496e-32	4	2.96774	3	58713	-3.57	0.0003565	+++----++++--+--++++-----+----+-------+	25776	-0.922	0.3567	+++----++++--+--++++-----+----+	32937	-3.952	7.763e-05	-------+	PLD3(rs145999145); APOE(rs429358); APOE(rs7412); CD33(rs3865444)	NA	7.763e-05
ENSG00000137501	ENSG00000137501	SYTL2	DLPFC	0.0146133	0.00899785	17	13.5161	1	58713	-3.949	7.832e-05	--+-----++--++---+++-------+++--++-----	25776	-1.674	0.09419	--+-----++--++---+++-------+++-	32937	-3.792	0.0001492	-++-----	PICALM(rs10792832)	NA	7.832e-05
ENSG00000156218	ENSG00000156218.12	ADAMTSL3	mashr_Brain_Cortex	0.0681214	0.000512697	2	1	1	58713	2.02	0.04341	+++++-+-++-++-+++-+++-++-++++++-+-+--++	25776	3.949	7.837e-05	+++++-+-++-++-+++-+++-++-++++++	32937	-0.797	0.4254	-+-+--++	Novel	NA	7.837e-05
ENSG00000101255	ENSG00000101255.10	TRIB3	mashr_Brain_Substantia_nigra	0.254687	6.66716e-08	2	1.96774	2	58713	3.949	7.855e-05	++++-+++++-+-++++-++++--+-++-+++-++-+-+	25776	3.419	0.0006284	++++-+++++-+-++++-++++--+-++-++	32937	2.248	0.02461	+-++-+-+	Novel	NA	7.855e-05
ENSG00000119682	ENSG00000119682.16	AREL1	mashr_Brain_Cerebellar_Hemisphere	0.0677956	0.00129601	2	1	2	58713	3.948	7.895e-05	+-++++-+++-+++++++++-----+---+++-++-+++	25776	3.037	0.002389	+-++++-+++-+++++++++-----+---++	32937	2.584	0.00977	+-++-+++	Novel	NA	7.895e-05
ENSG00000177051	ENSG00000177051.5	FBXO46	mashr_Minor_Salivary_Gland	NA	NA	1	1	1	58713	3.947	7.902e-05	++-++-++++0+0-+++-+++--++-+++-+++-++-+-	25776	3.341	0.0008339	++-++-++++0+0-+++-+++--++-+++-+	32937	2.314	0.02065	++-++-+-	PLD3(rs145999145); APOE(rs429358); APOE(rs7412); CD33(rs3865444)	NA	7.902e-05
ENSG00000132823	ENSG00000132823	OSER1	DLPFC	0.0242756	0.00073817	4	2	2	58713	-3.753	0.0001746	--+--------++--+------+-+--+-+--+-----+	25776	-3.947	7.922e-05	--+--------++--+------+-+--+-+-	32937	-1.52	0.1286	-+-----+	Novel	NA	7.922e-05
ENSG00000185897	ENSG00000185897.6	FFAR3	mashr_Artery_Aorta	NA	NA	1	1	1	58713	-3.947	7.93e-05	++++-+---++++-+--++----------+-+-+-----	25776	-2.576	0.009984	++++-+---++++-+--++----------+-	32937	-2.99	0.00279	+-+-----	PLD3(rs145999145); APOE(rs429358); APOE(rs7412)	NA	7.93e-05
ENSG00000185897	ENSG00000185897.6	FFAR3	mashr_Brain_Hippocampus	0.0346586	0.0259168	1	1	1	58713	-3.947	7.93e-05	++++-+---++++-+--++----------+-+-+-----	25776	-2.576	0.009984	++++-+---++++-+--++----------+-	32937	-2.99	0.00279	+-+-----	PLD3(rs145999145); APOE(rs429358); APOE(rs7412)	NA	7.93e-05
ENSG00000185897	ENSG00000185897.6	FFAR3	mashr_Brain_Hypothalamus	NA	NA	1	1	1	58713	-3.947	7.93e-05	++++-+---++++-+--++----------+-+-+-----	25776	-2.576	0.009984	++++-+---++++-+--++----------+-	32937	-2.99	0.00279	+-+-----	PLD3(rs145999145); APOE(rs429358); APOE(rs7412)	NA	7.93e-05
ENSG00000185897	ENSG00000185897.6	FFAR3	mashr_Brain_Spinal_cord_cervical_c-1	NA	NA	1	1	1	58713	-3.947	7.93e-05	++++-+---++++-+--++----------+-+-+-----	25776	-2.576	0.009984	++++-+---++++-+--++----------+-	32937	-2.99	0.00279	+-+-----	PLD3(rs145999145); APOE(rs429358); APOE(rs7412)	NA	7.93e-05
ENSG00000187244	ENSG00000187244.10	BCAM	mashr_Colon_Sigmoid	NA	NA	2	2	2	57358	-3.946	7.937e-05	--+-----+++--?---+-+--+--+----+-++-+---	24421	-3.293	0.0009917	--+-----+++--?---+-+--+--+----+	32937	-2.372	0.01768	-++-+---	PLD3(rs145999145); APOE(rs429358); APOE(rs7412); CD33(rs3865444)	Gerring, 2020	7.937e-05
ENSG00000168389	ENSG00000168389.17	MFSD2A	mashr_Minor_Salivary_Gland	NA	NA	1	1	1	58713	3.946	7.96e-05	--++++-++--+-++++-+++-++++-++-++++++--+	25776	2.959	0.003087	--++++-++--+-++++-+++-++++-++-+	32937	2.65	0.008041	+++++--+	Novel	NA	7.96e-05
ENSG00000100399	ENSG00000100399.15	CHADL	mashr_Artery_Coronary	NA	NA	1	1	1	58713	3.604	0.0003139	--+++-+++++--++++-+-++++++-++-+-+-+-++-	25776	3.946	7.962e-05	--+++-+++++--++++-+-++++++-++-+	32937	1.321	0.1866	-+-+-++-	Novel	NA	7.962e-05
ENSG00000168918	ENSG00000168918.13	INPP5D	mashr_Heart_Left_Ventricle	NA	NA	3	3	3	58713	-3.945	7.991e-05	---+--+---+---+---+---+----+++-+-------	25776	-2.299	0.02149	---+--+---+---+---+---+----+++-	32937	-3.233	0.001226	+-------	INPP5D(rs35349669)	NA	7.991e-05
ENSG00000255690	ENSG00000255690.2	TRIL	mashr_Breast_Mammary_Tissue	NA	NA	1	1	1	58713	-3.219	0.001284	--+++++-++---+++++----++---+-+--------+	25776	-0.402	0.6874	--+++++-++---+++++----++---+-+-	32937	-3.942	8.066e-05	-------+	NME8(rs2718058)	NA	8.066e-05
ENSG00000174628	ENSG00000174628.16	IQCK	mashr_Adipose_Visceral_Omentum	NA	NA	1	1	1	58713	3.942	8.075e-05	++-----+++++++-+------+++++++++++++++++	25776	2.189	0.02863	++-----+++++++-+------+++++++++	32937	3.327	0.000877	++++++++	KNOP1(16:19725873:G:A)	NA	8.075e-05
ENSG00000174628	ENSG00000174628.16	IQCK	mashr_Adrenal_Gland	NA	NA	1	1	1	58713	-3.942	8.075e-05	--+++++-------+-++++++-----------------	25776	-2.189	0.02863	--+++++-------+-++++++---------	32937	-3.327	0.000877	--------	KNOP1(16:19725873:G:A)	NA	8.075e-05
ENSG00000135341	ENSG00000135341.17	MAP3K7	mashr_Pancreas	NA	NA	2	2	2	58713	-3.43	0.0006043	+++++----+---+----+++----+--+----------	25776	-0.721	0.4709	+++++----+---+----+++----+--+--	32937	-3.941	8.105e-05	--------	Novel	NA	8.105e-05
ENSG00000065882	ENSG00000065882.15	TBC1D1	mashr_Cells_Cultured_fibroblasts	0.175624	3.60886e-19	3	3	3	58713	3.057	0.002233	-+++---+--++-+-+--+-+--++----+++-+-++++	25776	0.161	0.8721	-+++---+--++-+-+--+-+--++----++	32937	3.94	8.159e-05	+-+-++++	Novel	NA	8.159e-05
ENSG00000161180	ENSG00000161180.10	CCDC116	mashr_Brain_Hypothalamus	0.0737691	0.000793354	2	2	2	58713	3.939	8.199e-05	++++++--++--+--+-++++-+--+++-+-+--+++++	25776	3.06	0.002216	++++++--++--+--+-++++-+--+++-+-	32937	2.552	0.01072	+--+++++	Novel	NA	8.199e-05
ENSG00000136717	ENSG00000136717.14	BIN1	mashr_Skin_Not_Sun_Exposed_Suprapubic	0.0742835	8.32872e-09	3	1	1	58713	-3.937	8.258e-05	---++-------+----+++++-------++--+-+--+	25776	-3.633	0.0002805	---++-------+----+++++-------++	32937	-2.043	0.0411	--+-+--+	BIN1(rs6733839)	Gerring, 2020	8.258e-05
ENSG00000136717	ENSG00000136717.14	BIN1	mashr_Skin_Sun_Exposed_Lower_leg	0.058319	4.64133e-08	3	1	1	58713	-3.937	8.258e-05	---++-------+----+++++-------++--+-+--+	25776	-3.633	0.0002805	---++-------+----+++++-------++	32937	-2.043	0.0411	--+-+--+	BIN1(rs6733839)	Gerring, 2020	8.258e-05
ENSG00000203710	ENSG00000203710.6	CR1	DGN-WB	0.0348203	1.13916e-08	18	16	18	58713	-3.936	8.284e-05	-++---------+--+---+-+---++--+++-+-----	25776	-2.15	0.03154	-++---------+--+---+-+---++--++	32937	-3.353	0.0007993	+-+-----	CR1(rs6656401)	Gerring, 2020	8.284e-05
ENSG00000130202	ENSG00000130202.9	NECTIN2	mashr_Skin_Not_Sun_Exposed_Suprapubic	0.0436757	1.26813e-05	2	1	2	58713	-3.936	8.295e-05	-++--+--+++-+-----+----++-+---+--------	25776	-1.882	0.05987	-++--+--+++-+-----+----++-+---+	32937	-3.59	0.0003306	--------	PLD3(rs145999145); APOE(rs429358); APOE(rs7412); CD33(rs3865444)	Gerring, 2020	8.295e-05
ENSG00000196652	ENSG00000196652.7	ZKSCAN5	DGN-WB	0.208454	1.14177e-48	21	18	20.375	58713	-3.936	8.301e-05	--+-----+---+-+-+---++----------+------	25776	-2.582	0.00983	--+-----+---+-+-+---++---------	32937	-2.971	0.002973	-+------	ZCWPW1(rs1476679)	NA	8.301e-05
ENSG00000163947	ENSG00000163947	ARHGEF3	DLPFC	0.0285819	0.000246213	28	25.5161	10	58713	3.934	8.343e-05	++++-++-+-+-+-+++++--++++++++--++-+-+++	25776	3.067	0.002164	++++-++-+-+-+-+++++--++++++++--	32937	2.54	0.01109	++-+-+++	Novel	NA	8.343e-05
ENSG00000101255	ENSG00000101255.10	TRIB3	mashr_Brain_Cerebellum	0.0891257	2.98228e-05	3	2	2	58713	3.933	8.377e-05	++-+++++++---+-++-++-+--+--+-+++-++-+++	25776	2.889	0.003863	++-+++++++---+-++-++-+--+--+-++	32937	2.696	0.007023	+-++-+++	Novel	NA	8.377e-05
ENSG00000100399	ENSG00000100399.15	CHADL	mashr_Uterus	NA	NA	1	1	1	58713	-3.595	0.0003245	++---+-----++----+-+------+--+-+-+-+--+	25776	-3.933	8.403e-05	++---+-----++----+-+------+--+-	32937	-1.321	0.1866	+-+-+--+	Novel	NA	8.403e-05
ENSG00000100399	ENSG00000100399.15	CHADL	mashr_Cells_Cultured_fibroblasts	NA	NA	2	1	1	58713	-3.595	0.0003248	++---+-----++----+-+------+--+-+-+-+--+	25776	-3.932	8.416e-05	++---+-----++----+-+------+--+-	32937	-1.321	0.1866	+-+-+--+	Novel	NA	8.416e-05
ENSG00000187116	ENSG00000187116.9	LILRA5	DGN-WB	0.233734	3.53669e-55	24	22.6774	19.75	58713	-3.356	0.0007908	+---------++-+---++-+-+-----++---++--++	25776	-3.932	8.431e-05	+---------++-+---++-+-+-----++-	32937	-1.002	0.3161	--++--++	APOE(rs429358); APOE(rs7412); CD33(rs3865444)	NA	8.431e-05
ENSG00000147649	ENSG00000147649.9	MTDH	mashr_Ovary	NA	NA	2	2	2	58713	3.93	8.509e-05	+++++++++++--++--++-+--+++++++++--+++++	25776	3.226	0.001256	+++++++++++--++--++-+--++++++++	32937	2.393	0.01672	+--+++++	Novel	NA	8.509e-05
ENSG00000100399	ENSG00000100399.15	CHADL	mashr_Thyroid	NA	NA	2	1	1	58713	-3.593	0.0003272	++---+-----++----+-+------+--+-+-+-+--+	25776	-3.929	8.518e-05	++---+-----++----+-+------+--+-	32937	-1.321	0.1866	+-+-+--+	Novel	NA	8.518e-05
ENSG00000100399	ENSG00000100399.15	CHADL	mashr_Brain_Anterior_cingulate_cortex_BA24	NA	NA	1	1	1	58713	3.593	0.0003272	--+++-+++++--++++-+-++++++-++-+-+-+-++-	25776	3.929	8.519e-05	--+++-+++++--++++-+-++++++-++-+	32937	1.321	0.1866	-+-+-++-	Novel	NA	8.519e-05
ENSG00000100399	ENSG00000100399.15	CHADL	mashr_Brain_Caudate_basal_ganglia	NA	NA	2	1	1	58713	3.593	0.0003272	--+++-+++++--++++-+-++++++-++-+-+-+-++-	25776	3.929	8.519e-05	--+++-+++++--++++-+-++++++-++-+	32937	1.321	0.1866	-+-+-++-	Novel	NA	8.519e-05
ENSG00000100399	ENSG00000100399.15	CHADL	mashr_Brain_Cerebellar_Hemisphere	NA	NA	2	1	1	58713	3.593	0.0003272	--+++-+++++--++++-+-++++++-++-+-+-+-++-	25776	3.929	8.519e-05	--+++-+++++--++++-+-++++++-++-+	32937	1.321	0.1866	-+-+-++-	Novel	NA	8.519e-05
ENSG00000100399	ENSG00000100399.15	CHADL	mashr_Pituitary	NA	NA	2	1	1	58713	3.593	0.0003272	--+++-+++++--++++-+-++++++-++-+-+-+-++-	25776	3.929	8.519e-05	--+++-+++++--++++-+-++++++-++-+	32937	1.321	0.1866	-+-+-++-	Novel	NA	8.519e-05
ENSG00000100399	ENSG00000100399.15	CHADL	mashr_Prostate	NA	NA	1	1	1	58713	3.593	0.0003272	--+++-+++++--++++-+-++++++-++-+-+-+-++-	25776	3.929	8.519e-05	--+++-+++++--++++-+-++++++-++-+	32937	1.321	0.1866	-+-+-++-	Novel	NA	8.519e-05
ENSG00000100399	ENSG00000100399.15	CHADL	mashr_Spleen	NA	NA	1	1	1	58713	3.593	0.0003272	--+++-+++++--++++-+-++++++-++-+-+-+-++-	25776	3.929	8.519e-05	--+++-+++++--++++-+-++++++-++-+	32937	1.321	0.1866	-+-+-++-	Novel	NA	8.519e-05
ENSG00000100399	ENSG00000100399.15	CHADL	mashr_Testis	NA	NA	1	1	1	58713	3.593	0.0003272	--+++-+++++--++++-+-++++++-++-+-+-+-++-	25776	3.929	8.519e-05	--+++-+++++--++++-+-++++++-++-+	32937	1.321	0.1866	-+-+-++-	Novel	NA	8.519e-05
ENSG00000100399	ENSG00000100399.15	CHADL	mashr_Vagina	NA	NA	1	1	1	58713	3.593	0.0003272	--+++-+++++--++++-+-++++++-++-+-+-+-++-	25776	3.929	8.519e-05	--+++-+++++--++++-+-++++++-++-+	32937	1.321	0.1866	-+-+-++-	Novel	NA	8.519e-05
ENSG00000161179	ENSG00000161179.13	YDJC	mashr_Brain_Anterior_cingulate_cortex_BA24	NA	NA	2	1.96774	1.25	58713	-3.929	8.533e-05	------++-+++--+-+----+-++---+--+++-----	25776	-3.338	0.0008434	------++-+++--+-+----+-++---+--	32937	-2.293	0.02187	+++-----	Novel	NA	8.533e-05
ENSG00000275759	ENSG00000275759.1	AC026367.3	mashr_Pancreas	0.254788	2.14464e-17	2	2	2	58713	-2.396	0.01657	------+---+--+-+-+-----+--+----+--+-+-+	25776	-3.929	8.545e-05	------+---+--+-+-+-----+--+----	32937	0.276	0.7824	+--+-+-+	Novel	NA	8.545e-05
ENSG00000064687	ENSG00000064687.12	ABCA7	mashr_Cells_EBV-transformed_lymphocytes	NA	NA	2	1.96296	1.875	54861	3.928	8.555e-05	+---+-+++-++-?+----+?+??+++-+--++-+++++	21924	2.43	0.01508	+---+-+++-++-?+----+?+??+++-+--	32937	3.087	0.002022	++-+++++	ABCA7(rs4147929)	NA	8.555e-05
ENSG00000069399	ENSG00000069399.14	BCL3	mashr_Muscle_Skeletal	NA	NA	1	1	1	57358	-3.049	0.002297	---+-+----+--?+------+-++----+-+-+-+---	24421	-3.928	8.562e-05	---+-+----+--?+------+-++----+-	32937	-0.641	0.5214	+-+-+---	PLD3(rs145999145); APOE(rs429358); APOE(rs7412); CD33(rs3865444)	NA	8.562e-05
ENSG00000069399	ENSG00000069399.14	BCL3	mashr_Nerve_Tibial	NA	NA	1	1	1	57358	-3.049	0.002297	---+-+----+--?+------+-++----+-+-+-+---	24421	-3.928	8.562e-05	---+-+----+--?+------+-++----+-	32937	-0.641	0.5214	+-+-+---	PLD3(rs145999145); APOE(rs429358); APOE(rs7412); CD33(rs3865444)	NA	8.562e-05
[truncated: 103 more rows]

## Sheet: supp_table5
			FOCUS	PrediXcan
Tissue	ens_gene_id	Gene_name	pip	Weight	Zscore	P.value
muscle_skeletal	ENSG00000130204.12	TOMM40	1	25776	-34.535	2.43e-261
prostate	ENSG00000130204.12	TOMM40	1	24421	21.01	5.32e-98
[truncated: 150 more rows]

## Sheet: supp_table6
				PrediXcan		Mendelian Randomization
[truncated: 1,396 more rows]

## Sheet: supp_fig1
										Supplemntary Fig1. The scatter plot of S-PrediXcan with internal and external LD structure
[truncated: 1 more rows]
