# Supplementary material for: Genetically regulated expression in late-onset Alzheimer’s disease implicates risk genes within known and novel loci
Source: Transl Psychiatry. 2021 Dec 6;11:618. doi: 10.1038/s41398-021-01677-0 (PMC8648734; doi:10.1038/s41398-021-01677-0)
Supplement: Supplementary file 2 — Supplementary information [file 41398_2021_1677_MOESM2_ESM.xlsx]

## Sheet: Full Ordered List
ORDER	last name	first name	Middle	Full Name	Consortium	Initials	Affiliation text	Affiliation 2	Affiliation 3	Affiliation 4	Affiliation 5	Affiliation 6	email	notes	Role (needs to be updated)	Role: Study Design and Conception	Role: Sample Contribution	Role: Data Generation	Role: Analysis	Role: Manuscript Preparation	Role: Study Supervision/Management
1	Naj	Adam	C.	Adam C. Naj	ADGC	A.C.N.	Department of Biostatistics, Epidemiology, and Informatics, Perelman School of Medicine, University of Pennsylvania, Philadelphia, Pennsylvania, USA	Penn Neurodegeneration Genomics Center, Department of Pathology and Laboratory Medicine, Perelman School of Medicine, University of Pennsylvania, Philadelphia, Pennsylvania, USA					adamnaj@pennmedicine.upenn.edu		Analysis, Writing, Design	1	0	1	1	1	1
2	Leonenko	Ganna		Ganna Leonenko	GERAD/PERADES	G.L.	Division of Psychological Medicine and Clinial Neurosciences, MRC Centre for Neuropsychiatric Genetics and Genomics, Cardiff University, Cardiff, Wales, UK	UK Dementia Research Institute (DRI) Cardiff, Cardiff University, Cardiff, Wales, UK					LeonenkoG1@cardiff.ac.uk		Analysis	0	0	0	1	0	0
3	Jian	Xueqiu		Xueqiu Jian	CHARGE-ARIC	X.J.	Glenn Biggs Institute for Alzheimer's and Neurodegenerative Diseases, The University of Texas Health Science Center at San Antonio, San Antonio, Texas, USA						xueqiu.Jian@uth.tmc.edu		Analysis	0	0	0	1	0	0
4	Grenier-Boley	Benjamin		Benjamin Grenier-Boley	EADI	B.G.-B	Univ. Lille, Inserm, Centre Hosp. Univ Lille, Institut Pasteur de Lille, LabEx DISTALZ-UMR1167 - RID-AGE - Risk factors and molecular determinants of aging-related diseases, Epidemiology and Public Health Department, F-59000 Lille, France						benjamin.grenier-boley@pasteur-lille.fr		Analysis	0	0	0	1	0	0
5	Dalmasso	Maria Carolina		Maria Carolina Dalmasso	Bonn	M.C.D.	Division of Neurogenetics and Molecular Psychiatry, Department of Psychiatry and Psychotherapy, University of Cologne, Medical Faculty, Cologne, Germany	Laboratorio de Genética Forense del Ministerio Público de la Provincia de La Pampa, Santa Rosa, Argentina					carodalmasso@gmail.com		Analysis	0	0	0	1	1	0
7	Sha	Jin		Jin Sha	ADGC	J.S.	Department of Biostatistics, Epidemiology, and Informatics, Perelman School of Medicine, University of Pennsylvania, Philadelphia, Pennsylvania, USA						jinsha@pennmedicine.upenn.edu		Analysis	0	0	1	1	1	0
8	Zhao	Yi		Yi Zhao	ADGC	Y.Zhao	Penn Neurodegeneration Genomics Center, Department of Pathology and Laboratory Medicine, Perelman School of Medicine, University of Pennsylvania, Philadelphia, Pennsylvania, USA						zhaoyi@pennmedicine.upenn.edu		Analysis, Writing, Design	0	0	1	1	0	0
9	Chesi	Alessandra		Alessandra Chesi	independent	A.C.	Penn Neurodegeneration Genomics Center, Department of Pathology and Laboratory Medicine, Perelman School of Medicine, University of Pennsylvania, Philadelphia, Pennsylvania, USA						alessandra.chesi@pennmedicine.upenn.edu	Analysis/Experiments (Chromatic Interaction Modeling); Editting	Analysis	0	0	1	1	1	0
10	Zhang	Yuanchao		Yuanchao Zhang	independent	Y.Z.	Center for Applied Genomics, Children's Hospital of Philadelphia, Philadelphia, Pennsylvania, USA	Division of Human Genetics, Department of Pediatrics, Perelman School of Medicine, University of Pennsylvania, Philadelphia, Pennsylvania, USA					yuanchao.zhang@pennmedicine.upenn.edu	Analysis (Microglia)	Analysis	0	0	0	1	0	0
11	Chen	Hung-Hsin		Hung-Hsin Chen	ADGC	H.-H.C.	Vanderbilt Genetics Institute, Division of Genetic Medicine, Department of Medicine, Vanderbilt University Medical Center, Nashville, Tennessee, USA						hung-hsin.chen@vanderbilt.edu		Analysis	0	0	0	1	0	0
12	Holmans	Peter	A.	Peter A Holmans	GERAD/PERADES	P.A.H.	Division of Psychological Medicine and Clinial Neurosciences, MRC Centre for Neuropsychiatric Genetics and Genomics, Cardiff University, Cardiff, Wales, UK						HolmansPA@Cardiff.ac.uk		Analysis, Writing, Design	0	0	0	1	0	0
13	Leung	Yuk Yee		Yuk Yee Leung	ADGC	Y.Y.L.	Penn Neurodegeneration Genomics Center, Department of Pathology and Laboratory Medicine, Perelman School of Medicine, University of Pennsylvania, Philadelphia, Pennsylvania, USA						yyee@pennmedicine.upenn.edu		Analysis, Writing, Design	0	0	0	1	0	0
14	Farrell	John	J.	John J. Farrell	ADGC	J.J.F.	Department of Medicine (Biomedical Genetics), Boston University School of Medicine, Boston, Massachusetts, USA						farrell@bu.edu		Analysis, Writing, Design	0	0	1	1	0	0
15	Benchek	Penelope		Penelope Benchek	ADGC	P.B.	Department of Population and Quantitative Health Sciences, Case Western Reserve University, Cleveland, Ohio, USA						phb16@case.edu		Analysis	0	0	0	1	0	0
16	Bush	Will	S.	Will S. Bush	ADGC	W.B.	Department of Population and Quantitative Health Sciences, Case Western Reserve University, Cleveland, Ohio, USA						wsb36@case.edu		Analysis	0	0	0	1	0	0
17	Below	Jennifer	E.	Jennifer E. Below	ADGC	J.E.B.	Vanderbilt Genetics Institute, Division of Genetic Medicine, Department of Medicine, Vanderbilt University Medical Center, Nashville, Tennessee, USA	Human Genetics Center, Department of Epidemiology, Human Genetics, and Environmental Sciences, School of Public Health, The University of Texas Health Science Center at Houston, Houston, Texas, USA					jennifer.e.below@vanderbilt.edu		Analysis	0	0	0	1	0	0
18	van der Lee	Sven	J.	Sven J. van der Lee	CHARGE	S.J.vdL.	Department of Epidemiology, Erasmus MC, University Medical Center, Rotterdam, The Netherlands	Alzheimer Center Amsterdam, Department of Neurology, Amsterdam Neuroscience, Vrije Universiteit Amsterdam, Amsterdam UMC, Amsterdam, The Netherlands					s.j.vanderlee@amsterdamumc.nl		Analysis	0	0	0	1	0	0
19	Kunkle	Brian	W.	Brian W. Kunkle	ADGC	B.W.K.	Dr. John T. Macdonald Foundation Department of Human Genetics, Miller School of Medicine, University of Miami, Miami, Florida, USA	The John P. Hussman Institute for Human Genomics, University of Miami, Miami, Florida, USA					bkunkle@miami.edu		Analysis, Writing, Design	0	0	0	1	1	0
20	Vardarajan	Badri	N.	Badri N. Vardarajan	ADGC	B.N.V.	Taub Institute for Research in Alzheimer’s Disease and the Aging Brain, The Gertrude H. Sergievsky Center, Depatment of Neurology, Columbia University, New York, New York, USA						bnv2103@cumc.columbia.edu		Analysis	0	0	0	1	0	0
21	Hamilton-Nelson	Kara	L.	Kara L. Hamilton-Nelson	ADGC	K.H.-N.	The John P. Hussman Institute for Human Genomics, University of Miami, Miami, Florida, USA						khamil@med.miami.edu		Analysis	0	0	1	1	0	0
22	Haut	Jacob		Jacob Haut	ADGC	J.Haut	Department of Biostatistics, Epidemiology, and Informatics, Perelman School of Medicine, University of Pennsylvania, Philadelphia, Pennsylvania, USA						jacob.haut@pennmedicine.upenn.edu		Analysis	0	0	1	1	0	0
23	Lee	Chien-Yueh		Chien-Yueh Lee	ADGC	C.-Y.L.	Penn Neurodegeneration Genomics Center, Department of Pathology and Laboratory Medicine, Perelman School of Medicine, University of Pennsylvania, Philadelphia, Pennsylvania, USA						chien.lee@pennmedicine.upenn.edu		Analysis	0	0	0	1	0	0
24	Kuksa	Pavel	P.	Pavel P. Kuksa	ADGC	P.P.K.	Penn Neurodegeneration Genomics Center, Department of Pathology and Laboratory Medicine, Perelman School of Medicine, University of Pennsylvania, Philadelphia, Pennsylvania, USA						pkuksa@pennmedicine.upenn.edu		Analysis	0	0	0	1	0	0
25	Sarnowski	Chloé		Chloé Sarnowski	CHARGE-FHS	C.S.	Department of Epidemiology, Human Genetics, and Environmental Sciences, The University of Texas Health Science Center at Houston, Houston, Texas	Human Genetics Center, Department of Epidemiology, Human Genetics, and Environmental Sciences, School of Public Health, The University of Texas Health Science Center at Houston, Houston, Texas, USA					chloesar@bu.edu		Analysis, Writing	0	0	0	1	0	0
26	Sims	Rebecca		Rebecca Sims	GERAD/PERADES	R.Sims	Division of Psychological Medicine and Clinial Neurosciences, MRC Centre for Neuropsychiatric Genetics and Genomics, Cardiff University, Cardiff, Wales, UK						simsrc@cardiff.ac.uk		Analysis	0	0	0	1	0	0
27	Barral	Sandra		Sandra Barral	ADGC	S.B.	Taub Institute for Research in Alzheimer’s Disease and the Aging Brain, The Gertrude H. Sergievsky Center, Depatment of Neurology, Columbia University, New York, New York, USA	Gertrude H. Sergievsky Center, Columbia University, New York, New York, USA	Department of Neurology, Columbia University, New York, New York, USA				smb2174@cumc.columbia.edu		Analysis	0	0	0	1	0	0
28	Bis	Joshua	C.	Joshua C. Bis	CHARGE-CHS	J.C.B.	Cardiovascular Health Research Unit, Department of Medicine, University of Washington, Seattle, Washington, USA						joshbis@uw.edu		Analysis	0	0	0	1	0	0
29	Chen	Yuning		Yuning Chen	CHARGE-FHS	Y.C.	Department of Biostatistics, Boston University School of Public Health, Boston, Massachusetts, USA	Department of Epidemiology, Boston University School of Public Health, Boston, Massachusetts, USA					yuningch@bu.edu		Analysis	0	0	0	1	0	0
30	Karamujić-Čomić	Hata		Hata Karamujić-Čomić	CHARGE	H.C.	Department of Epidemiology, Erasmus MC, University Medical Center, Rotterdam, The Netherlands						h.comic@erasmusmc.nl		Analysis	0	0	0	1	0	0
31	Pitsillides	Achilleas		Achilleas Pitsillides	CHARGE	A.Pitsillides	Department of Biostatistics, Boston University School of Public Health, Boston, Massachusetts, USA						anp4r@bu.edu		Analysis	0	0	0	1	0	0
32	Xia	Rui		Rui Xia	CHARGE	R.X.	Human Genetics Center, Department of Epidemiology, Human Genetics, and Environmental Sciences, School of Public Health, The University of Texas Health Science Center at Houston, Houston, Texas, USA						rui.xia@uth.tmc.edu		Analysis	0	0	0	1	0	0
33	Kuzma	Amanda	B.	Amanda B. Kuzma	ADGC	A.B.K.	Penn Neurodegeneration Genomics Center, Department of Pathology and Laboratory Medicine, Perelman School of Medicine, University of Pennsylvania, Philadelphia, Pennsylvania, USA						apartch@pennmedicine.upenn.edu		Analysis	0	0	1	1	0	0
34	Valladares	Otto		Otto Valladares	ADGC	O.V.	Penn Neurodegeneration Genomics Center, Department of Pathology and Laboratory Medicine, Perelman School of Medicine, University of Pennsylvania, Philadelphia, Pennsylvania, USA						ottov@pennmedicine.upenn.edu		Analysis, Design	0	0	1	1	0	0
35	Fulton-Howard	Brian		Brian Fulton-Howard	ADGC	B.F.H.	Department of Neuroscience, Ronald M. Loeb Center for Alzheimer's Disease, Icahn School of Medicine at Mount Sinai, New York, New York, USA						brian.fulton-howard@icahn.mssm.edu		Analysis	0	0	0	1	0	0
36	Hohman	Timothy		Timothy Hohman	ADGC	T.H.	Vanderbilt Memory and Alzheimer's Center, Department of Neurology, Vanderbilt University Medical Center, Nashville, Tennessee, USA	Vanderbilt Genetics Institute, Division of Genetic Medicine, Department of Medicine, Vanderbilt University Medical Center, Nashville, Tennessee, USA					timothy.j.hohman@vumc.org		Analysis	0	0	0	1	0	0
37	Chouraki	Vincent		Vincent Chouraki	CHARGE-FHS	V.C.	Univ. Lille, Inserm, Centre Hosp. Univ Lille, Institut Pasteur de Lille, LabEx DISTALZ-UMR1167 - RID-AGE - Risk factors and molecular determinants of aging-related diseases, Epidemiology and Public Health Department, F-59000 Lille, France	Framingham Heart Study, Framingham, Massachusetts, USA					vincent.chouraki@univ-lille.fr		Analysis	0	0	0	1	0	0
38	Reitz	Christiane		Christiane Reitz	ADGC	C.R.	Department of Epidemiology, Columbia University, New York, New York, USA	Gertrude H. Sergievsky Center, Columbia University, New York, New York, USA	Department of Neurology, Columbia University, New York, New York, USA				cr2101@cumc.columbia.edu		Analysis	0	0	0	1	0	0
39	Jun	Gyungah	R.	Gyungah R. Jun	ADGC	G.R.J.	Department of Medicine (Biomedical Genetics), Boston University School of Medicine, Boston, Massachusetts, USA	Department of Biostatistics, Boston University School of Public Health, Boston, Massachusetts, USA	Department of Ophthalmology, Boston University School of Medicine, Boston, Massachusetts, USA				gyungah@bu.edu		Analysis	0	0	0	1	0	0
40	Malamon	John		John Malamon	ADGC	J.M.	Penn Neurodegeneration Genomics Center, Department of Pathology and Laboratory Medicine, Perelman School of Medicine, University of Pennsylvania, Philadelphia, Pennsylvania, USA						jmalamon@pennmedicine.upenn.edu		Analysis	0	0	1	1	0	0
41	Abner	Erin		Erin Abner	ADGC	E.A.	Sanders-Brown Center on Aging, Department of Epidemiology, College of Public Health, University of Kentucky, Lexington, Kentucky, USA						erin.abner@uky.edu		Data Collection	0	1	0	0	0	0
42	Adams	Hieab	H.	Hieab H. Adams	CHARGE-RS	H.H.A.	Department of Clinical Genetics, Erasmus MC, University Medical Center, Rotterdam, The Netherlands						h.adams@erasmusmc.nl		Data Collection	0	1	0	0	0	0
43	Adams	Perrie	M.	Perrie M. Adams	ADGC	P.M.A.	Department of Psychiatry, University of Texas Southwestern Medical Center, Dallas, Texas, USA						perrie.adams@utsouthwestern.edu		Data Collection	0	1	0	0	0	0
44	Aguirre	Alyssa		Alyssa Aguirre	ADGC	A.A.	Department of Neurology, Dell Medical School, University of Texas at Austin, Austin, Texas, USA						alyssa.aguirre@austin.utexas.edu		Data Collection	0	1	0	0	0	0
45	Ahmad	Shahzad		Shahzad Ahmad	CHARGE-RS	S.A.	Department of Epidemiology, Erasmus MC, University Medical Center, Rotterdam, The Netherlands						s.ahmad@erasmusmc.nl		Data Collection	0	1	0	0	0	0
46	Aladro-Benito	Yolanda		Yolanda Aladro-Benito	EADI	Y.A.-B.	Department of Immunology, Hospital Universitario Dr. Negrin, Las Palmas de Gran Canaria, Spain						yaladrob@meditex.es		Data Collection	0	1	0	0	0	0
47	Albert	Marilyn	S.	Marilyn S. Albert	ADGC	M.S.A.	Department of Neurology, Johns Hopkins University, Baltimore, Maryland, USA						malbert9@jhmi.edu		Data Collection	0	1	0	0	0	0
48	Albin	Roger	L.	Roger L. Albin	ADGC	R.L.A.	Department of Neurology, University of Michigan, Ann Arbor, Michigan, USA	Geriatric Research, Education and Clinical Center (GRECC), VA Ann Arbor Healthcare System (VAAAHS), Ann Arbor, Michigan, USA	Michigan Alzheimer's Disease Center, University of Michigan, Ann Arbor, Michigan, USA				ralbin@umich.edu		Data Collection	0	1	0	0	0	0
49	Al-Chalabi	Ammar		Ammar Al-Chalabi	GERAD/PERADES	A.A.-C.	Institute of Psychiatry, Psychology and Neuroscience, Kings College London, London, England, UK						ammar.al-chalabi@kcl.ac.uk		Data Collection	0	1	0	0	0	0
50	Allen	Mariet		Mariet Allen	ADGC	M.A.	Department of Neuroscience, Mayo Clinic, Jacksonville, Florida, USA						Allen.Mariet@mayo.edu		Data Collection	0	1	0	0	0	0
51	Alvarez	Ignacio		Ignacio Alvarez	GERAD/PERADES	I.A.	Fundació Docència i Recerca Mútua Terrassa, Terrassa, Barcelona, Spain	Memory Disorders Unit, Department of Neurology, Hospital Universitari Mutua de Terrassa, Terrassa, Barcelona, Spain					ignacio.alvafer@gmail.com		Data Collection	0	1	0	0	0	0
52	Alvarez	Lisa		Lisa Alvarez	ADGC	L.A.	Department of Pharmacology and Neuroscience, University of North Texas Health Science Center, Fort Worth, Texas, USA						lisa.alvarez@unthsc.edu		Data Collection	0	1	0	0	0	0
53	Álvarez	Victoria		Victoria Álvarez	GERAD/PERADES	V.Á.	Laboratorio de Genética, Hospital Universitario Central de Asturias, Oviedo, Spain	Instituto de Investigación Sanitaria del Principado de Asturias (ISPA), Hospital Universitario Central de Asturias, Oviedo, Spain					victoria.alvarez@sespa.es		Data Collection	0	1	0	0	0	0
54	Amin	Najaf		Najaf Amin	CHARGE-RS	N.A.	Department of Epidemiology, Erasmus MC, University Medical Center, Rotterdam, The Netherlands						n.amin@erasmusmc.nl		Data Collection	0	1	0	0	0	0
55	Apostolova	Liana	G.	Liana G. Apostolova	ADGC	L.G.A.	Departments of Neurology, Radiology, and Medical and Molecular Genetics, Indiana University School of Medicine, Indianapolis, Indiana, USA	Indiana Alzheimer’s Disease Research Center, Indiana University School of Medicine, Indianapolis, Indiana, USA					lapostol@iu.edu		Data Collection	0	1	0	0	0	0
56	Arnold	Steven	E.	Steven E. Arnold	ADGC	S.E.A.	Department of Psychiatry, Perelman School of Medicine, University of Pennsylvania, Philadelphia, Pennsylvania, USA						sarnold@pennmedicine.upenn.edu		Data Collection	0	1	0	0	0	0
58	Asthana	Sanjay		Sanjay Asthana	ADGC	S.Asthana	Geriatric Research, Education and Clinical Center (GRECC), University of Wisconsin, Madison, Wisconsin, USA	Department of Medicine, University of Wisconsin, Madison, Wisconsin, USA	Wisconsin Alzheimer's Disease Research Center, Madison, Wisconsin, USA				sa@medicine.wisc.edu		Data Collection	0	1	0	0	0	0
59	Atwood	Craig	S.	Craig S. Atwood	ADGC	C.S.A.	Geriatric Research, Education and Clinical Center (GRECC), University of Wisconsin, Madison, Wisconsin, USA	Department of Medicine, University of Wisconsin, Madison, Wisconsin, USA	Wisconsin Alzheimer's Disease Research Center, Madison, Wisconsin, USA				csa@medicine.wisc.edu		Data Collection	0	1	0	0	0	0
60	Avramidou	Despoina		Despoina Avramidou	GERAD/PERADES	D.A.	School of Medicine, Aristotle University of Thessaloniki, Thessaloniki, Greece						Avramidoud@med.auth.gr		Data Collection	0	1	0	0	0	0
61	Ayres	Gayle		Gayle Ayres	ADGC	G.A.	Department of Neurology, Dell Medical School, University of Texas at Austin, Austin, Texas, USA						gayle.ayers@austin.utexas.edu		Data Collection	0	1	0	0	0	0
62	Bacq	Delphine		Delphine Bacq	EADI	D.B.	Centre National de Recherche en Génomique Humaine (CNRGH), Institut de Biologie François Jacob, CEA, Université Paris-Saclay, F-91057, Evry, France						bacq@cng.fr		Data Collection	0	1	0	0	0	0
63	Baldwin	Clinton	T.	Clinton T. Baldwin	ADGC	C.T.B.	Department of Medicine (Biomedical Genetics), Boston University School of Medicine, Boston, Massachusetts, USA						cbaldwin@bu.edu		Data Collection	0	1	0	0	0	0
64	Barber	Robert	C.	Robert C. Barber	ADGC	R.C.B.	Department of Pharmacology and Neuroscience, University of North Texas Health Science Center, Fort Worth, Texas, USA						Robert.Barber@unthsc.edu		Data Collection	0	1	0	0	0	0
65	Barnes	Lisa	L.	Lisa L. Barnes	ADGC	L.L.B.	Department of Neurological Sciences, Rush University Medical Center, Chicago, Illinois, USA	Department of Behavioral Sciences, Rush University Medical Center, Chicago, Illinois, USA	Rush Alzheimer's Disease Center, Rush University Medical Center, Chicago, Illinois, USA				Lisa_L_Barnes@rush.edu		Data Collection	0	1	0	0	0	0
66	Bass	Nicholas	J.	Nicholas J. Bass	GERAD/PERADES	N.J.B.	Division of Psychiatry, University College London, London, England, UK						n.bass@ucl.ac.uk		Data Collection	0	1	0	0	0	0
67	Bayer	Anthony		Anthony Bayer	GERAD/PERADES	A.B.	Institute of Primary Care and Public Health, Cardiff University, Neuadd Meirionnydd, University Hospital of Wales, Heath Park, Cardiff, Wales, UK						Bayer@cardiff.ac.uk		Data Collection	0	1	0	0	0	0
68	Beach	Thomas	G.	Thomas G. Beach	ADGC	T.G.B.	Civin Laboratory for Neuropathology, Banner Sun Health Research Institute, Phoenix, Arizona, USA						Thomas.Beach@bannerhealth.com		Data Collection	0	1	0	0	0	0
69	Becker	James	T.	James T. Becker	ADGC	J.T.B.	Departments of Psychiatry, Neurology, and Psychology, University of Pittsburgh School of Medicine, Pittsburgh, Pennsylvania, USA						beckerjt@upmc.edu		Data Collection	0	1	0	0	0	0
70	Beecham	Gary	W.	Gary W. Beecham	ADGC	G.W.B.	The John P. Hussman Institute for Human Genomics, University of Miami, Miami, Florida, USA						gbeecham@med.miami.edu		Data Collection	0	1	0	0	0	0
71	Beekly	Duane		Duane Beekly	ADGC	D.Beekly	National Alzheimer's Coordinating Center, University of Washington, Seattle, Washington, USA						beekly@u.washington.edu		Data Collection	0	1	0	0	0	0
72	Beiser	Alexa	S.	Alexa S. Beiser	CHARGE-FHS	A.S.B.	Department of Biostatistics, Boston University School of Public Health, Boston, Massachusetts, USA	Framingham Heart Study, Framingham, Massachusetts, USA	Department of Neurology, Boston University School of Medicine, Boston, Massachusetts, USA				alexab@bu.edu		Data Collection	0	1	0	0	0	0
73	Benitez	Bruno	A.	Bruno A. Benitez	ADGC	B.B.	Department of Psychiatry and Hope Center Program on Protein Aggregation and Neurodegeneration, Washington University School of Medicine, St. Louis, Missouri, USA						babenitez@wustl.edu		Data Collection	0	1	0	0	0	0
74	Bennett	David		David Bennett	ADGC	D.Bennett	Department of Neurological Sciences, Rush University Medical Center, Chicago, Illinois, USA	Rush Alzheimer's Disease Center, Rush University Medical Center, Chicago, Illinois, USA					dbennett@rush.edu		Data Collection	0	1	0	0	0	0
75	Ben-Shlomo	Yoav		Yoav Ben-Shlomo	GERAD/PERADES	Y.B.-S.	Population Health Sciences, Bristol Medical School, University of Bristol, Bristol, England, UK						y.ben-shlomo@bristol.ac.uk		Data Collection	0	1	0	0	0	0
77	Berr	Claudine		Claudine Berr	EADI	C.Berr	INSERM U1061, La Colombière Hospital, Montpellier, France		Montpellier University, Montpellier, France				claudine.berr@inserm.fr		Data Collection	0	1	0	0	0	0
78	Bertelson	John		John Bertelson	ADGC	J.B.	Department of Pyschiatry, University of Texas at Austin/Dell Medical School, Austin, Texas, USA						john.bertelson@austin.utexas.edu		Data Collection	0	1	0	0	0	0
79	Margaret	Flanagan	E.	Margaret E. Flanagan	ADGC	M.E.F.	Department of Pathology, Northwestern University Feinberg School of Medicine, Chicago, Illinois, USA	Cognitive Neurology and Alzheimer's Disease Center, Northwestern University Feinberg School of Medicine, Chicago, Illinois, USA					margaret.flanagan@northwestern.edu		Data Collection	0	1	0	0	0	0
80	Bird	Thomas	D.	Thomas D. Bird	ADGC	T.D.B.	VA Puget Sound Health Care System/GRECC, Seattle, Washington, USA	Department of Neurology, University of Washington, Seattle, Washington, USA					tomnroz@u.washington.edu		Data Collection	0	1	0	0	0	0
81	Blacker	Deborah		Deborah Blacker	ADGC	D.Blacker	Department of Epidemiology, Harvard School of Public Health, Boston, Massachusetts, USA	Department of Psychiatry, Massachusetts General Hospital/Harvard Medical School, Boston, Massachusetts, USA					blacker@psych.mgh.harvard.edu		Data Collection	0	1	0	0	0	0
82	Boada	Merce		Merce Boada	CHARGE-Fundacio	M.B.	Research Center and Memory Clinic, Fundació ACE, Institut Català de Neurociències Aplicades, Universitat Internacional de Catalunya, Barcelona, Spain	CIBERNED, Network Center for Biomedical Research in Neurodegenerative Diseases, National Institute of Health Carlos III, Madrid, Spain					mboada@fundacioace.org		Data Collection	0	1	0	0	0	0
83	Boccardi	Virginia		Virginia Boccardi	GERAD/PERADES	V.B.	Institute of Gerontology and Geriatrics, Department of Medicine and Surgery, University of Perugia, Italy						virginia.boccardi@unipg.it		Data Collection	0	1	0	0	0	0
84	Boeve	Bradley	F.	Bradley F. Boeve	ADGC	B.F.B.	Department of Neurology, Mayo Clinic, Rochester, Minnesota, USA						bboeve@mayo.edu		Data Collection	0	1	0	0	0	0
85	Boland	Anne		Anne Boland	EADI	A.Boland	Centre National de Recherche en Génomique Humaine (CNRGH), Institut de Biologie François Jacob, CEA, Université Paris-Saclay, F-91057, Evry, France						boland@cng.fr		Data Collection	0	1	0	0	0	0
87	Bosco	Paola		Paola Bosco	EADI	P.Bosco	Instituto di Ricovero e Cura a Carattere Scientifico (IRCCS) Associazione Oasi Maria Santissima Srl, Troina, Italy						pbosco@fatebenefratelli.eu		Data Collection	0	1	0	0	0	0
88	Bossù	Paola		Paola Bossù	EADI	P.Bossù	Experimental Neuropsychobiology Laboratory, IRCCS Santa Lucia Foundation, Department of Clinical and Behavioral Neurology, Rome, Italy						p.bossu@hsantalucia.it		Data Collection	0	1	0	0	0	0
89	Bowen	James	D.	James D. Bowen	ADGC	J.D.B.	Swedish Medical Center, Seattle, Washington, USA						James.Bowen@Swedish.org		Data Collection	0	1	0	0	0	0
90	Boxer	Adam		Adam Boxer	ADGC	A.Boxer	Department of Neurology, University of California San Francisco, San Francisco, California, USA						aboxer@memory.ucsf.edu		Data Collection	0	1	0	0	0	0
91	Bras	Jose		Jose Bras	GERAD/PERADES	J.Bras	Department of Neurodegenerative Science, Van Andel Institute, Grand Rapids, Michigan, USA	Division of Psychiatry and Behavioral Medicine, Michigan State University College of Human Medicine, Grand Rapids, Michigan, USA					jose.bras@vai.org		Data Collection	0	1	0	0	0	0
92	Brayne	Carol		Carol Brayne	GERAD/PERADES	C.Brayne	Cambridge Public Health, University of Cambridge, Cambridge, England, UK						carol.brayne@medschl.cam.ac.uk		Data Collection	0	1	0	0	0	0
93	Brewer	James		James Brewer	ADGC	J.B.B.	Department of Neurosciences, University of California San Diego, La Jolla, California, USA						jbrewer@ucsd.edu		Data Collection	0	1	0	0	0	0
94	Brice	Alexis		Alexis Brice	EADI	A.Brice	Inserm U1127, CNRS UMR7225, Sorbonne Universités, UPMC Univ Paris 06, UMR_S1127, Institut du Cerveau et de la Moelle épinière, F-75013, Paris, France	Department of Genetics, APHP Pitié-Salpêtrière Hospital, 75013 Paris, France					alexis.brice@upmc.fr		Data Collection	0	1	0	0	0	0
95	Brody	Jennifer	A.	Jennifer A. Brody	CHARGE-CHS	J.A.B.	Cardiovascular Health Research Unit, Department of Medicine, University of Washington, Seattle, Washington, USA						jeco@uw.edu		Data Collection	0	1	0	0	0	0
96	Brown	Kristelle		Kristelle Brown	GERAD/PERADES	K.B.	Institute of Genetics, Queens Medical Centre, University of Nottingham, Nottingham, England, UK						Kristelle.Brown@nottingham.ac.uk		Data Collection	0	1	0	0	0	0
97	Brundin	RoseMarie		RoseMarie Brundin	EADI	R.Brundin	Department of Public Health/Geriatrics, Uppsala University, Uppsala, Sweden						rosemarie.brundin@akademiska.se		Data Collection	0	1	0	0	0	0
98	Bruni	Amalia	C.	Amalia C. Bruni	GERAD/PERADES	A.C.B.	Regional Neurogenetic Centre (CRN), ASP Catanzaro, Lamezia Terme, Italy						bruni@arn.it		Data Collection	0	1	0	0	0	0
99	Bullido	María	J.	María J. Bullido	EADI	M.J.B.	Centro de Biologia Molecular Severo Ochoa (CSIC-UAM), Madrid, Spain	CIBERNED, Network Center for Biomedical Research in Neurodegenerative Diseases, National Institute of Health Carlos III, Madrid, Spain	Instituto de Investigacion Sanitaria ‘Hospital la Paz’ (IdIPaz), Madrid, Spain	Universidad Autónoma de Madrid, Madrid, Spain			mjbullido@cbm.csic.es		Data Collection	0	1	0	0	0	0
100	Burke	James	R.	James R. Burke	ADGC	J.R.B.	Department of Medicine, Duke University, Durham, North Carolina, USA						james.burke@duke.edu		Data Collection	0	1	0	0	0	0
101	Burns	Jeffrey	M.	Jeffrey M. Burns	ADGC	J.M.B.	University of Kansas Alzheimer’s Disease Center, University of Kansas Medical Center, Kansas City, Kansas, USA						jburns2@kumc.edu		Data Collection	0	1	0	0	0	0
102	Buxbaum	Joseph	D.	Joseph D. Buxbaum	ADGC	J.D.Buxbaum	Department of Genetics and Genomic Sciences, Ronald M. Loeb Center for Alzheimer's Disease, Icahn School of Medicine at Mount Sinai, New York, New York, USA	Department of Neuroscience, Icahn School of Medicine at Mount Sinai, New York, New York, USA	Department of Psychiatry, Mount Sinai School of Medicine, New York, New York, USA				joseph.buxbaum@mssm.edu		Data Collection	0	1	0	0	0	0
103	Caffarra	Paolo		Paolo Caffarra	EADI	P.C.	Unit of Neuroscience, DIMEC, University of Parma, Parma, Italy						paolo.caffarra@unipr.it		Data Collection	0	1	0	0	0	0
104	Cairns	Nigel	J.	Nigel J. Cairns	ADGC	N.J.C.	Department of Pathology and Immunology, Washington University, St. Louis, Missouri, USA						cairnsn@neuro.wustl.edu		Data Collection	0	1	0	0	0	0
105	Caltagirone	Carlo		Carlo Caltagirone	GERAD/PERADES	C.C.	Neuropsychiatry Laboratory, IRCCS Santa Lucia Foundation, Department of Clinical and Behavioral Neurology, Rome, Italy						c.caltagirone@hsantalucia.it		Data Collection	0	1	0	0	0	0
106	Campion	Dominique		Dominique Campion	EADI	D.C.	Normandie University, UNIROUEN, Inserm U1245 and Rouen University Hospital, Department of Neurology, Department of Genetics and CNR-MAJ, F 76000, Normandy Center for Genomic and Personalized Medicine, Rouen, France						dominique.campion@univ-rouen.fr		Data Collection	0	1	0	0	0	0
107	Cantwell	Laura	B.	Laura B. Cantwell	ADGC	L.B.C.	Penn Neurodegeneration Genomics Center, Department of Pathology and Laboratory Medicine, Perelman School of Medicine, University of Pennsylvania, Philadelphia, Pennsylvania, USA						lcant@pennmedicine.upenn.edu		Data Collection	0	1	0	0	0	0
108	Cao	Chuanhai		Chuanhai Cao	ADGC	C.Cao	USF Health Byrd Alzheimer's Institute, University of South Florida, Tampa, Florida, USA						ccao@health.usf.edu		Data Collection	0	1	0	0	0	0
109	Carlson	Christopher	S.	Christopher S. Carlson	ADGC	C.S.C.	Fred Hutchinson Cancer Research Center, Seattle, Washington, USA						ccarlson@fhcrc.org		Data Collection	0	1	0	0	0	0
110	Carlsson	Cynthia	M.	Cynthia M. Carlsson	ADGC	C.M.C.	Wisconsin Alzheimer's Disease Research Center, Madison, Wisconsin, USA	Department of Medicine, University of Wisconsin, Madison, Wisconsin, USA					cmc@medicine.wisc.edu		Data Collection	0	1	0	0	0	0
111	Carney	Regina	M.	Regina M. Carney	ADGC	R.M.C.	Mental Health and Behavioral Science Service, Bruce W. Carter VA Medical Center, Miami, Florida, USA						rcarney2@med.miami.edu		Data Collection	0	1	0	0	0	0
112	Carracedo	Ángel		Ángel Carracedo	CHARGE	A.Carracedo	Grupo de Medicina Xenomica, Universidade de Santiago de Compostela, Centro Nacional de Genotipado (CeGen-PRB2-ISCIII), CIBERER, 15782 Santiago de Compostela, Spain						angel.carracedo@usc.es		Data Collection	0	1	0	0	0	0
113	Carrasquillo	Minerva	M.	Minerva M. Carrasquillo	ADGC	M.M.C.	Department of Neuroscience, Mayo Clinic, Jacksonville, Florida, USA						Carrasquillo.Minerva@mayo.edu		Data Collection	0	1	0	0	0	0
113	Carrasquillo	Minerva	M.	Minerva M. Carrasquillo	GERAD/PERADES	M.M.C.	Department of Neuroscience, Mayo Clinic, Jacksonville, Florida, USA						Carrasquillo.Minerva@mayo.edu		Data Collection	0	1	0	0	0	0
114	Cecchetti	Roberta		Roberta Cecchetti	GERAD/PERADES	R.Cecchetti	Section of Gerontology and Geriatrics, Department of Medicine, University of Perugia, Perugia, Italy						cecchetti@unipg.it		Data Collection	0	1	0	0	0	0
115	Chasse	Scott		Scott Chasse	ADGC	S.C.	Department of Genetics, University of North Carolina Chapel Hill, Chapel Hill, North Carolina, USA						scott_chasse@med.unc.edu		Data Collection	0	1	0	0	0	0
116	Chesselet	Marie-Francoise		Marie-Francoise Chesselet	ADGC	M.-F.C.	Neurogenetics Program, University of California Los Angeles, Los Angeles, California, USA						mchesselet@mednet.ucla.edu		Data Collection	0	1	0	0	0	0
117	Chin	Nathaniel	A.	Nathaniel Chin	ADGC	N.A.C.	Geriatric Research, Education and Clinical Center (GRECC), University of Wisconsin, Madison, Wisconsin, USA	Department of Medicine, University of Wisconsin, Madison, Wisconsin, USA					nachin@wisc.edu		Data Collection	0	1	0	0	0	0
118	Choi	Seung Hoan		Seung Hoan Choi	CHARGE-FHS	S.H.C.	Department of Biostatistics, Boston University School of Public Health, Boston, Massachusetts, USA						schoi@broadinstitute.org		Data Collection	0	1	0	0	0	0
119	Chui	Helena	C.	Helena C. Chui	ADGC	H.C.C.	Department of Neurology, University of Southern California, Los Angeles, California, USA						chui@usc.edu		Data Collection	0	1	0	0	0	0
120	Chung	Jaeyoon		Jaeyoon Chung	ADGC	J.C.	Department of Medicine (Biomedical Genetics), Boston University School of Medicine, Boston, Massachusetts, USA						jychung@bu.edu	new	Data Collection	0	1	0	0	0	0
121	Toppi	Elisa		Elisa Toppi	GERAD/PERADES	E.T.	Experimental Neuropsychobiology Laboratory, IRCCS Santa Lucia Foundation, Department of Clinical and Behavioral Neurology, Rome, Italy						e.toppi@hsantalucia.it		Data Collection	0	1	0	0	0	0
122	Clarimon	Jordi		Jordi Clarimon	EADI	J.Clarimon	Department of Neurology, II B Sant Pau, Hospital de la Santa Creu i Sant Pau, Universitat Autònoma de Barcelona, Barcelona, Spain	CIBERNED, Network Center for Biomedical Research in Neurodegenerative Diseases, National Institute of Health Carlos III, Madrid, Spain	Fundació Docència i Recerca Mútua Terrassa, Terrassa, Barcelona, Spain				jclarimon@santpau.cat		Data Collection	0	1	0	0	0	0
123	Clarke	Robert		Robert Clarke	GERAD/PERADES	R.C.	Oxford Healthy Aging Project (OHAP), Clinical Trial Service Unit, University of Oxford, Oxford, UK						robert.clarke@ndph.ox.ac.uk		Data Collection	0	1	0	0	0	0
124	Collinge	John		John Collinge	GERAD/PERADES	J.Collinge	MRC Prion Unit at Univerity College London, Institute of Prion Diseases, London, England, UK						j.collinge@prion.ucl.ac.uk		Data Collection	0	1	0	0	0	0
125	Concari	Letizia		Letizia Concari	EADI	L.C.	Neurologic Unit, Fidenza Hospital, Azienda U.S.L. Di Parma, Parma, Italy						letizia.concari@unipr.it		Data Collection	0	1	0	0	0	0
126	Corcoran	Chris		Chris Corcoran	GERAD/PERADES	C.Corcoran	Utah State University, Logan, Utah, USA						chris.corcoran@usu.edu		Data Collection	0	1	0	0	0	0
127	Coto	Eliecer		Eliecer Coto	EADI	E.C.	Instituto de Investigacion Sanitaria ‘Hospital la Paz’ (IdIPaz), Madrid, Spain						eliecer.coto@sespa.es		Data Collection	0	1	0	0	0	0
128	Craft	Suzanne		Suzanne Craft	ADGC	S.Craft	Section of Gerontology and Geriatric Medicine Research, Wake Forest School of Medicine, Winston-Salem, North Carolina, USA						suzcraft@wakehealth.edu		Data Collection	0	1	0	0	0	0
129	Craig	David		David Craig	GERAD/PERADES	D.Craig	Ageing Group, Centre for Public Health, School of Medicine, Dentistry and Biomedical Sciences, Queen's University Belfast, Belfast, Northern Ireland, UK						d.craig@qub.ac.uk		Data Collection	0	1	0	0	0	0
130	Crane	Paul	K.	Paul K. Crane	ADGC	P.K.C.	Department of Medicine, University of Washington, Seattle, Washington, USA						pcrane@u.washington.edu		Data Collection	0	1	0	0	0	0
131	Cribbs	David	H.	David H. Cribbs	ADGC	D.H.C.	Department of Neurology, University of California Irvine, Irvine, California, USA						cribbs@uci.edu		Data Collection	0	1	0	0	0	0
132	Crocco	Elizabeth	A.	Elizabeth A. Crocco	ADGC	E.A.C.	Department of Psychiatry and Behavioral Sciences, Miller School of Medicine, University of Miami, Miami, Florida, USA						Ecrocco@med.miami.edu		Data Collection	0	1	0	0	0	0
133	Cruchaga	Carlos		Carlos Cruchaga	ADGC	C.Cruchaga	NeuroGenomics and Informatics, Washington University, St. Louis, Missouri, USA	Department of Psychiatry, Washington University in St. Louis, St Louis, Missouri, USA					cruchagac@wustl.edu	new	Data Collection	0	1	0	0	0	0
134	Cuccaro	Michael	L.	Michael L. Cuccaro	ADGC	M.L.C.	The John P. Hussman Institute for Human Genomics, University of Miami, Miami, Florida, USA	Dr. John T. Macdonald Foundation Department of Human Genetics, Miller School of Medicine, University of Miami, Miami, Florida, USA					mcuccaro@med.miami.edu		Data Collection	0	1	0	0	0	0
135	Cullum	Munro		Munro Cullum	ADGC	M.C.	Department of Psychiatry, University of Texas Southwestern Medical Center, Dallas, Texas, USA						munro.cullum@utsouthwestern.edu		Data Collection	0	1	0	0	0	0
136	Cupidi	Chiara		Chiara Cupidi	GERAD/PERADES	C.Cupidi	Regional Neurogenetic Centre (CRN), ASP Catanzaro, Lamezia Terme, Italy						chiaracupidi@gmail.com		Data Collection	0	1	0	0	0	0
137	Cupples	L. Adrienne		L. Adrienne Cupples	CHARGE-FHS	L.A.C.	Department of Biostatistics, Boston University School of Public Health, Boston, Massachusetts, USA	Framingham Heart Study, Framingham, Massachusetts, USA					adrienne@bu.edu		Data Collection	0	1	0	0	0	0
138	Damotte	Vincent		Vincent Damotte	EADI	V.D.	Univ. Lille, Inserm, Centre Hosp. Univ Lille, Institut Pasteur de Lille, LabEx DISTALZ-UMR1167 - RID-AGE - Risk factors and molecular determinants of aging-related diseases, Epidemiology and Public Health Department, F-59000 Lille, France						vincent.damotte@pasteur-lille.fr		Data Collection	0	1	0	0	0	0
139	Daniele	Antonio		Antonio Daniele	GERAD/PERADES	A.D.	Department of Neuroscience, Università Cattolica del Sacro Cuore, Rome, Italy	Institute of Neurology, Università Cattolica del Sacro Cuore, Rome, Italy	Neurology Unit, IRCCS Fondazione Policlinico Universitario A. Gemelli, Rome, Italy				A.DANIELE@ISTITUTOTUMORI.NA.IT		Data Collection	0	1	0	0	0	0
140	Daniilidou	Makrina		Makrina Daniilidou	GERAD/PERADES	M.D.	Department of Health Sciences, Psychiatry for the Elderly, University of Leicester, Leicester, England, UK						makrina.daniilidou@neuro.uu.se		Data Collection	0	1	0	0	0	0
141	Darby	Eveleen		Eveleen Darby	ADGC	E.D.	Alzheimer's Disease and Memory Disorders Center, Baylor College of Medicine, Houston, Texas, USA						darby@bcm.edu		Data Collection	0	1	0	0	0	0
142	Dartigues	Jean-Francois		Jean-Francois Dartigues	EADI	J.-F.D.	Memory Research and Resources Center, CMRR de Bordeaux, Bordeaux, France						Jean-Francois.Dartigues@isped.u-bordeaux2.fr		Data Collection	0	1	0	0	0	0
143	Davis	Barbara		Barbara Davis	ADGC	B.D.	Department of Population and Data Sciences, University of Texas Southwestern Medical Center, Dallas, Texas, USA						babs@mail.utexas.edu		Data Collection	0	1	0	0	0	0
144	De Deyn	Peter	P.	Peter Paul De Deyn	EADI	P.DD.	Institute Born-Bunge, University of Antwerp, Antwerp, Belgium	Department of Neurology and Memory Clinic, Hospital Network Antwerp, Antwerp, Belgium					peter.dedeyn@uantwerpen.be		Data Collection	0	1	0	0	0	0
145	De Jager	Philip	L.	Philip L. De Jager	ADGC	P.L.D.	Center for Translational and Computational Neuroimmunology, Department of Neurology, Columbia University Medical Center, New York, New York, USA						pld2115@cumc.columbia.edu		Data Collection	0	1	0	0	0	0
147	de Rojas	Itziar		Itziar de Rojas	CHARGE-Fundacio	I.dR.	Research Center and Memory Clinic, Fundació ACE, Institut Català de Neurociències Aplicades, Universitat Internacional de Catalunya, Barcelona, Spain	CIBERNED, Network Center for Biomedical Research in Neurodegenerative Diseases, National Institute of Health Carlos III, Madrid, Spain					iderojas@fundacioace.com		Data Collection	0	1	0	0	0	0
148	Debette	Stéphanie		Stéphanie Debette	EADI	S.D.	University Bordeaux, Inserm U1219, Bordeaux Population Health Research Center, Bordeaux, France	Department of Neurology, Bordeaux University Hospital, Bordeaux, France					stephanie.debette@u-bordeaux.fr		Data Collection	0	1	0	0	0	0
149	DeCarli	Charles		Charles DeCarli	ADGC	C.D.	Department of Neurology, University of California Davis, Sacramento, California, USA						charles.decarli@ucdmc.ucdavis.edu		Data Collection	0	1	0	0	0	0
150	Del Zompo	Maria		Maria Del Zompo	EADI	M.D.Z.	Section of Neuroscience and Clinical Pharmacology, Department of Biomedical Sciences, University of Cagliari, Cagliari, Italy						delzompo@unica.it		Data Collection	0	1	0	0	0	0
151	Deleuze	Jean-François		Jean-François Deleuze	EADI	J.-F.Deleuze	Centre National de Recherche en Génomique Humaine (CNRGH), Institut de Biologie François Jacob, CEA, Université Paris-Saclay, F-91057, Evry, France						deleuze@cng.fr		Data Collection	0	1	0	0	0	0
152	Deloukas	Panagiotis		Panagiotis Deloukas	GERAD/PERADES	P.D.	The Wellcome Trust Sanger Institute, Wellcome Trust Genome Campus, Hinxton, Cambridge, England, UK						p.deloukas@qmul.ac.uk		Data Collection	0	1	0	0	0	0
153	Déniz-Naranjo	Maria Cándida		Maria Cándida Déniz-Naranjo	EADI	M.C.D.-N.	Department of Immunology, Hospital Universitario Dr. Negrin, Las Palmas de Gran Canaria, Spain						macadena71@hotmail.com		Data Collection	0	1	0	0	0	0
154	Denning	Nicola		Nicola Denning	GERAD/PERADES	N.D.	Division of Psychological Medicine and Clinial Neurosciences, MRC Centre for Neuropsychiatric Genetics and Genomics, Cardiff University, Cardiff, Wales, UK						DenningN@Cardiff.ac.uk		Data Collection	0	1	0	0	0	0
155	Deramecourt	Vincent		Vincent Deramecourt	EADI	V.Deramecourt	CHU Lille, Memory Center of Lille (Centre Mémoire de Ressources et de Recherche), Lille, France						Vincent.DERAMECOURT@CHRU-LILLE.FR		Data Collection	0	1	0	0	0	0
156	DeToledo	John		John DeToledo	ADGC	J.C.D.	Departments of Neurology, Pharmacology and Neuroscience, Texas Tech University Health Science Center, Lubbock, Texas, USA						john.detoledo@ttuhsc.edu		Data Collection	0	1	0	0	0	0
157	Dichgans	Martin		Martin Dichgans	GERAD/PERADES	M.Dichgans	Institute for Stroke and Dementia Research (ISD), University Hospital, LMU Munich, Munich, Germany	German Center for Neurodegenerative Diseases (DZNE), Munich, Germany	Munich Cluster for Systems Neurology (SyNergy), Munich, Germany				martin.dichgans@dzne.de		Data Collection	0	1	0	0	0	0
158	Dick	Malcolm		Malcolm Dick	ADGC	M.Dick	Institute for Memory Impairments and Neurological Disorders, University of California Irvine, Irvine, California, USA						mcdick@uci.edu		Data Collection	0	1	0	0	0	0
159	Dickson	Dennis	W.	Dennis W. Dickson	ADGC	D.W.D.	Department of Neuroscience, Mayo Clinic, Jacksonville, Florida, USA						Dickson.Dennis@mayo.edu		Data Collection	0	1	0	0	0	0
160	Diez-Fairen	Monica		Monica Diez-Fairen	GERAD/PERADES	M.D.-F.	Fundació Docència i Recerca Mútua Terrassa, Terrassa, Barcelona, Spain	Memory Disorders Unit, Department of Neurology, Hospital Universitari Mutua de Terrassa, Terrassa, Barcelona, Spain.					monicadifa@gmail.com		Data Collection	0	1	0	0	0	0
161	Dombroski	Beth	A.	Beth A. Dombroski	ADGC	B.A.D.	Penn Neurodegeneration Genomics Center, Department of Pathology and Laboratory Medicine, Perelman School of Medicine, University of Pennsylvania, Philadelphia, Pennsylvania, USA						dombrosk@mail.med.upenn.edu		Data Collection	0	1	0	0	0	0
162	Doody	Rachelle	S.	Rachelle S. Doody	ADGC	R.S.Doody	Alzheimer's Disease and Memory Disorders Center, Baylor College of Medicine, Houston, Texas, USA						rdoody@bcm.tmc.edu		Data Collection	0	1	0	0	0	0
163	Drichel	Dmitriy		Dmitriy Drichel	GERAD/PERADES	D.D.	Cologne Center for Genomics, University of Cologne, Cologne, Germany						ddrichel@uni-koeln.de		Data Collection	0	1	0	0	0	0
164	Duara	Ranjan		Ranjan Duara	ADGC	R.D.	Wien Center for Alzheimer's Disease and Memory Disorders, Mount Sinai Medical Center, Miami Beach, Florida, USA						duara@msmc.com		Data Collection	0	1	0	0	0	0
165	Dubois	Bruno		Bruno Dubois	EADI	B.Dubois	Institute of Memory and Alzheimer's Disease (IM2A), Department of Neurology, APHP Pitié-Salpêtrière Hospital, 75013 Paris, France	Institut des Neurosciences Translationnelles de Paris (IHU-A-ICM), Institut du Cerveau et de la Moelle Epinière (ICM), Paris, France	INSERM, CNRS, UMR-S975, Institut du Cerveau et de la Moelle Epinière (ICM), Paris, France	Sorbonne Universités, Université Pierre et Marie Curie, APHP Pitié-Salpêtrière Hospital, 75013 Paris, France			bruno.dubois@psl.aphp.fr		Data Collection	0	1	0	0	0	0
166	Dufouil	Carole		Carole Dufouil	EADI	C.Dufouil	Inserm, Bordeaux Population Health Research Center, UMR 1219, Univ Bordeaux, ISPED, CIC 1401-EC, Univ Bordeaux, Bordeaux, France	CHU de Bordeaux, Pole Santé Publique, Bordeaux, France					carole.dufouil@isped.u-bordeaux2.fr		Data Collection	0	1	0	0	0	0
168	Engelborghs	Sebastiaan		Sebastiaan Engelborghs	EADI	S.E.	Department of Biomedical Sciences, University of Antwerp, Antwerp, Belgium	Department of Neurology, Universitair Ziekenhuis Brussel, and Center for Neurosciences (C4N), Vrije Universiteit Brussel, Brussels, Belgium					Sebastiaan.Engelborghs@ua.ac.be		Data Collection	0	1	0	0	0	0
169	Epelbaum	Jacques		Jacques Epelbaum	EADI	J.E.	UMR 894, Center for Psychiatry and Neuroscience, INSERM, Université Paris Descartes, F-75000 Paris , France						jacques.epelbaum@inserm.fr		Data Collection	0	1	0	0	0	0
170	Ertekin-Taner	NIlüfer		NIlüfer Ertekin-Taner	ADGC	N.E.-T.	Department of Neuroscience, Mayo Clinic, Jacksonville, Florida, USA	Department of Neurology, Mayo Clinic, Jacksonville, Florida, USA					Taner.Nilufer@mayo.edu		Data Collection	0	1	0	0	0	0
171	Escott-Price	Valentina		Valentina Escott-Price	GERAD/PERADES	V.E.-P.	Division of Psychological Medicine and Clinial Neurosciences, MRC Centre for Neuropsychiatric Genetics and Genomics, Cardiff University, Cardiff, Wales, UK	UK Dementia Research Institute (DRI) Cardiff, Cardiff University, Cardiff, Wales, UK					EscottPriceV@Cardiff.ac.uk		Data Collection	0	1	0	0	0	0
172	Evans	Denis	A.	Denis A. Evans	ADGC	D.A.E.	Rush Institute for Healthy Aging, Department of Internal Medicine, Rush University Medical Center, Chicago, Illinois, USA						denis_evans@rsh.net		Data Collection	0	1	0	0	0	0
173	Faber	Kelley	M.	Kelley M. Faber	ADGC	K.M.F.	Department of Medical and Molecular Genetics, Indiana University, Indianapolis, Indiana, USA						kelfaber@iupui.edu		Data Collection	0	1	0	0	0	0
174	Fairchild	Thomas	J.	Thomas J. Fairchild	ADGC	T.J.F.	Office of Strategy and Measurement, University of North Texas Health Science Center, Fort Worth, Texas, USA						tfairchi@hsc.unt.edu		Data Collection	0	1	0	0	0	0
175	Fallon	Kenneth	B.	Kenneth B. Fallon	ADGC	K.B.F.	Department of Pathology, University of Alabama at Birmingham, Birmingham, Alabama, USA						kefallon@uab.edu		Data Collection	0	1	0	0	0	0
176	Fardo	David	W.	David W. Fardo	ADGC	D.W.F.	Sanders-Brown Center on Aging, Department of Biostatistics, College of Public Health, University of Kentucky, Lexington, Kentucky, USA						david.fardo@uky.edu		Data Collection	0	1	0	0	0	0
177	Farlow	Martin	R.	Martin R. Farlow	ADGC	M.R.F.	Department of Neurology, Indiana University, Indianapolis, Indiana, USA						mfarlow@iupui.edu		Data Collection	0	1	0	0	0	0
178	Fernandez-Hernandez	Victoria		Victoria Fernandez-Hernandez	ADGC	V.F.-H.	Department of Psychiatry and Hope Center Program on Protein Aggregation and Neurodegeneration, Washington University School of Medicine, St. Louis, Missouri, USA						fernandezv@wustl.edu		Data Collection	0	1	0	0	0	0
179	Ferris	Steven		Steven Ferris	ADGC	S.F.	Department of Psychiatry, New York University, New York, New York, USA						steven.ferris@med.nyu.edu		Data Collection	0	1	0	0	0	0
180	Feulner	Thomas		Thomas Feulner	GERAD/PERADES	T.F.	Department of Psychaitry, University Hospital, Saarland, Germany						Thomas.Feulner@uniklinikum-saarland.de	could not be delivered	Data Collection	0	1	0	0	0	0
181	Fievet	Nathalie		Nathalie Fievet	EADI	N.F.	Univ. Lille, Inserm, Centre Hosp. Univ Lille, Institut Pasteur de Lille, LabEx DISTALZ-UMR1167 - RID-AGE - Risk factors and molecular determinants of aging-related diseases, Epidemiology and Public Health Department, F-59000 Lille, France						nathalie.fievet@pasteur-lille.fr		Data Collection	0	1	0	0	0	0
182	Fin	Bertrand		Bertrand Fin	EADI	B.F.	Centre National de Recherche en Génomique Humaine (CNRGH), Institut de Biologie François Jacob, CEA, Université Paris-Saclay, F-91057, Evry, France						fin@cng.fr		Data Collection	0	1	0	0	0	0
183	Fisher	Elizabeth		Elizabeth Fisher	GERAD/PERADES	E.F.	Department of Neuromuscular Diseases, UCL Institute of Neurology, University College London, London, England, UK						elizabeth.fisher@ucl.ac.uk		Data Collection	0	1	0	0	0	0
184	Fitzpatrick	Annette	L.	Annette L. Fitzpatrick	CHARGE-CHS	A.L.F.	Department of Family Medicine, University of Washington, Seattle, Washington, USA	Department of Epidemiology, University of Washington, Seattle, Washington, USA					fitzpal@uw.edu		Data Collection	0	1	0	0	0	0
185	Fongang	Bernard		Bernard Fongang	CHARGE	B.Fongang	Glenn Biggs Institute for Alzheimer's and Neurodegenerative Diseases, The University of Texas Health Science Center at San Antonio, San Antonio, Texas, USA	Department of Biochemistry and Structural Biology, University of Texas Health Science Center at San Antonio, San Antonio, Texas, USA					fongang@uthscsa.edu		Data Collection	0	1	0	0	0	0
186	Foroud	Tatiana	M.	Tatiana M. Foroud	ADGC	T.M.F.	Department of Medical and Molecular Genetics, Indiana University, Indianapolis, Indiana, USA						tforoud@iupui.edu		Data Collection	0	1	0	0	0	0
187	Fox	Nick	C.	Nick C. Fox	GERAD/PERADES	N.C.F.	Dementia Research Centre, Department of Neurodegenerative Disease, UCL Institute of Neurology, University College London, London, England, UK						nfox@dementia.ion.ucl.ac.uk		Data Collection	0	1	0	0	0	0
188	Fratiglioni	Laura		Laura Fratiglioni	EADI	L.F.	Institute of Clinical Medicine - Neurology, University of Eastern Finland, FIN-70211, Kuopio, Finland	Department of Neurology, Kuopio University Hospital, FIN-70211 Kuopio, Finland					Laura.Fratiglioni@ki.se		Data Collection	0	1	0	0	0	0
190	Frisardi	Vincenza		Vincenza Frisardi	EADI	V.F.	Department of Geriatrics, Center for Aging Brain, University of Bari, Bari, Italy						vincenza.frisardi@uniba.it		Data Collection	0	1	0	0	0	0
191	Frizatti	Aura		Aura Frizatti	GERAD/PERADES	A.F.	Division of Psychological Medicine and Clinial Neurosciences, MRC Centre for Neuropsychiatric Genetics and Genomics, Cardiff University, Cardiff, Wales, UK						FrizzatiA@cardiff.ac.uk		Data Collection	0	1	0	0	0	0
192	Frölich	Lutz		Lutz Frölich	GERAD/PERADES	L.Frölich	Department of Geriatric Psychiatry, Central Institute for Mental Health Mannheim, Faculty Mannheim, University of Heidelberg, Germany						lutz.froelich@zi-mannheim.de		Data Collection	0	1	0	0	0	0
193	Frosch	Matthew	P.	Matthew P. Frosch	ADGC	M.P.F.	C.S. Kubik Laboratory for Neuropathology, Massachusetts General Hospital, Charlestown, Massachusetts, USA						matthew_frosch@hms.harvard.edu		Data Collection	0	1	0	0	0	0
194	Galasko	Douglas	R.	Douglas R. Galasko	ADGC	D.R.G.	Department of Neurosciences, University of California San Diego, La Jolla, California, USA						dgalasko@ucsd.edu		Data Collection	0	1	0	0	0	0
195	Galimberti	Daniela		Daniela Galimberti	GERAD/PERADES	D.Galimberti	Department of Biomedical, Surgical and Dental Sciences, University of Milan, Milan, Italy	Fondazione Ca’ Granda, IRCCS Ospedale Policlinico, Milan, Italy					daniela.galimberti@unimi.it		Data Collection	0	1	0	0	0	0
196	Gallacher	John		John Gallacher	GERAD/PERADES	J.G.	Dementias Platform UK, Department of Psychiatry, University of Oxford, Oxford, England, UK						john.gallacher@psych.ox.ac.uk		Data Collection	0	1	0	0	0	0
197	Gallo	Maura		Maura Gallo	GERAD/PERADES	M.G.	Regional Neurogenetic Centre (CRN), ASP Catanzaro, Lamezia Terme, Italy						mauro-80@libero.it		Data Collection	0	1	0	0	0	0
198	Gamboa	Adriana		Adriana Gamboa	ADGC	A.G.	Department of Health Behavior and Health Systems, University of North Texas Health Science Center, Fort Worth, Texas, USA	Department of Health Management and Policy, School of Public Health, University of North Texas Health Science Center, Fort Worth, Texas, USA					Adriana.Gamboa@unthsc.edu		Data Collection	0	1	0	0	0	0
199	Garnier	Jean-Guillaume		Jean-Guillaume Garnier	EADI	J.-G.G.	Centre National de Génotypage, Institut de Génomique, CEA, F-91057 Evry, France						garnier@cng.fr		Data Collection	0	1	0	0	0	0
200	Garzia	Fabienne		Fabienne Garzia	EADI	F.G.	Centre National de Recherche en Génomique Humaine (CNRGH), Institut de Biologie François Jacob, CEA, Université Paris-Saclay, F-91057, Evry, France						garzia@cng.fr		Data Collection	0	1	0	0	0	0
201	Gearing	Marla		Marla Gearing	ADGC	M.Gearing	Department of Pathology and Laboratory Medicine, Emory University, Atlanta, Georgia, USA	Emory Alzheimer's Disease Center, Emory University, Atlanta, Georgia, USA					mgearin@emory.edu		Data Collection	0	1	0	0	0	0
202	Germanou	Antonia		Antonia Germanou	GERAD/PERADES	A.Germanou	School of Medicine, Aristotle University of Thessaloniki, Thessaloniki, Greece						germanoua@med.auth.gr		Data Collection	0	1	0	0	0	0
203	Gerrish	Amy		Amy Gerrish	GERAD/PERADES	A.Gerrish	Dementia Research Centre, Department of Neurodegenerative Disease, UCL Institute of Neurology, University College London, London, England, UK						Amy.Gerrish@bwnft.nhs.uk		Data Collection	0	1	0	0	0	0
204	Geschwind	Daniel	H.	Daniel H. Geschwind	ADGC	D.H.G.	Neurogenetics Program, University of California Los Angeles, Los Angeles, California, USA						dhg@ucla.edu		Data Collection	0	1	0	0	0	0
205	Ghetti	Bernardino		Bernardino Ghetti	ADGC	B.G.	Department of Pathology and Laboratory Medicine, Indiana University, Indianapolis, Indiana, USA						bghetti@iupui.edu		Data Collection	0	1	0	0	0	0
206	Giedraitis	Vilmantas		Vilmantas Giedraitis	EADI	V.G.	Department of Public Health/Geriatrics, Uppsala University, Uppsala, Sweden						Vilmantas.Giedraitis@pubcare.uu.se		Data Collection	0	1	0	0	0	0
207	Giegling	Ina		Ina Giegling	GERAD/PERADES	I.G.	Department of Psychiatry and Psychotherapy, Medical University of Vienna, Vienna, Austria						ina.giegling@leine-solling.de		Data Collection	0	1	0	0	0	0
208	Gilbert	John	R.	John R. Gilbert	ADGC	J.R.G.	The John P. Hussman Institute for Human Genomics, University of Miami, Miami, Florida, USA	Dr. John T. Macdonald Foundation Department of Human Genetics, Miller School of Medicine, University of Miami, Miami, Florida, USA					jgilbert@med.miami.edu		Data Collection	0	1	0	0	0	0
209	Gill	Michael		Michael Gill	GERAD/PERADES	M.Gill	Mercer's Institute for Research on Ageing, St James' Hospital, Dublin, Ireland	St. James's Hospital and Trinity College, Dublin Ireland					mgill@tcd.ie		Data Collection	0	1	0	0	0	0
210	Gkatzima	Olymbia		Olymbia Gkatzima	GERAD/PERADES	O.G.	School of Medicine, Aristotle University of Thessaloniki, Thessaloniki, Greece	Panhellenic Institute of Neurodegenerative Diseases, Thessaloniki, Greece					Gkatzimao@med.auth.gr		Data Collection	0	1	0	0	0	0
211	Goate	Alison	M.	Alison M. Goate	ADGC	A.M.G.	Department of Genetics and Genomic Sciences, Ronald M. Loeb Center for Alzheimer's Disease, Icahn School of Medicine at Mount Sinai, New York, New York, USA						alison.goate@mssm.edu		Data Collection	0	1	0	0	0	0
213	Grabowski	Thomas	J.	Thomas J. Grabowski	ADGC	T.G.	Department of Neurology, University of Washington, Seattle, Washington, USA	Department of Radiology, University of Washington, Seattle, Washington, USA					tgrabow@uw.edu		Data Collection	0	1	0	0	0	0
214	Graff	Caroline		Caroline Graff	EADI	C.G.	Unit for Hereditary Dementias, Karolinska University Hospital-Solna, Stockholm, Sweden	Department of Neurobiology, Care Sciences and Society, Karolinska Institutet and Stockholm University, Stockholm, Sweden					Caroline.Graff@ki.se		Data Collection	0	1	0	0	0	0
215	Graff-Radford	Neill	R.	Neill R. Graff-Radford	ADGC	N.R.G.-R.	Department of Neuroscience, Mayo Clinic, Jacksonville, Florida, USA	Department of Neurology, Mayo Clinic, Jacksonville, Florida, USA					graffradford.neill@mayo.edu		Data Collection	0	1	0	0	0	0
215	Graff-Radford	Neill	R.	Neill R. Graff-Radford	GERAD/PERADES	N.R.G.-R.	Department of Neuroscience, Mayo Clinic, Jacksonville, Florida, USA	Department of Neurology, Mayo Clinic, Jacksonville, Florida, USA					graffradford.neill@mayo.edu		Data Collection	0	1	0	0	0	0
216	Green	Robert	C.	Robert C. Green	ADGC	R.C.G.	Division of Genetics, Department of Medicine and Partners Center for Personalized Genetic Medicine, Brigham and Women's Hospital and Harvard Medical School, Boston, Massachusetts, USA						rcgreen@genetics.med.harvard.edu	permanent fatal error	Data Collection	0	1	0	0	0	0
217	Growdon	John	H.	John H. Growdon	ADGC	J.H.G.	Department of Neurology, Massachusetts General Hospital/Harvard Medical School, Boston, Massachusetts, USA						Growdon@helix.MGH.harvard.edu		Data Collection	0	1	0	0	0	0
218	Grozeva	Detelina		Detelina Grozeva	GERAD/PERADES	D.G.	Division of Psychological Medicine and Clinial Neurosciences, MRC Centre for Neuropsychiatric Genetics and Genomics, Cardiff University, Cardiff, Wales, UK						GrozevaD@cardiff.ac.uk		Data Collection	0	1	0	0	0	0
220	Gu	Wei		Wei Gu	GERAD/PERADES	W.G.	Department of Psychiatry and Psychotherapy, University Hospital, Saarland, Germany						w.gu@bioinformatik.uni-saarland.de		Data Collection	0	1	0	0	0	0
221	Guerreiro	Rita		Rita Guerreiro	GERAD/PERADES	R.G.	Department of Neurodegenerative Science, Van Andel Institute, Grand Rapids, Michigan, USA	Division of Psychiatry and Behavioral Medicine, Michigan State University College of Human Medicine, Grand Rapids, Michigan, USA					rita.guerreiro@vai.org		Data Collection	0	1	0	0	0	0
222	Gwilliam	Rhian		Rhian Gwilliam	GERAD/PERADES	R.Gwilliam	LGC Biosearch Technologies, Trident Industrial Estate, Hoddesdon Herts, England, UK						Rhian.Gwilliam@lgcgroup.com		Data Collection	0	1	0	0	0	0
223	Haapasalo	Annakaisa		Annakaisa Haapasalo	EADI	A.H.	A.I. Virtanen Institute for Molecular Sciences, University of Eastern Finland, Kuopio, Finland						annakaisa.haapasalo@uef.fi		Data Collection	0	1	0	0	0	0
224	Hakonarson	Hakon		Hakon Hakonarson	ADGC	H.H.	Center for Applied Genomics, Children's Hospital of Philadelphia, Philadelphia, Pennsylvania, USA	Division of Human Genetics, Department of Pediatrics, Perelman School of Medicine, University of Pennsylvania, Philadelphia, Pennsylvania, USA					hakonarson@chop.edu		Data Collection	0	1	0	0	0	0
225	Hall	James		James Hall	ADGC	J.H.	Department of Pharmacology and Neuroscience, University of North Texas Health Science Center, Fort Worth, Texas, USA						James.Hall@unthsc.edu		Data Collection	0	1	0	0	0	0
226	Hamilton	Ronald	L.	Ronald L. Hamilton	ADGC	R.L.H.	Department of Pathology (Neuropathology), University of Pittsburgh, Pittsburgh, Pennsylvania, USA						hamiltonrl@upmc.edu		Data Collection	0	1	0	0	0	0
227	Hampel	Harald		Harald Hampel	GERAD/PERADES	H.Hampel	AXA Research Fund and UPMC Chair, Paris, France	GRC n° 21, Alzheimer Precision Medicine (APM), AP-HP, Pitié-Salpêtrière Hospital, Sorbonne University, Paris, France	Brain and Spine Institute (ICM), INSERM U 1127, CNRS UMR 7225, Paris, France	Institute of Memory and Alzheimer's Disease (IM2A), Department of Neurology, APHP Pitié-Salpêtrière Hospital, 75013 Paris, France			harald.hampel@med.uni-muenchen.de		Data Collection	0	1	0	0	0	0
228	Hannequin	Didier		Didier Hannequin	EADI	D.H.	Normandie University, UNIROUEN, Inserm U1245 and Rouen University Hospital, Department of Neurology, Department of Genetics and CNR-MAJ, F 76000, Normandy Center for Genomic and Personalized Medicine, Rouen, France						Didier.Hannequin@chu-rouen.fr		Data Collection	0	1	0	0	0	0
229	Hanon	Olivier		Olivier Hanon	EADI	O.H.	Department of Geriatrics, University Paris Descartes, EA 4468, AP-HP, Hôpital Broca, Paris, France						Olivier.hanon@brc.aphp.fr		Data Collection	0	1	0	0	0	0
230	Harari	Oscar		Oscar Harari	ADGC	O.Harari	Department of Psychiatry, Washington University in St. Louis, St Louis, Missouri, USA						harario@wustl.edu	new	Data Collection	0	1	0	0	0	0
231	Hardy	John		John Hardy	ADGC	J.Hardy	UCL Institute of Neurology, University College London, London, England, UK	Department of Molecular Neuroscience, UCL Institute of Neurology, University College London, London, England, UK					j.hardy@ion.ucl.ac.uk		Data Collection	0	1	0	0	0	0
231	Hardy	John		John Hardy	GERAD/PERADES	J.Hardy	UCL Institute of Neurology, University College London, London, England, UK	Department of Molecular Neuroscience, UCL Institute of Neurology, University College London, London, England, UK					j.hardy@ion.ucl.ac.uk		Data Collection	0	1	0	0	0	0
232	Harold	Denise		Denise Harold	GERAD/PERADES	D.Harold	School of Biotechnology, Dublin City University, Dublin, Ireland						denise.harold@dcu.ie		Data Collection	0	1	0	0	0	0
233	Harrell	Lindy	E.	Lindy E. Harrell	ADGC	L.E.H	Department of Neurology, University of Alabama at Birmingham, Birmingham, Alabama, USA						lharrell@uab.edu		Data Collection	0	1	0	0	0	0
234	Hartmann	Annette	M.	Annette M. Hartmann	GERAD/PERADES	A.M.H.	Department of Psychiatry and Psychotherapy, Medical University of Vienna, Vienna, Austria						annette.hartmann@leine-solling.de		Data Collection	0	1	0	0	0	0
236	Head	Elizabeth		Elizabeth Head	ADGC	E.H.	Department of Pathology and Laboratory Medicine, University of California Irvine, Irvine, California, USA						dsultzer@uci.edu		Data Collection	0	1	0	0	0	0
237	Helisalmi	Seppo		Seppo Helisalmi	EADI	S.H.	Institute of Clinical Medicine, Internal Medicine, University of Eastern Finland, Kuopio, Finland	Department of Neurology, Kuopio University Hospital, FIN-70211 Kuopio, Finland					seppo.helisalmi@uef.fi		Data Collection	0	1	0	0	0	0
238	Henderson	Victor	W.	Victor W. Henderson	ADGC	V.H.	Department of Epidemiology and Population Health, Stanford University, Stanford, California, USA	Department of Neurology and Neurological Sciences, Stanford University, Stanford, California, USA					vhenderson@stanford.edu		Data Collection	0	1	0	0	0	0
239	Hernandez	Michelle		Michelle Hernandez	ADGC	M.H.	Departments of Neurology, Pharmacology and Neuroscience, Texas Tech University Health Science Center, Lubbock, Texas, USA						michelle.hernandez@ttuhsc.edu		Data Collection	0	1	0	0	0	0
240	Hernández	Isabel		Isabel Hernández	CHARGE-Fundacio	I.Hernández	Research Center and Memory Clinic, Fundació ACE, Institut Català de Neurociències Aplicades, Universitat Internacional de Catalunya, Barcelona, Spain	CIBERNED, Network Center for Biomedical Research in Neurodegenerative Diseases, National Institute of Health Carlos III, Madrid, Spain					ihernandez@fundacioace.org		Data Collection	0	1	0	0	0	0
241	Heun	Reinhard		Reinhard Heun	GERAD/PERADES	R.H.	Department of Psychiatry and Psychotherapy, University of Bonn, Bonn, Germany						heun@gmx.com		Data Collection	0	1	0	0	0	0
242	Heuser	Isabella		Isabella Heuser	GERAD/PERADES	I.H.	Department of Psychiatry, Charité-Campus Benjamin Franklin, Berlin, Germany						Isabella.Heuser@charite.de		Data Collection	0	1	0	0	0	0
243	Hiltunen	Mikko		Mikko Hiltunen	EADI	M.Hiltunen	Institute of Clinical Medicine - Neurology, University of Eastern Finland, FIN-70211, Kuopio, Finland	Department of Neurology, Kuopio University Hospital, FIN-70211 Kuopio, Finland	Institute of Biomedicine, University of Eastern Finland, Kuopio, Finland				mikko.hiltunen@uef.fi		Data Collection	0	1	0	0	0	0
244	Himali	Jayanadra	J.	Jayanadra J. Himali	CHARGE-FHS	J.J.H.	Framingham Heart Study, Framingham, Massachusetts, USA	Department of Neurology, Boston University School of Medicine, Boston, Massachusetts, USA	Department of Biostatistics, Boston University School of Public Health, Boston, Massachusetts, USA	Glenn Biggs Institute for Alzheimer's and Neurodegenerative Diseases, University of Texas Health Sciences Center, San Antonio, Texas, USA			jhimali@bu.edu		Data Collection	0	1	0	0	0	0
245	Hodges	Angela		Angela Hodges	GERAD/PERADES	A.Hodges	Department of Old Age Psychiatry, Institute of Psychiatry, Psychology and Neuroscience, Kings College London, London, England, UK						angela.hodges@kcl.ac.uk		Data Collection	0	1	0	0	0	0
246	Hofer	Edith		Edith Hofer	CHARGE-ASPS	E.Hofer	Clinical Division of Neurogeriatrics, Department of Neurology, Medical University of Graz, Graz, Austria	Institute for Medical Informatics, Statistics and Documentation, Medical University of Graz, Graz, Austria					edith.hofer@medunigraz.at		Data Collection	0	1	0	0	0	0
247	Hoffmann	Per		Per Hoffmann	GERAD/PERADES	P.H.	Institute of Human Genetics; University of Bonn, School of Medicine and University Hospital Bonn, Bonn, Germany	Department of Genomics, Life and Brain Center, University of Bonn, Bonn, Germany	Division of Medical Genetics, University Hospital and Department of Biomedicine, University of Basel, Basel, Switzerland				per.hoffmann@unibas.ch		Data Collection	0	1	0	0	0	0
248	Hollingworth	Paul		Paul Hollingworth	GERAD/PERADES	P.Hollingworth	Division of Psychological Medicine and Clinial Neurosciences, MRC Centre for Neuropsychiatric Genetics and Genomics, Cardiff University, Cardiff, Wales, UK						hollingworthp@cardiff.ac.uk		Data Collection	0	1	0	0	0	0
249	Holmes	Clive		Clive Holmes	GERAD/PERADES	C.Holmes	Division of Clinical Neurosciences, School of Medicine, University of Southampton, Southampton, England, UK						C.Holmes@soton.ac.uk		Data Collection	0	1	0	0	0	0
251	Honig	Lawrence	S.	Lawrence S. Honig	ADGC	L.S.H.	Taub Institute for Research in Alzheimer’s Disease and the Aging Brain, The Gertrude H. Sergievsky Center, Depatment of Neurology, Columbia University, New York, New York, USA						LH456@COLUMBIA.EDU		Data Collection	0	1	0	0	0	0
252	Hooper	Nigel	M.	Nigel M. Hooper	GERAD/PERADES	N.M.H.	Division of Neuroscience and Experimental Psychology, School of Biological Sciences, Faculty of Biology, Medicine and Health, University of Manchester, Manchester, England, UK						nigel.hooper@manchester.ac.uk		Data Collection	0	1	0	0	0	0
254	Huebinger	Ryan	M.	Ryan M. Huebinger	ADGC	R.M.H.	Department of Surgery, University of Texas Southwestern Medical Center, Dallas, Texas, USA						ryan.huebinger@utsouthwestern.edu		Data Collection	0	1	0	0	0	0
255	Huentelman	Matthew	J.	Matthew J. Huentelman	ADGC	M.J.H.	Neurogenomics Division, Translational Genomics Research Institute, Phoenix, Arizona, USA						mhuentelman@tgen.org		Data Collection	0	1	0	0	0	0
256	Hughes	Joseph	T.	Joseph T Hughes	GERAD/PERADES	J.T.H.	Department of Basic and Clinical Neuroscience, Institute of Psychiatry, Psychology and Neuroscience, King's College London, London, England, UK						joseph.hughes@kcl.ac.uk		Data Collection	0	1	0	0	0	0
257	Hulette	Christine	M.	Christine M. Hulette	ADGC	C.M.H.	Department of Pathology, Duke University, Durham, North Carolina, USA						hulet001@mc.duke.edu		Data Collection	0	1	0	0	0	0
258	Hüll	Michael		Michael Hüll	GERAD/PERADES	M.Hull	Department of Psychiatry, University of Freiburg, Freiburg, Germany						m.huell@zfp-emmendingen.de		Data Collection	0	1	0	0	0	0
259	Hyman	Bradley	T.	Bradley T. Hyman	ADGC	B.T.H.	Department of Neurology, Massachusetts General Hospital/Harvard Medical School, Boston, Massachusetts, USA						b_hyman@helix.mgh.harvard.edu		Data Collection	0	1	0	0	0	0
260	Hynan	Linda	S.	Linda S. Hynan	ADGC	L.S.Hynan	Department of Psychiatry, University of Texas Southwestern Medical Center, Dallas, Texas, USA	Department of Neurology, University of Texas Southwestern Medical Center, Dallas, Texas, USA	Department of Neurological Surgery, University of Texas Southwestern Medical Center, Dallas, Texas, USA				linda.hynan@utsouthwestern.edu		Data Collection	0	1	1	0	0	0
261	Ibanez	Laura		Laura Ibanez	ADGC	L.I.	Department of Psychiatry, Washington University School of Medicine, St. Louis, Missouri, USA	Hope Center Program on Protein Aggregation and Neurodegeneration, Washington University School of Medicine, St. Louis, Missouri, USA					ibanezl@wustl.edu		Data Collection	0	1	0	0	0	0
262	Ikram	M. Arfan		M. Arfan Ikram	CHARGE-RS	M.A.I.	Department of Epidemiology, Erasmus MC, University Medical Center, Rotterdam, The Netherlands	Department of Neurology, Erasmus MC, University Medical Center, Rotterdam, The Netherlands	Departments of Radiology, Erasmus MC University Medical Center, Rotterdam, The Netherlands				m.a.ikram@erasmusmc.nl		Data Collection	0	1	0	0	0	0
263	Ingelsson	Martin		Martin Ingelsson	EADI	M.I.	Department of Public Health and Caring Sciences, Geriatrics, Uppsala University, Uppsala, Sweden						martin.ingelsson@pubcare.uu.se		Data Collection	0	1	0	0	0	0
265	Jarvik	Gail	P.	Gail P. Jarvik	ADGC	G.P.J.	Department of Genome Sciences, University of Washington, Seattle, Washington, USA	Department of Medicine (Medical Genetics), University of Washington, Seattle, Washington, USA					pair@uw.edu		Data Collection	0	1	0	0	0	0
266	Jayadev	Suman		Suman Jayadev	ADGC	S.J.	Department of Neurology, University of Washington, Seattle, Washington, USA						sumie@uw.edu		Data Collection	0	1	0	0	0	0
267	Jessen	Frank		Frank Jessen	Bonn	F.J.	German Center for Neurodegenerative Diseases (DZNE), Bonn, Germany	Department of Psychiatry, Medical Faculty, University of Cologne, Cologne, Germany					frank.jessen@uk-koeln.de		Data Collection	0	1	0	0	0	0
268	Jin	Lee-Way		Lee-Way Jin	ADGC	L.W.J.	Department of Pathology and Laboratory Medicine, University of California Davis, Sacramento, California, USA						lee-way.jin@ucdmc.ucdavis.edu		Data Collection	0	1	0	0	0	0
269	Jöckel	Karl-Heinz		Karl-Heinz Jöckel	GERAD/PERADES	K.-H.J.	Institute for Medical Informatics, Biometry and Epidemiology, University Hospital of Essen, University Duisburg-Essen, Essen, Germany						k-h.joeckel@uk-essen.de		Data Collection	0	1	0	0	0	0
270	Johnson	Kim		Kim Johnson	ADGC	K.J.	Departments of Neurology, Pharmacology and Neuroscience, Texas Tech University Health Science Center, Lubbock, Texas, USA						kimberly.johnson@ttuhsc.edu		Data Collection	0	1	0	0	0	0
271	Johnson	Leigh		Leigh Johnson	ADGC	L.J.	Department of Health Behavior and Health Systems, University of North Texas Health Science Center, Fort Worth, Texas, USA						Leigh.Johnson@unthsc.edu		Data Collection	0	1	0	0	0	0
272	Johnston	Janet	A.	Janet A. Johnston	GERAD/PERADES	J.J.	Centre for Public Health, School of Medicine, Dentistry and Biomedical Sciences, Queens University, Belfast, Northern Ireland, UK						janetjo65@gmail.com		Data Collection	0	1	0	0	0	0
273	Jones	Lesley		Lesley Jones	GERAD/PERADES	L.Jones	Division of Psychological Medicine and Clinial Neurosciences, MRC Centre for Neuropsychiatric Genetics and Genomics, Cardiff University, Cardiff, Wales, UK						JonesL1@cf.ac.uk		Data Collection	0	1	0	0	0	0
275	Kamboh	M. Ilyas		M. Ilyas Kamboh	ADGC	M.I.K.	Department of Psychiatry, University of Pittsburgh, Pittsburgh, Pennsylvania, USA	Department of Human Genetics, University of Pittsburgh, Pittsburgh, Pennsylvania, USA	Alzheimer's Disease Research Center, University of Pittsburgh, Pittsburgh, Pennsylvania, USA.				kamboh@pitt.edu		Data Collection	0	1	0	0	0	0
276	Karydas	Anna	M.	Anna M. Karydas	ADGC	A.Karydas	Department of Neurology, University of California San Francisco, San Francisco, California, USA						akarydas@memory.ucsf.edu		Data Collection	0	1	0	0	0	0
277	Katz	Mindy	J.	Mindy J. Katz	ADGC	M.J.K.	Department of Neurology, Albert Einstein College of Medicine, New York, New York, USA						mindy.katz@einstein.yu.edu		Data Collection	0	1	0	0	0	0
278	Kauwe	John	S.	John S. Kauwe	ADGC	J.S.K.	Department of Neuroscience, Brigham Young University, Provo, Utah, USA	Department of Biology, Brigham Young University, Provo, Utah, USA					kauwe@byu.edu		Data Collection	0	1	0	0	0	0
278	Kauwe	John	S.	John S. Kauwe	GERAD/PERADES	J.S.K.	Department of Neuroscience, Brigham Young University, Provo, Utah, USA	Department of Biology, Brigham Young University, Provo, Utah, USA					kauwe@byu.edu		Data Collection	0	1	0	0	0	0
279	Kawalia	Amit		Amit Kawalia	GERAD/PERADES	A.K.	Department for Neurodegenerative Diseases and Geriatric Psychiatry, University Hospital Bonn, Bonn, Germany						akawalia@uni-koeln.de		Data Collection	0	1	0	0	0	0
280	Kaye	Jeffrey	A.	Jeffrey A. Kaye	ADGC	J.A.K.	Department of Neurology, Oregon Health and Science University, Portland, Oregon, USA	Department of Neurology, Portland Veterans Affairs Medical Center, Portland, Oregon, USA					kaye@ohsu.edu		Data Collection	0	1	0	0	0	0
281	Keene	C. Dirk		C. Dirk Keene	ADGC	C.D.K.	Department of Laboratory Medicine and Pathology, University of Washington, Seattle, Washington, USA						cdkeene@uw.edu		Data Collection	0	1	1	0	0	0
282	Kehoe	Patrick	G.	Patrick G. Kehoe	GERAD/PERADES	P.G.K.	University of Bristol Institute of Clinical Neurosciences, School of Clinical Sciences, Frenchay Hospital, Bristol, England, UK						patrick.kehoe@bristol.ac.uk		Data Collection	0	1	0	0	0	0
283	Keller	Lina		Lina Keller	EADI	L.K.	Aging Research Center, Department of Neurobiology, Care Sciences and Society, Karolinska Institutet and Stockholm University, Stockholm, Sweden						Lina.Keller@ki.se		Data Collection	0	1	0	0	0	0
284	Khaleeq	Aisha		Aisha Khaleeq	ADGC	A.Khaleeq	Alzheimer's Disease and Memory Disorders Center, Baylor College of Medicine, Houston, Texas, USA						khaleeq@bcm.edu		Data Collection	0	1	0	0	0	0
285	Kilander	Lena		Lena Kilander	EADI	L.Kilander	Department of Public Health and Caring Sciences, Geriatrics, Uppsala University, Uppsala, Sweden						lena.kilander@akademiska.se		Data Collection	0	1	0	0	0	0
286	Kim	Ronald		Ronald Kim	ADGC	R.K.	Department of Pathology and Laboratory Medicine, University of California Irvine, Irvine, California, USA						rckim@uci.edu		Data Collection	0	1	0	0	0	0
287	Klopp	Norman		Norman Klopp	GERAD/PERADES	N.K.	Institute of Epidemiology, Helmholtz Zentrum München, German Research Center for Environmental Health, Neuherberg, Germany						Klopp.Normanmh@hannover.de		Data Collection	0	1	0	0	0	0
288	Kloszewska	Iwona		Iwona Kloszewska	GERAD/PERADES	I.K.	Department of Elderly and Psychiatric Disorders, Medical University of Lodz, Lodz, Poland						ikloszewska@medycynamilorzab.pl		Data Collection	0	1	0	0	0	0
289	Knebl	Janice		Janice Knebl	ADGC	J.K.	Department of Health Behavior and Health Systems, University of North Texas Health Science Center, Fort Worth, Texas, USA						Janice.Knebl@unthsc.edu		Data Collection	0	1	0	0	0	0
290	Koivisto	Anne Maria		Anne Maria Koivisto	EADI	A.M.K.	Institute of Clinical Medicine - Neurology, University of Eastern Finland, FIN-70211, Kuopio, Finland	Department of Neurology, Kuopio University Hospital, FIN-70211 Kuopio, Finland					annemaria.koivisto@uef.fi		Data Collection	0	1	0	0	0	0
291	Kölsch	Heike		Heike Kölsch	GERAD/PERADES	H.K.	Department of Psychiatry and Psychotherapy, University of Bonn, Bonn, Germany						heike.koelsch@ukb.uni-bonn.de		Data Collection	0	1	0	0	0	0
292	Kornhuber	Johannes		Johannes Kornhuber	GERAD/PERADES	J.Kornhuber	Department of Psychiatry and Psychotherapy, Friedrich-Alexander-University of Erlangen-Nuremberg, Germany						johannes.kornhuber@uk-erlangen.de		Data Collection	0	1	0	0	0	0
293	Koutroumani	Maria		Maria Koutroumani	GERAD/PERADES	M.K.	Department of Neurology, School of Medicine, Aristotle University of Thessaloniki, Thessaloniki, Greece	Centre for Research and Technology-Hellas, Institute of Applied Biosciences, Thessaloniki, Greece					koutroumanim@med.auth.gr		Data Collection	0	1	0	0	0	0
294	Kowall	Neil	W.	Neil W. Kowall	ADGC	N.W.K.	Department of Neurology, Boston University School of Medicine, Boston, Massachusetts, USA	Department of Pathology, Boston University, Boston, Massachusetts, USA					nkowall@bu.edu		Data Collection	0	1	0	0	0	0
295	Kramer	Joel	H.	Joel H. Kramer	ADGC	J.H.K.	Department of Neuropsychology, University of California San Francisco, San Francisco, California, USA						jkramer@memory.ucsf.edu		Data Collection	0	1	0	0	0	0
297	Kukull	Walter	A.	Walter A. Kukull	ADGC	W.K.	Department of Epidemiology, University of Washington, Seattle, Washington, USA						Kukull@u.washington.edu		Data Collection	0	1	0	0	0	0
299	LaFerla	Frank	M.	Frank M. LaFerla	ADGC	F.M.L.	Department of Neurobiology and Behavior, University of California Irvine, Irvine, California, USA						laferla@uci.edu		Data Collection	0	1	0	0	0	0
300	Lah	James	J.	James J. Lah	ADGC	J.J.L.	Department of Neurology, Emory University, Atlanta, Georgia, USA						jlah@emory.edu		Data Collection	0	1	0	0	0	0
301	Lannfelt	Lars		Lars Lannfelt	EADI	L.L.	Department of Public Health/Geriatrics, Uppsala University, Uppsala, Sweden						Lars.Lannfelt@pubcare.uu.se		Data Collection	0	1	0	0	0	0
302	Larson	Eric	B.	Eric B. Larson	ADGC	E.B.L.	Kaiser Permanente Washington Health Research Institute, Seattle, Washington, USA						larson.e@ghc.org		Data Collection	0	1	0	0	0	0
303	Lawlor	Brian		Brian Lawlor	GERAD/PERADES	B.L.	Mercer's Institute for Research on Ageing, St James' Hospital, Dublin, Ireland	St. James's Hospital and Trinity College, Dublin Ireland					lawlorba@tcd.ie		Data Collection	0	1	0	0	0	0
304	Lerner	Alan		Alan Lerner	ADGC	A.L.	Department of Population and Quantitative Health Sciences, Case Western Reserve University, Cleveland, Ohio, USA						Alan.lerner@uhhospitals.org		Data Collection	0	1	0	0	0	0
305	Leverenz	James	B.	James B. Leverenz	ADGC	J.B.L.	Cleveland Clinic Lou Ruvo Center for Brain Health, Cleveland Clinic, Cleveland, Ohio, USA						LEVEREJ@ccf.org		Data Collection	0	1	0	0	0	0
306	Levey	Allan	I.	Allan I. Levey	ADGC	A.I.L.	Department of Neurology, Emory University, Atlanta, Georgia, USA						alevey@emory.edu		Data Collection	0	1	0	0	0	0
307	Li	Shuo		Shuo Li	CHARGE-FHS	S.L.	Department of Biostatistics, Boston University School of Public Health, Boston, Massachusetts, USA						skyli@bu.edu		Data Collection	0	1	0	0	0	0
308	Lieberman	Andrew	P.	Andrew P. Lieberman	ADGC	A.P.L.	Department of Pathology, University of Michigan, Ann Arbor, Michigan, USA						liebermn@umich.edu		Data Collection	0	1	0	0	0	0
309	Lin	Honghuang		Honghuang Lin	CHARGE-FHS	H.L.	Department of Medicine (Computational Biomedicine), Boston University School of Medicine, Boston, Massachusetts, USA						hhlin@bu.edu		Data Collection	0	1	0	0	0	0
310	Lipton	Richard	B.	Richard B. Lipton	ADGC	R.B.L.	Department of Neurology, Albert Einstein College of Medicine, New York, New York, USA						richard.lipton@einstein.yu.edu		Data Collection	0	1	0	0	0	0
311	Livingston	Gill		Gill Livingston	GERAD/PERADES	G.Livingston	Division of Psychiatry, University College London, London, England, UK						g.livingston@ucl.ac.uk		Data Collection	0	1	0	0	0	0
312	Lleo	Alberto		Alberto Lleo	EADI	A.Lleo	Memory Unit, Neurology Department and Sant Pau Biomedical Research Institute, Hospital de la Santa Creu i Sant Pau, Autonomous University Barcelona, Barcelona, Spain	CIBERNED, Network Center for Biomedical Research in Neurodegenerative Diseases, National Institute of Health Carlos III, Madrid, Spain					ALleo@santpau.cat		Data Collection	0	1	0	0	0	0
313	Logue	Mark		Mark Logue	ADGC	M.Logue	Department of Medicine (Biomedical Genetics), Boston University School of Medicine, Boston, Massachusetts, USA	National Center for PTSD at Boston VA Healthcare System, Boston, Massachusetts, USA	Department of Psychiatry, Boston University School of Medicine, Boston, Massachusetts, USA				loguem@bu.edu		Data Collection	0	1	0	0	0	0
314	Longstreth, Jr	W.	T.	W.T. Longstreth, Jr.	CHARGE-CHS	W.T.L.Jr.	Department of Neurology, University of Washington, Seattle, Washington, USA	Department of Epidemiology, University of Washington, Seattle, Washington, USA					wl@uw.edu		Data Collection	0	1	0	0	0	0
315	Lopez	Oscar	L.	Oscar L. Lopez	ADGC	O.L.L.	Departments of Psychiatry, Neurology, and Psychology, University of Pittsburgh School of Medicine, Pittsburgh, Pennsylvania, USA						lopezol@upmc.edu		Data Collection	0	1	0	0	0	0
315	Lopez	Oscar	L.	Oscar L. Lopez	CHARGE-CHS	O.L.L.	Departments of Psychiatry, Neurology, and Psychology, University of Pittsburgh School of Medicine, Pittsburgh, Pennsylvania, USA						lopezOL@upmc.edu		Data Collection	0	1	0	0	0	0
316	Lord	Jenny		Jenny Lord	GERAD/PERADES	J.L.	Institute of Genetics, Queens Medical Centre, University of Nottingham, Nottingham, England, UK						jenny.lord@sanger.ac.uk		Data Collection	0	1	0	0	0	0
317	Love	Seth		Seth Love	GERAD/PERADES	S.Love	Bristol Medical School (Translational Health Sciences), Southmead Hospital, University of Bristol, Bristol, England, UK						seth.love@bristol.ac.uk		Data Collection	0	1	0	0	0	0
318	Lovestone	Simon		Simon Lovestone	GERAD/PERADES	S.Lovestone	Department of Psychiatry, University of Oxford, Oxford, England, UK						simon.lovestone@psych.ox.ac.uk		Data Collection	0	1	0	0	0	0
319	Lupton	Michelle	K.	Michelle K. Lupton	GERAD/PERADES	M.K.L.	Department of Basic and Clinical Neuroscience, Institute of Psychiatry, Psychology and Neuroscience, King's College London, London, England, UK	Genetic Epidemiology, QIMR Berghofer Medical Research Institute, Herston, Queensland, Australia					Michelle.Lupton@qimrberghofer.edu.au		Data Collection	0	1	0	0	0	0
320	Lyketsos	Constantine	G.	Constantine G. Lyketsos	ADGC	C.G.L.	Department of Psychiatry, Johns Hopkins University, Baltimore, Maryland, USA						kostas@jhmi.edu		Data Collection	0	1	0	0	0	0
321	Lynch	Aoibhinn		Aoibhinn Lynch	GERAD/PERADES	A.Lynch	Mercer's Institute for Research on Ageing, St James' Hospital, Dublin, Ireland	St. James's Hospital and Trinity College, Dublin Ireland					aoiblynch@gmail.com		Data Collection	0	1	0	0	0	0
322	Ma	Li		Li Ma	GERAD/PERADES	L.M.	Department of Neuroscience, Mayo Clinic, Jacksonville, Florida, USA						ma.li@mayo.edu		Data Collection	0	1	0	0	0	0
323	Maier	Wolfgang		Wolfgang Maier	Bonn	W.M.	Department of Neurodegenerative Diseases and Geriatric Psychiatry, University of Bonn, Bonn, Germany	German Center for Neurodegenerative Diseases (DZNE), Bonn, Germany					Wolfgang.Maier@ukbonn.de		Data Collection	0	1	0	0	0	0
324	Mains	Douglas		Douglas Mains	ADGC	D.M.	Department of Health Behavior and Health Systems, University of North Texas Health Science Center, Fort Worth, Texas, USA	Department of Health Management and Policy, School of Public Health, University of North Texas Health Science Center, Fort Worth, Texas, USA					doug.mains@unthsc.edu		Data Collection	0	1	0	0	0	0
325	Maletta	Raffaele	G.	Raffaele G. Maletta	GERAD/PERADES	R.G.M.	Regional Neurogenetic Centre (CRN), ASP Catanzaro, Lamezia Terme, Italy						raffaelegiovanni.maletta@asp.cz.it		Data Collection	0	1	0	0	0	0
326	Mancuso	Michelangelo		Michelangelo Mancuso	GERAD/PERADES	M.M.	Department of Clinical and Experimental Medicine, Neurological Institute, University of Pisa, Pisa, Italy						mancusomichelangelo@gmail.com		Data Collection	0	1	0	0	0	0
327	Mann	David		David Mann	GERAD/PERADES	D.Mann	Division of Neuroscience and Experimental Psychology, School of Biological Sciences, Faculty of Biology, Medicine and Health, University of Manchester, Manchester, England, UK						david.m.mann@manchester.ac.uk		Data Collection	0	1	0	0	0	0
328	Marshall	Rachel		Rachel Marshall	GERAD/PERADES	R.M.	Division of Psychological Medicine and Clinial Neurosciences, MRC Centre for Neuropsychiatric Genetics and Genomics, Cardiff University, Cardiff, Wales, UK						marshallr5@cf.ac.uk		Data Collection	0	1	0	0	0	0
329	Marson	Daniel	C.	Daniel C. Marson	ADGC	D.C.M.	Department of Neurology, University of Alabama at Birmingham, Birmingham, Alabama, USA						dmarson@uab.edu		Data Collection	0	1	0	0	0	0
330	Martin	Eden R	R.	Eden R. Martin	ADGC	E.R.M.	The John P. Hussman Institute for Human Genomics, University of Miami, Miami, Florida, USA	Dr. John T. Macdonald Foundation Department of Human Genetics, Miller School of Medicine, University of Miami, Miami, Florida, USA					EMartin1@med.miami.edu		Data Collection	0	1	0	0	0	0
331	Martiniuk	Frank		Frank Martiniuk	ADGC	F.M.	Department of Medicine - Pulmonary, New York University, New York, New York, USA						frank.martiniuk@gmail.com		Data Collection	0	1	0	0	0	0
332	Mash	Deborah	C.	Deborah C. Mash	ADGC	D.C.Mash	Department of Neurology, Miller School of Medicine, University of Miami, Miami, Florida, USA						DMash@med.miami.edu		Data Collection	0	1	0	0	0	0
333	Masliah	Eliezer		Eliezer Masliah	ADGC	E.M.	Department of Neurosciences, University of California San Diego, La Jolla, California, USA	Department of Pathology, University of California San Diego, La Jolla, California, USA					emasliah@ucsd.edu		Data Collection	0	1	0	0	0	0
334	Massman	Paul		Paul Massman	ADGC	P.M.	Alzheimer's Disease and Memory Disorders Center, Baylor College of Medicine, Houston, Texas, USA						pmassman@uh.edu		Data Collection	0	1	0	0	0	0
335	Masullo	Carlo		Carlo Masullo	GERAD/PERADES	C.M.	Institute of Neurology, Catholic University of the Sacred Heart, Rome, Itlay	Department of Neurology, Catholic University of Rome, Rome, Italy					carlo.masullo@unicatt.it		Data Collection	0	1	0	0	0	0
336	Masurkar	Arjun		Arjun Masurkar	ADGC	A.M.	Department of Psychiatry, New York University, New York, New York, USA						masura01@nyu.edu		Data Collection	0	1	0	0	0	0
337	Mateo	Ignacio		Ignacio Mateo	EADI	I.M.	Neurology Service, Marqués de Valdecilla University Hospital (University of Cantabria and IDIVAL), Santander, Spain	Institute for Research 'Marqués de Valdecilla' (IDIVAL), Santander, Spain	CIBERNED, Network Center for Biomedical Research in Neurodegenerative Diseases, Marqués de Valdecilla University Hospital (University of Cantabria), Santander, Spain				psanchez@humv.es		Data Collection	0	1	0	0	0	0
338	Mayhaus	Manuel		Manuel Mayhaus	GERAD/PERADES	M.Mayhaus	Department of Psychiatry and Psychotherapy, University Hospital, Saarland, Germany						manuel.mayhaus@uks.eu	could not be delivered	Data Collection	0	1	0	0	0	0
339	Mayo	Kevin		Kevin Mayo	GERAD/PERADES	K.M.	Departments of Psychiatry, Neurology, and Genetics, Washington University School of Medicine, St. Louis, Missouri, USA						mayox001@umn.edu		Data Collection	0	1	0	0	0	0
340	McCormick	Wayne	C.	Wayne C. McCormick	ADGC	W.C.M.	Department of Medicine, University of Washington, Seattle, Washington, USA						mccorm@u.washington.edu		Data Collection	0	1	0	0	0	0
341	McCurry	Susan	M.	Susan M. McCurry	ADGC	S.M.M.	School of Nursing Northwest Research Group on Aging, University of Washington, Seattle, Washington, USA						smccurry@u.washington.edu		Data Collection	0	1	0	0	0	0
342	McDavid	Andrew	N.	Andrew N. McDavid	ADGC	A.N.M.	Fred Hutchinson Cancer Research Center, Seattle, Washington, USA						amcdavid@fhcrc.org	could not be delivered	Data Collection	0	1	0	0	0	0
343	McDonough	Stefan		Stefan McDonough	ADGC	S.M.	Pfizer Worldwide Research and Development, New York, New York, USA						Stefan.McDonough@pfizer.com		Data Collection	0	1	0	0	0	0
344	McGuinness	Bernadette		Bernadette McGuinness	GERAD/PERADES	B.M.	Centre for Public Health, School of Medicine, Dentistry and Biomedical Sciences, Queens University, Belfast, Northern Ireland, UK						b.mcguinness@qub.ac.uk		Data Collection	0	1	0	0	0	0
345	McKee	Ann	C.	Ann C. McKee	ADGC	A.C.M.	Department of Neurology, Boston University School of Medicine, Boston, Massachusetts, USA	Department of Pathology, Boston University School of Medicine, Boston, Massachusetts, USA					amckee@bu.edu		Data Collection	0	1	0	0	0	0
346	McQuillin	Andrew		Andrew McQuillin	GERAD/PERADES	A.McQuillin	Division of Psychiatry, University College London, London, England, UK						a.mcquillin@ucl.ac.uk		Data Collection	0	1	0	0	0	0
347	Mead	Simon		Simon Mead	GERAD/PERADES	S.Mead	MRC Prion Unit at Univerity College London, Institute of Prion Diseases, London, England, UK						simon.mead@prion.ucl.ac.uk		Data Collection	0	1	0	0	0	0
348	Mecocci	Patrizia		Patrizia Mecocci	GERAD/PERADES	P.Mecocci	Institute of Gerontology and Geriatrics, Department of Medicine and Surgery, University of Perugia, Italy						mecocci@unipg.it		Data Collection	0	1	0	0	0	0
349	Medway	Christopher		Christopher Medway	GERAD/PERADES	C.Medway	Institute of Genetics, Queens Medical Centre, University of Nottingham, Nottingham, England, UK						medwayc@cardiff.ac.uk		Data Collection	0	1	0	0	0	0
350	Meggy	Alun		Alun Meggy	GERAD/PERADES	A.Meggy	Division of Psychological Medicine and Clinial Neurosciences, MRC Centre for Neuropsychiatric Genetics and Genomics, Cardiff University, Cardiff, Wales, UK						meggya@cf.ac.uk		Data Collection	0	1	0	0	0	0
352	Meslage	Stéphane		Stéphane Meslage	EADI	S.Meslage	Centre National de Recherche en Génomique Humaine (CNRGH), Institut de Biologie François Jacob, CEA, Université Paris-Saclay, F-91057, Evry, France						meslage@cng.fr		Data Collection	0	1	0	0	0	0
353	Mesulam	Marsel		Marsel Mesulam	ADGC	M.Mesulam	Department of Pathology, Northwestern University Feinberg School of Medicine, Chicago, Illinois, USA	Cognitive Neurology and Alzheimer's Disease Center, Northwestern University Feinberg School of Medicine, Chicago, Illinois, USA					mmesulam@northwestern.edu		Data Collection	0	1	0	0	0	0
354	Mez	Jesse		Jesse Mez	ADGC	J.Mez	Department of Neurology, Boston University School of Medicine, Boston, Massachusetts, USA						jessemez@bu.edu		Data Collection	0	1	0	0	0	0
355	Miller	Bruce	L.	Bruce L. Miller	ADGC	B.L.M.	Weill Institute for Neurosciences, Memory and Aging Center, University of California San Francisco, San Francisco, California, USA						bmiller@memory.ucsf.edu		Data Collection	0	1	0	0	0	0
356	Miller	Carol	A.	Carol A. Miller	ADGC	C.A.M.	Department of Pathology, University of Southern California, Los Angeles, California, USA						carolmil@usc.edu		Data Collection	0	1	0	0	0	0
357	Miller	Joshua	W.	Joshua W. Miller	ADGC	J.W.M.	Department of Pathology and Laboratory Medicine, University of California Davis, Sacramento, California, USA						jwmiller@ucdavis.edu		Data Collection	0	1	0	0	0	0
358	Moebus	Susanne		Susanne Moebus	Bonn	S.Moebus	Institute for Urban Public Health, University Hospital of University Duisburg-Essen, Essen, Germany						Susanne.Moebus@uk-essen.de	Hufelandstr. 55, 45122, Essen, Germany.	Data Collection	0	1	0	0	0	0
360	Montine	Thomas	J.	Thomas J. Montine	ADGC	T.J.M.	Department of Pathology, Stanford University School of Medicine, Stanford, California, USA						tmontine@u.washington.edu	+49 228 287 51100; Venusber-Campus 1, 53127 Bonn	Data Collection	0	1	0	0	0	0
361	Monuki	Edwin	S.	Edwin Monuki	ADGC	E.S.Monuki	Department of Pathology and Laboratory Medicine and Alzheimer's Disease Research Center, University of California Irvine, Irvine, California, USA						emonuki@uci.edu	now at UC Irvine, no longer UC Davis	Data Collection	0	1	0	0	0	0
363	Moreno-Grau	Sonia		Sonia Moreno-Grau	CHARGE-Fundacio	S.M.-G.	Research Center and Memory Clinic, Fundació ACE, Institut Català de Neurociències Aplicades, Universitat Internacional de Catalunya, Barcelona, Spain	CIBERNED, Network Center for Biomedical Research in Neurodegenerative Diseases, National Institute of Health Carlos III, Madrid, Spain					smoreno@fundacioace.org		Data Collection	0	1	0	0	0	0
364	Morgan	Kevin		Kevin Morgan	GERAD/PERADES	K.Morgan	Human Genetics, School of Life Sciences, University of Nottingham, Nottingham, England, UK						kevin.morgan@nottingham.ac.uk		Data Collection	0	1	0	0	0	0
365	Morris	John	C.	John C. Morris	ADGC	J.C.M.	Department of Pathology and Immunology, Washington University, St. Louis, Missouri, USA	Department of Neurology, Washington University, St. Louis, Missouri, USA	Department of Psychiatry, Washington University School of Medicine, St. Louis Missouri, USA	Hope Center Program on Protein Aggregation and Neurodegeneration, Washington University School of Medicine, St. Louis, Missouri, USA			morrisj@abraxas.wustl.edu		Data Collection	0	1	0	0	0	0
365	Morris	John	C.	John C. Morris	GERAD/PERADES	J.C.M.	Department of Pathology and Immunology, Washington University, St. Louis, Missouri, USA	Department of Neurology, Washington University, St. Louis, Missouri, USA	Department of Psychiatry, Washington University School of Medicine, St. Louis Missouri, USA	Hope Center Program on Protein Aggregation and Neurodegeneration, Washington University School of Medicine, St. Louis, Missouri, USA			morrisj@abraxas.wustl.edu		Data Collection	0	1	0	0	0	0
366	Mosley	Thomas	H.	Thomas H. Mosley	CHARGE-ARIC	T.H.M.	Departments of Medicine, Geriatrics, Gerontology and Neurology, University of Mississippi Medical Center, Jackson, Mississippi, USA						tmosley@umc.edu		Data Collection	0	1	0	0	0	0
367	Moutet	Marie-Laure		Marie-Laure Moutet	EADI	M.-L.M.	Centre National de Recherche en Génomique Humaine (CNRGH), Institut de Biologie François Jacob, CEA, Université Paris-Saclay, F-91057, Evry, France						moutet@cng.fr		Data Collection	0	1	0	0	0	0
368	Mukherjee	Shubhabrata		Shubhabrata Mukherjee	ADGC	S.Mukherjee	Department of Medicine, University of Washington, Seattle, Washington, USA						smukherj@u.washington.edu		Data Collection	0	1	0	0	0	0
369	Munger	Ron		Ron Munger	GERAD/PERADES	R.Munger	Center for Epidemiologic Studies, Utah State University, Logan, Utah, USA						ron.munger@usu.edu		Data Collection	0	1	0	0	0	0
370	Muñoz-Fernández	Carmen		Carmen Muñoz-Fernández	EADI	C.M.-F.	Department of Immunology, Hospital Universitario Dr. Negrin, Las Palmas de Gran Canaria, Spain						mmunozf@medynet.com		Data Collection	0	1	0	0	0	0
371	Myers	Amanda	J.	Amanda J. Myers	ADGC	A.J.M.	Department of Psychiatry and Behavioral Sciences, Miller School of Medicine, University of Miami, Miami, Florida, USA						AMyers@med.miami.edu		Data Collection	0	1	0	0	0	0
372	Nacmias	Benedetta		Benedetta Nacmias	GERAD/PERADES	B.N.	Department of Neuroscience, Psychology, Drug Research and Child Health, University of Florence, Florence, Italy	IRCCS Fondazione Don Carlo Gnocchi, Florence, Italy					benedetta.nacmias@unifi.it		Data Collection	0	1	0	0	0	0
373	Nguyen	Trung		Trung Nguyen	ADGC	T.N.	Department of Neurology, University of Texas Southwestern Medical Center, Dallas, Texas, USA						trungp.nguyen@utsouthwestern.edu		Data Collection	0	1	0	0	0	0
374	Nicolas	Gael		Gael Nicolas	EADI	G.N.	Normandie University, UNIROUEN, Inserm U1245 and Rouen University Hospital, Department of Neurology, Department of Genetics and CNR-MAJ, F 76000, Normandy Center for Genomic and Personalized Medicine, Rouen, France						gael.nicolas1@univ-rouen.fr		Data Collection	0	1	0	0	0	0
376	Nöthen	Markus	M.	Markus M. Nöthen	Bonn	M.M.N.	Institute of Human Genetics; University of Bonn, School of Medicine and University Hospital Bonn, Bonn, Germany						markus.noethen@uni-bonn.de	+49 228 287 51100; Venusber-Campus 1, 53127 Bonn	Data Collection	0	0	1	0	0	0
377	O’Donovan	Michael	C.	Michael C. O’Donovan	GERAD/PERADES	M.C.O.	Division of Psychological Medicine and Clinial Neurosciences, MRC Centre for Neuropsychiatric Genetics and Genomics, Cardiff University, Cardiff, Wales, UK						odonovanmc@cardiff.ac.uk		Data Collection	0	1	0	0	0	0
378	O'Bryant	Sid		Sid O’Bryant	ADGC	S.O.	Institute for Translational Research, University of North Texas Health Science Center, Fort Worth, Texas, USA						sid.obryant@unthsc.edu		Data Collection	0	1	0	0	0	0
379	Olaso	Robert		Robert Olaso	EADI	R.O.	Centre National de Génotypage, Institut de Génomique, CEA, F-91057 Evry, France						olaso@cng.fr		Data Collection	0	1	0	0	0	0
380	Olichney	John	M.	John M. Olichney	ADGC	J.M.O.	Center for Mind and Brain and Department of Neurology, University of California Davis, Sacramento, California, USA						jmolichney@ucdavis.edu		Data Collection	0	1	0	0	0	0
381	Orellana	Adelina		Adelina Orellana	CHARGE-Fundacio	A.O.	Research Center and Memory Clinic, Fundació ACE, Institut Català de Neurociències Aplicades, Universitat Internacional de Catalunya, Barcelona, Spain	CIBERNED, Network Center for Biomedical Research in Neurodegenerative Diseases, National Institute of Health Carlos III, Madrid, Spain					aorellana@fundacioace.org		Data Collection	0	1	0	0	0	0
382	Orfei	Maria		Maria Donata Orfei	GERAD/PERADES	M.D.O.	Neuropsychiatry Laboratory, IRCCS Santa Lucia Foundation, Department of Clinical and Behavioral Neurology, Rome, Italy						md.orfei@hsantalucia.it		Data Collection	0	1	0	0	0	0
383	Ory	Marcia		Marcia Ory	ADGC	M.O.	Center for Population Health and Aging, Texas AandM University Health Science Center, Lubbock Texas, USA						mory@tamu.edu		Data Collection	0	1	0	0	0	0
384	Owen	Michael	J.	Michael J. Owen	GERAD/PERADES	M.J.O.	Division of Psychological Medicine and Clinial Neurosciences, MRC Centre for Neuropsychiatric Genetics and Genomics, Cardiff University, Cardiff, Wales, UK						OwenMJ@Cardiff.ac.uk		Data Collection	0	1	0	0	0	0
385	Palmer	Raymond		Raymond Palmer	ADGC	R.P.	Department of Family and Community Medicine, University of Texas Health Science Center San Antonio, San Antonio, Texas, USA						palmerr@uthscsa.edu		Data Collection	0	1	0	0	0	0
386	Panza	Francesco		Francesco Panza	EADI	F.P.	Unit of Research Methodology and Data Sciences for Population Health, National Institute of Gastroenterology "Saverio de Bellis”, Research Hospital, Castellana Grotte, Bari, Italy						f_panza@hotmail.com		Data Collection	0	1	0	0	0	0
388	Parisi	Joseph	E.	Joseph E. Parisi	ADGC	J.E.P.	Department of Laboratory Medicine and Pathology, Mayo Clinic, Rochester, Minnesota, USA						parisi.joseph@mayo.edu		Data Collection	0	1	0	0	0	0
390	Pasquier	Florence		Florence Pasquier	EADI	F.Pasquier	Univ. Lille, Inserm, Centre Hosp. Univ Lille, Institut Pasteur de Lille, LabEx DISTALZ-UMR1167 - RID-AGE - Risk factors and molecular determinants of aging-related diseases, Epidemiology and Public Health Department, F-59000 Lille, France						florence.pasquier@chru-lille.fr		Data Collection	0	1	0	0	0	0
391	Passmore	Peter		Peter Passmore	GERAD/PERADES	P.P.	Centre for Public Health, School of Medicine, Dentistry and Biomedical Sciences, Queens University, Belfast, Northern Ireland, UK						p.passmore@qub.ac.uk		Data Collection	0	1	0	0	0	0
392	Pastor	Pau		Pau Pastor	GERAD/PERADES	P.Pastor	Fundació Docència i Recerca Mútua Terrassa, Terrassa, Barcelona, Spain	Memory Disorders Unit, Department of Neurology, Hospital Universitari Mutua de Terrassa, Terrassa, Barcelona, Spain					pastorpau@gmail.com		Data Collection	0	1	0	0	0	0
393	Patel	Yogen		Yogen Patel	GERAD/PERADES	Y.P.	Department of Basic and Clinical Neuroscience, Institute of Psychiatry, Psychology and Neuroscience, King's College London, London, England, UK						yogen.patel@kcl.ac.uk		Data Collection	0	1	0	0	0	0
394	Paulson	Henry	L.	Henry L. Paulson	ADGC	H.L.P.	Department of Neurology, University of Michigan, Ann Arbor, Michigan, USA	Michigan Alzheimer's Disease Center, University of Michigan, Ann Arbor, Michigan, USA					henryp@med.umich.edu		Data Collection	0	1	0	0	0	0
395	Pavlik	Valory		Valory Pavlik	ADGC	V.P.	Alzheimer's Disease and Memory Disorders Center, Baylor College of Medicine, Houston, Texas, USA						vpavlik@bcm.edu		Data Collection	0	1	0	0	0	0
396	Paydarfar	David		David Paydarfar	ADGC	D.P.	Department of Neurology, Dell Medical School, University of Texas at Austin, Austin, Texas, USA						david.paydarfar@austin.utexas.edu		Data Collection	0	1	0	0	0	0
397	Perez	Victoria		Victoria Perez	ADGC	V.Perez	Departments of Neurology, Pharmacology and Neuroscience, Texas Tech University Health Science Center, Lubbock, Texas, USA						victoria.perez@ttuhsc.edu		Data Collection	0	1	0	0	0	0
399	Peskind	Elaine		Elaine Peskind	ADGC	E.P.	Department of Psychiatry and Behavioral Sciences, University of Washington School of Medicine, Seattle, Washington, USA						peskind@u.washington.edu		Data Collection	0	1	0	0	0	0
400	Peters	Oliver		Oliver Peters	GERAD/PERADES	O.P.	Department of Psychiatry and Psychotherapy, Charité Berlin, Berlin, Germany	German Center for Neurodegenerative Diseases (DZNE), Berlin, Germany					oliver.peters@charite.de		Data Collection	0	1	0	0	0	0
401	Petersen	Ronald	C.	Ronald C. Petersen	ADGC	R.C.P.	Department of Neurology, Mayo Clinic, Rochester, Minnesota, USA						peter8@mayo.edu		Data Collection	0	1	0	0	0	0
402	Pickering-Brown	Stuart		Stuart Pickering-Brown	GERAD/PERADES	S.P.-B.	Division of Neuroscience and Experimental Psychology, School of Biological Sciences, Faculty of Biology, Medicine and Health, University of Manchester, Manchester, England, UK						SPB@manchester.ac.uk		Data Collection	0	1	0	0	0	0
403	Pierce	Aimee		Aimee Pierce	ADGC	A.P.	Department of Neurology, University of California Irvine, Irvine, California, USA						piercea@uci.edu		Data Collection	0	1	0	0	0	0
405	Pilotto	Alberto		Alberto Pilotto	EADI	A.Pilotto	Gerontology and Geriatrics Research Laboratory, IRCCS Casa Sollievo della Sofferenza, San Giovanni Rotondo, Italy						alberto.pilotto@galliera.it?		Data Collection	0	1	0	0	0	0
406	Polk	Marsha		Marsha Polk	ADGC	M.P.	Department of Family and Community Medicine, University of Texas Health Science Center San Antonio, San Antonio, Texas, USA						polk@uthscsa.edu		Data Collection	0	1	0	0	0	0
407	Poon	Wayne	W.	Wayne W. Poon	ADGC	W.W.P.	Institute for Memory Impairments and Neurological Disorders, University of California Irvine, Irvine, California, USA						wpoon@uci.edu		Data Collection	0	1	0	0	0	0
409	Potter	Huntington		Huntington Potter	ADGC	H.P.	Department of Neurology, University of Colorado School of Medicine, Aurora, Colorado, USA						huntington.potter@ucdenver.edu		Data Collection	0	1	0	0	0	0
410	Powell	John		John Powell	GERAD/PERADES	J.Powell	Department of Basic and Clinical Neuroscience, Institute of Psychiatry, Psychology and Neuroscience, King's College London, London, England, UK	Genetic Epidemiology, QIMR Berghofer Medical Research Institute, Herston, Queensland, Australia					john.powell@kcl.ac.uk		Data Collection	0	1	0	0	0	0
411	Proitsi	Petra		Petra Proitsi	GERAD/PERADES	P.Proitsi	Department of Basic and Clinical Neuroscience, Institute of Psychiatry, Psychology and Neuroscience, King's College London, London, England, UK						P.Proitsi@iop.kcl.ac.uk		Data Collection	0	1	0	0	0	0
412	Psaty	Bruce	M.	Bruce M. Psaty	CHARGE-CHS	B.M.P.	Cardiovascular Health Research Unit, Department of Medicine, University of Washington, Seattle, Washington, USA	Department of Epidemiology, University of Washington, Seattle, Washington, USA	Kaiser Permanente Washington Health Research Institute, Seattle, Washington, USA				psaty@u.washington.edu		Data Collection	0	1	0	0	0	0
413	Qu	Liming		Liming Qu	ADGC	L.Q.	Penn Neurodegeneration Genomics Center, Department of Pathology and Laboratory Medicine, Perelman School of Medicine, University of Pennsylvania, Philadelphia, Pennsylvania, USA						qul@pennmedicine.upenn.edu		Data Collection	0	1	0	0	0	0
414	Quiceno	Mary		Mary Quiceno	ADGC	M.Q.	Department of Internal Medicine and Geriatrics, University of North Texas Health Science Center, Fort Worth, Texas, USA	Department of Medical Education, TCU/UNTHSC School of Medicine, Fort Worth, Texas					m.quiceno@tcu.edu		Data Collection	0	1	0	0	0	0
415	Quinn	Joseph	F.	Joseph F. Quinn	ADGC	J.F.Q.	Department of Neurology, Oregon Health and Science University, Portland, Oregon, USA	Department of Neurology, Portland Veterans Affairs Medical Center, Portland, Oregon, USA					quinnj@ohsu.edu		Data Collection	0	1	0	0	0	0
416	Quintela	Inés		Inés Quintela	CHARGE	I.Q.	Grupo de Medicina Xenomica, Universidade de Santiago de Compostela, Centro Nacional de Genotipado (CeGen-PRB2-ISCIII), CIBERER, 15782 Santiago de Compostela, Spain						ines.quintela@usc.es		Data Collection	0	1	0	0	0	0
418	Raj	Ashok		Ashok Raj	ADGC	A.R.	USF Health Byrd Alzheimer's Institute, University of South Florida, Tampa, Florida, USA						braj@health.usf.edu		Data Collection	0	1	0	0	0	0
420	Raskind	Murray		Murray Raskind	ADGC	M.R.	Department of Psychiatry and Behavioral Sciences, University of Washington School of Medicine, Seattle, Washington, USA						murray.raskind@med.va.gov		Data Collection	0	1	0	0	0	0
421	Raybould	Rachel		Rachel Raybould	GERAD/PERADES	R.R.	UK Dementia Research Institute (DRI) Cardiff, Cardiff University, Cardiff, Wales, UK						raybouldre1@cf.ac.uk		Data Collection	0	1	0	0	0	0
422	Real	Luis	M.	Luis M. Real	CHARGE	L.M.R.	Unidad Clínica de Enfermedades Infecciosas y Microbiología, Hospital Universitario de Valme, Sevilla, Spain						lmreal67b@gmail.com		Data Collection	0	1	0	0	0	0
423	Reiman	Eric	M.	Eric M. Reiman	ADGC	E.M.R.	Neurogenomics Division, Translational Genomics Research Institute, Phoenix, Arizona, USA	Arizona Alzheimer’s Consortium, Phoenix, Arizona, USA	Banner Alzheimer's Institute, Phoenix, Arizona, USA	Department of Psychiatry, University of Arizona, Phoenix, Arizona, USA			Eric.Reiman@bannerhealth.com		Data Collection	0	1	0	0	0	0
424	Reisberg	Barry		Barry Reisberg	ADGC	B.R.	Alzheimer's Disease Center, New York University, New York, New York, USA	Department of Psychiatry, New York University, New York, New York, USA					barry.reisberg@med.nyu.edu		Data Collection	0	1	0	0	0	0
425	Reisch	Joan	S.	Joan S. Reisch	ADGC	J.S.R.	Department of Population and Data Sciences, University of Texas Southwestern Medical Center, Dallas, Texas, USA						joan.reisch@utsouthwestern.edu		Data Collection	0	1	0	0	0	0
426	Riedel-Heller	Steffi		Steffi Riedel-Heller	GERAD/PERADES	S.R.-H.	Institute of Social Medicine, Occupational Health and Public Health, University of Leipzig, Leipzig, Germany						Steffi.Riedel-Heller@medizin.uni-leipzig.de		Data Collection	0	1	0	0	0	0
427	Riemenschneider	Matthias		Matthias Riemenschneider	GERAD/PERADES	M.Reimenschneider	Department of Psychiatry and Psychotherapy, University Hospital, Saarland, Germany						Matthias.Riemenschneider@uniklinikum-saarland.de		Data Collection	0	1	0	0	0	0
428	Ringman	John	M.	John M. Ringman	ADGC	J.M.R.	Department of Neurology, University of California Los Angeles, Los Angeles, California, USA						ringman@usc.edu		Data Collection	0	1	0	0	0	0
429	Ritchie	Karen		Karen Ritchie	EADI	K.R.	INSERM U1061, Neuropsychiatry: Epidemiological and Clinical Research, La Colombière Hospital, Montpellier Cedex 5, Université de Montpellier, Montpellier, France	Centre for Clinical Brain Sciences, University of Edinburgh, Edinburgh, Scotland, UK					karen.ritchie@inserm.fr		Data Collection	0	1	0	0	0	0
430	Rivadeneira	Fernando		Fernando Rivadeneira	CHARGE-RS	F.R.	Department of Biostatistics, Boston University School of Public Health, Boston, Massachusetts, USA	Netherlands Consortium on Health Aging and National Genomics Initiative, Leiden, The Netherlands					f.rivadeneira@erasmusmc.nl		Data Collection	0	1	0	0	0	0
431	Roberson	Erik	D.	Erik D. Roberson	ADGC	E.D.R.	Department of Neurology, University of Alabama at Birmingham, Birmingham, Alabama, USA						eroberson@uab.edu		Data Collection	0	1	0	0	0	0
432	Rodriguear	Monica		Monica Rodriguear	ADGC	M.Rodriguear	Alzheimer's Disease and Memory Disorders Center, Baylor College of Medicine, Houston, Texas, USA						monica.rodriguear@bcm.edu		Data Collection	0	1	0	0	0	0
433	Rodríguez-Rodríguez	Eloy		Eloy Rodríguez-Rodríguez	EADI	E.R.-R.	Neurology Service, Marqués de Valdecilla University Hospital (University of Cantabria and IDIVAL), Santander, Spain	CIBERNED, Network Center for Biomedical Research in Neurodegenerative Diseases, National Institute of Health Carlos III, Madrid, Spain	Institute for Research 'Marqués de Valdecilla' (IDIVAL), Santander, Spain				eloymrod@gmail.com		Data Collection	0	1	0	0	0	0
434	Rogaeva	Ekaterina		Ekaterina Rogaeva	ADGC	E.R.	Tanz Centre for Research in Neurodegenerative Disease, University of Toronto, Toronto, Ontario, Canada						ekaterina.rogaeva@utoronto.ca		Data Collection	0	1	0	0	0	0
435	Roschupkin	Gena		Gena Roschupkin	CHARGE-RS	G.R.	Department of Epidemiology, Erasmus MC, University Medical Center, Rotterdam, The Netherlands						g.roshchupkin@erasmusmc.nl		Data Collection	0	1	0	0	0	0
436	Rosen	Howard	J.	Howard J. Rosen	ADGC	H.J.R.	Department of Neurology, University of California San Francisco, San Francisco, California, USA						hrosen@memory.ucsf.edu		Data Collection	0	1	0	0	0	0
437	Rosenberg	Roger	N.	Roger N. Rosenberg	ADGC	R.N.R.	Department of Neurology, University of Texas Southwestern Medical Center, Dallas, Texas, USA						Roger.Rosenberg@UTsouthwestern.edu		Data Collection	0	1	0	0	0	0
439	Rossor	Martin		Martin Rossor	GERAD/PERADES	M.Rossor	Dementia Research Centre, Department of Neurodegenerative Disease, UCL Institute of Neurology, University College London, London, England, UK						m.rossor@ucl.ac.uk		Data Collection	0	1	0	0	0	0
440	Rotter	Jerome	I.	Jerome I. Rotter	CHARGE-CHS	J.I.R.	The Institute for Translational Genomics and Population Sciences, Department of Pediatrics, The Lundquist Institute at Harbor-UCLA Medical Center, Torrance, California, USA						jrotter@labiomed.org		Data Collection	0	1	0	0	0	0
441	Royall	Donald	R.	Donald R. Royall	ADGC	D.R.R.	Departments of Psychiatry, Medicine, Family and Community Medicine, and the Glenn Biggs Institute for Alzheimer’s and Neurodegenerative Diseases, UT Health Science Center at San Antonio, San Antonio, Texas, USA						royall@uthscsa.edu		Data Collection	0	1	0	0	0	0
442	Rubinsztein	David	C.	David C. Rubinsztein	GERAD/PERADES	D.C.R.	Cambridge Institute for Medical Research, University of Cambridge, Cambridge, England, UK	UK Dementia Research Institute (DRI) Cambridge, University of Cambridge, Cambridge, UK					dcr1000@hermes.cam.ac.uk		Data Collection	0	1	0	0	0	0
445	Russo	Giancarlo		Giancarlo Russo	GERAD/PERADES	G.Russo	Functional Genomics Center Zurich, ETH/University of Zurich, Zurich, Switzerland						giancarlo.russo@fgcz.ethz.ch		Data Collection	0	1	0	0	0	0
446	Ryan	Natalie	S.	Natalie S. Ryan	GERAD/PERADES	N.S.R.	Dementia Research Centre, Department of Neurodegenerative Disease, UCL Institute of Neurology, University College London, London, England, UK						natalie.ryan@ucl.ac.uk		Data Collection	0	1	0	0	0	0
447	Saba	Yasaman		Yasaman Saba	CHARGE-ASPS	Y.S.	Gottfried Schatz Research Center for Cell Signaling, Metabolism and Aging, Division of Molecular Biology and Biochemistry, Medical University Graz, Graz, Austria						y.saba(at)medunigraz.at		Data Collection	0	1	0	0	0	0
448	Sacchinelli	Eleonora		Eleonora Sacchinelli	GERAD/PERADES	E.S.	Neuropsychiatry Laboratory, IRCCS Santa Lucia Foundation, Department of Clinical and Behavioral Neurology, Rome, Italy						e.sacchinelli@hsantalucia.it		Data Collection	0	1	0	0	0	0
449	Sager	Mark	A.	Mark A. Sager	ADGC	M.A.S.	Department of Medicine, University of Wisconsin, Madison, Wisconsin, USA						masager@wisc.edu		Data Collection	0	1	0	0	0	0
450	Sireno	Laura		Laura Sireno	EADI	L.S.	Experimental Neuropsychobiology Laboratory, IRCCS Santa Lucia Foundation, Department of Clinical and Behavioral Neurology, Rome, Italy						lausir23@gmail.com		Data Collection	0	1	0	0	0	0
451	Sánchez-García	Florentino		Florentino Sánchez-García	EADI	F.S.-G.	Department of Immunology, Hospital Universitario Dr. Negrin, Las Palmas de Gran Canaria, Spain						fsangarj@gobiernodecanarias.org		Data Collection	0	1	0	0	0	0
452	Sánchez-Juan	Pascual		Pascual Sánchez-Juan	EADI	P.S.-J.	Neurology Service, Marqués de Valdecilla University Hospital (University of Cantabria and IDIVAL), Santander, Spain	CIBERNED, Network Center for Biomedical Research in Neurodegenerative Diseases, National Institute of Health Carlos III, Madrid, Spain	Institute for Research 'Marqués de Valdecilla' (IDIVAL), Santander, Spain				pascualjesus.sanchez@scsalud.es		Data Collection	0	1	0	0	0	0
454	Sano	Mary		Mary Sano	ADGC	M.S.	Department of Psychiatry, Mount Sinai School of Medicine, New York, New York, USA						mary.sano@mssm.edu		Data Collection	0	1	0	0	0	0
455	Satizabal	Claudia		Claudia Satizabal	CHARGE	C.Satizabal	Glenn Biggs Institute for Alzheimer's and Neurodegenerative Diseases, The University of Texas Health Science Center at San Antonio, San Antonio, Texas, USA						satizabal@uthscsa.edu		Data Collection	0	1	0	0	0	0
456	Saykin	Andrew	J.	Andrew J. Saykin	ADGC	A.J.S.	Department of Medical and Molecular Genetics, Indiana University, Indianapolis, Indiana, USA	Department of Radiology and Imaging Sciences, Indiana University, Indianapolis, Indiana, USA					asaykin@iupui.edu		Data Collection	0	1	0	0	0	0
458	Scarpini	Elio		Elio Scarpini	GERAD/PERADES	E.Scarpini	Department of Pathophysiology and Transplantation, University of Milan, Fondazione Ca’ Granda, IRCCS Ospedale Policlinico, Milan, Italy						elio.scarpini@unimi.it		Data Collection	0	1	0	0	0	0
461	Scherer	Martin		Martin Scherer	GERAD/PERADES	M.Scherer	Department of Primary Medical Care, University Medical Centre Hamburg-Eppendorf, Hamburg, Germany						m.scherer@uke.de		Data Collection	0	1	0	0	0	0
462	Schmidt	Helena		Helena Schmidt	CHARGE-ASPS	H.S.	Gottfried Schatz Research Center for Cell Signaling, Metabolism and Aging, Division of Molecular Biology and Biochemistry, Medical University Graz, Graz, Austria						helena.schmidt@medunigraz.at		Data Collection	0	1	0	0	0	0
463	Schmidt	Reinhold		Reinhold Schmidt	CHARGE-ASPS	R.S.	Department of Neurology, Clinical Division of Neurogeriatrics, Medical University Graz, Graz, Austria						reinhold.schmidt@medunigraz.at		Data Collection	0	1	0	0	0	0
465	Schneider	Julie	A.	Julie A. Schneider	ADGC	J.A.S.	Department of Neurological Sciences, Rush University Medical Center, Chicago, Illinois, USA	Rush Alzheimer's Disease Center, Rush University Medical Center, Chicago, Illinois, USA	Department of Pathology (Neuropathology), Rush University Medical Center, Chicago, Illinois, USA				Julie_a_schneider@rush.edu		Data Collection	0	1	0	0	0	0
466	Schneider	Lon	S.	Lon S. Schneider	ADGC	L.S.S.	Department of Psychiatry, University of Southern California, Los Angeles, California, USA	Department of Neurology, University of Southern California, Los Angeles, California, USA					lschneid@usc.edu		Data Collection	0	1	0	0	0	0
467	Schott	Jonathan	M.	Jonathan M. Schott	GERAD/PERADES	J.M.S.	Dementia Research Centre, Department of Neurodegenerative Disease, UCL Institute of Neurology, University College London, London, England, UK						j.schott@ucl.ac.uk		Data Collection	0	1	0	0	0	0
468	Seeley	William	W.	William W. Seeley	ADGC	W.W.S.	Department of Neurology, University of California San Francisco, San Francisco, California, USA						bseeley@memory.ucsf.edu		Data Collection	0	1	0	0	0	0
470	Shaw	Christopher	E.	Christopher E. Shaw	GERAD/PERADES	C.E.S.	Institute of Psychiatry, Psychology and Neuroscience, King's College London, London, England, UK	UK Dementia Research Institute (DRI) KCL, King's College London, London, England, UK					chris.shaw@kcl.ac.uk		Data Collection	0	1	0	0	0	0
471	Siciliano	Gabriele		Gabriele Siciliano	GERAD/PERADES	G.S.	Department of Clinical and Experimental Medicine, Neurological Institute, University of Pisa, Pisa, Italy						g.siciliano@med.unipi.it		Data Collection	0	1	0	0	0	0
472	Singleton	Andrew	B.	Andrew B. Singleton	GERAD/PERADES	A.B.S.	Molecular Genetics Section, Laboratory of Neurogenetics, National Institute on Aging, National Institutes of Health, Bethesda, Maryland, USA						singleta@mail.nih.gov		Data Collection	0	1	0	0	0	0
473	Sleegers	Kristel		Kristel Sleegers	EADI	K.S.	Laboratory for Neurogenetics, Institute Born-Bunge, University of Antwerp, Antwerp, Belgium	Complex Genetics of Alzheimer's Disease Group, VIB - Center for Molecular Neurology, VIB, Antwerp, Belgium	Department of Biomedical Sciences, University of Antwerp, Antwerp, Belgium				kristel.sleegers@molgen.vib-ua.be		Data Collection	0	1	0	0	0	0
474	Slifer	Susan	H.	Susan H. Slifer	ADGC	S.H.S.	The John P. Hussman Institute for Human Genomics, University of Miami, Miami, Florida, USA						sslifer@miami.edu		Data Collection	0	1	0	0	0	0
475	Small	Scott		Scott Small	ADGC	S.Small	Taub Institute for Research in Alzheimer’s Disease and the Aging Brain, The Gertrude H. Sergievsky Center, Depatment of Neurology, Columbia University, New York, New York, USA	Department of Neurology, Columbia University, New York, New York, USA					sas68@columbia.edu		Data Collection	0	1	0	0	0	0
476	Smith	A. David		A David Smith	GERAD/PERADES	A.D.S.	Oxford Project to Investigate Memory and Ageing (OPTIMA), Department of Pharmacology, University of Oxford, Oxford, England, UK						david.smith@pharm.ox.ac.uk		Data Collection	0	1	0	0	0	0
477	Smith	Amanda	G.	Amanda G. Smith	ADGC	A.G.S.	USF Health Byrd Alzheimer's Institute, University of South Florida, Tampa, Florida, USA						asmith2@health.usf.edu		Data Collection	0	1	0	0	0	0
478	Smith	Janet	P.	Janet P. Smith	ADGC	J.P.S.	Department of Population and Data Sciences, University of Texas Southwestern Medical Center, Dallas, Texas, USA						janet.smith@utsouthwestern.edu		Data Collection	0	1	1	0	0	0
479	Soininen	Hilkka		Hilkka Soininen	EADI	H.Soininen	Institute of Clinical Medicine - Neurology, University of Eastern Finland, FIN-70211, Kuopio, Finland	Department of Neurology, Kuopio University Hospital, FIN-70211 Kuopio, Finland					hilkka.soininen@uef.fi		Data Collection	0	1	0	0	0	0
480	Solfrizzi	Vincenzo		Vincenzo Solfrizzi	EADI	V.S.	Department of Geriatrics, Center for Aging Brain, University of Bari, Bari, Italy	Interdisciplinary Department of Medicine, Geriatric Medicine and Memory Unit, University of Bari “A. Moro", Bari, Italy					vincenzo.solfrizzi@uniba.it		Data Collection	0	1	0	0	0	0
481	Song	Yeunjoo	E.	Yeunjoo E. Song	ADGC	Y.E.Song	Cleveland Institute for Computational Biology, Case Western Reserve University, Cleveland, Ohio, USA	Department of Population and Quantitative Health Sciences, Case Western Reserve University, Cleveland, Ohio, USA					yeunjoo.song@cwru.edu		Data Collection	0	1	0	0	0	0
482	Sonnen	Joshua	A.	Joshua A. Sonnen	ADGC	J.A.Sonnen	Department of Laboratory Medicine and Pathology, University of Washington, Seattle, Washington, USA						jsonnen@u.washington.edu		Data Collection	0	1	0	0	0	0
483	Sorbi	Sandro		Sandro Sorbi	GERAD/PERADES	S.Sorbi	Department of Neuroscience, Psychology, Drug Research and Child Health, University of Florence, Florence, Italy	IRCCS Fondazione Don Carlo Gnocchi, Florence, Italy					sorbi@unifi.it		Data Collection	0	1	0	0	0	0
484	Sordon	Sabrina		Sabrina Sordon	GERAD/PERADES	S.Sordon	Department of Psychiatry and Psychotherapy, University Hospital, Saarland, Germany						brina23@gmx.de		Data Collection	0	1	0	0	0	0
485	Spalletta	Gianfranco		Gianfranco Spalletta	GERAD/PERADES	G.Spalletta	Neuropsychiatry Laboratory, IRCCS Santa Lucia Foundation, Department of Clinical and Behavioral Neurology, Rome, Italy	Division of Neuropsychiatry, Department of Psychiatry and Behavioral Sciences, Baylor College of Medicine, Houston, Texas, USA					g.spalletta@hsantalucia.it		Data Collection	0	1	0	0	0	0
486	Spina	Salvatore		Salvatore Spina	ADGC	S.Spina	Department of Pathology and Laboratory Medicine, Indiana University, Indianapolis, Indiana, USA						sspina@iupui.edu		Data Collection	0	1	0	0	0	0
487	Squassina	Alessio		Alessio Squassina	EADI	A.Squassina	Section of Neuroscience and Clinical Pharmacology, Department of Biomedical Sciences, University of Cagliari, Cagliari, Italy						squassina@unica.it		Data Collection	0	1	0	0	0	0
488	St George-Hyslop	Peter		Peter St George-Hyslop	ADGC	P.S.G.-H.	Cambridge Institute for Medical Research, University of Cambridge, Cambridge, England, UK	Faculty of Medicine, Department of Medicine (Neurology), University of Toronto, Toronto, Ontario, Canada					p.hyslop@utoronto.ca		Data Collection	0	1	0	0	0	0
489	Stern	Robert	A.	Robert A. Stern	ADGC	R.A.S.	Department of Neurology, Boston University School of Medicine, Boston, Massachusetts, USA						bobstern@bu.edu		Data Collection	0	1	0	0	0	0
490	Stevens	Alan	B.	Alan B. Stevens	ADGC	A.B.Stevens	Center for Applied Health Research, Baylor Scott & White Health, Temple, Texas	Center for Population Health and Aging, Texas A&M University Health Science Center, Lubbock Texas, USA	College of Medicine, Texas A&M University Health Science Center, College Station, Texas, USA				Alan.Stevens@BSWHealth.org		Data Collection	0	1	0	0	0	0
491	Strittmatter	Stephen	M.	Stephen M. Strittmatter	ADGC	S.M.S.	Program in Cellular Neuroscience, Neurodegeneration and Repair, Yale University School of Medicine, New Haven, Connecticut, USA						stephen.strittmatter@yale.edu	New?	Data Collection	0	1	0	0	0	0
492	Sultzer	David		David Sultzer	ADGC	D.Sultzer	Department of Psychiatry and Human Behavior, University of California Irvine, Irvine, California, USA						heade@uci.edu		Data Collection	0	1	0	0	0	0
493	Sussams	Rebecca		Rebecca Sussams	GERAD/PERADES	R.Sussams	Division of Clinical Neurosciences, School of Medicine, University of Southampton, Southampton, England, UK						becky.sussams@southernhealth.nhs.uk		Data Collection	0	1	0	0	0	0
494	Swerdlow	Russell	H.	Russell H. Swerdlow	ADGC	R.H.S.	University of Kansas Alzheimer’s Disease Center, University of Kansas Medical Center, Kansas City, Kansas, USA						rswerdlow@kumc.edu		Data Collection	0	1	0	0	0	0
495	Tanzi	Rudolph	E.	Rudolph E. Tanzi	ADGC	R.E.T.	Department of Neurology, Massachusetts General Hospital/Harvard Medical School, Boston, Massachusetts, USA						tanzi@helix.mgh.harvard.edu		Data Collection	0	1	0	0	0	0
496	Tarraga	Lluis		Lluis Tarraga	CHARGE-Fundacio ACE	L.T.	Research Center and Memory Clinic, Fundació ACE, Institut Català de Neurociències Aplicades, Universitat Internacional de Catalunya, Barcelona, Spain	CIBERNED, Network Center for Biomedical Research in Neurodegenerative Diseases, National Institute of Health Carlos III, Madrid, Spain					ltarraga@fundacioace.org		Data Collection	0	1	0	0	0	0
498	Thonberg	Hakan		Hakan Thonberg	EADI	H.T.	Unit for Hereditary Dementias, Karolinska University Hospital-Solna, Stockholm, Sweden	Department of Neurobiology, Care Sciences and Society, Karolinska Institutet and Stockholm University, Stockholm, Sweden					hakan.thonberg@sll.se		Data Collection	0	1	0	0	0	0
499	Tilson	Jeffrey	L.	Jeffrey L. Tilson	ADGC	J.T.	Renaissance Computing Institute, University of North Carolina Chapel Hill, Chapel Hill, North Carolina, USA						jtilson@email.unc.edu		Data Collection	0	1	0	0	0	0
500	Tosto	Giuseppe		Giuseppe Tosto	ADGC	G.T.	Taub Institute for Research in Alzheimer’s Disease and the Aging Brain, The Gertrude H. Sergievsky Center, Depatment of Neurology, Columbia University, New York, New York, USA	Department of Neurology, Columbia University, New York, New York, USA					gt2260@cumc.columbia.edu		Data Collection	0	1	0	0	0	0
502	Trojanowski	John	Q.	John Q. Trojanowski	ADGC	J.Q.T.	Penn Neurodegeneration Genomics Center, Department of Pathology and Laboratory Medicine, Perelman School of Medicine, University of Pennsylvania, Philadelphia, Pennsylvania, USA						trojanow@upenn.edu		Data Collection	0	1	0	0	0	0
503	Troncoso	Juan	C.	Juan C. Troncoso	ADGC	J.C.T.	Department of Pathology, Johns Hopkins University, Baltimore, Maryland, USA						troncoso@jhmi.edu		Data Collection	0	1	0	0	0	0
504	Tschanz	JoAnn	T.	JoAnn T. Tschanz	GERAD/PERADES	J.T.T.	Department of Psychology, Utah State University, Logan, Utah, USA						joann.tschanz@usu.edu		Data Collection	0	1	0	0	0	0
505	Tsolaki	Magda		Magda Tsolaki	GERAD/PERADES	M.T.	Department of Neurology, School of Medicine, Aristotle University of Thessaloniki, Thessaloniki, Greece						tsolakim1@gmail.com		Data Collection	0	1	0	0	0	0
506	Tsuang	Debby	W.	Debby W. Tsuang	ADGC	D.W.T.	VA Puget Sound Health Care System/GRECC, Seattle, Washington, USA	Department of Psychiatry and Behavioral Sciences, University of Washington School of Medicine, Seattle, Washington, USA					dwt1@u.washington.edu		Data Collection	0	1	0	0	0	0
507	Turton	James		James Turton	GERAD/PERADES	J.Turton	Institute of Genetics, Queens Medical Centre, University of Nottingham, Nottingham, England, UK						James.Turton@nottingham.ac.uk		Data Collection	0	1	0	0	0	0
508	Uitterlinden	Andre	G.	Andre G. Uitterlinden	CHARGE-RS	A.G.U.	Department of Epidemiology, Erasmus MC, University Medical Center, Rotterdam, The Netherlands	Department of Internal Medicine, Erasmus University Medical Center, Rotterdam, The Netherlands	Netherlands Consortium on Health Aging and National Genomics Initiative, Leiden, The Netherlands				a.g.uitterlinden@erasmusmc.nl		Data Collection	0	1	0	0	0	0
509	Uphill	James		James Uphill	GERAD/PERADES	J.U.	MRC Prion Unit at Univerity College London, Institute of Prion Diseases, London, England, UK						j.uphill@ucl.ac.uk		Data Collection	0	1	0	0	0	0
510	Van Broeckhoven	Christine		Christine Van Broeckhoven	EADI	C.VB.	Laboratory for Neurogenetics, Institute Born-Bunge, University of Antwerp, Antwerp, Belgium						christine.vanbroeckhoven@molgen.vib-ua.be		Data Collection	0	1	0	0	0	0
511	Van Deerlin	Vivianna	M.	Vivianna M. van Deerlin	ADGC	V.M.VD.	Penn Neurodegeneration Genomics Center, Department of Pathology and Laboratory Medicine, Perelman School of Medicine, University of Pennsylvania, Philadelphia, Pennsylvania, USA						vivianna@mail.med.upenn.edu		Data Collection	0	1	0	0	0	0
512	van den Bussche	Hendrik		Hendrik van den Bussche	GERAD/PERADES	H.vdB.	Institute of Primary Medical Care, University Medical Center Hamburg-Eppendorf, Hamburg, Germany						bussche@uke.de		Data Collection	0	1	0	0	0	0
515	van Eldik	Linda	J.	Linda J. Van Eldik	ADGC	L.J.VE.	Sanders-Brown Center on Aging, Department of Neuroscience, College of Medicine, University of Kentucky, Lexington, Kentucky, USA						linda.vaneldik@uky.edu		Data Collection	0	1	0	0	0	0
517	Vance	Jeffery	M.	Jeffery M. Vance	ADGC	J.M.V.	Dr. John T. Macdonald Foundation Department of Human Genetics, Miller School of Medicine, University of Miami, Miami, Florida, USA	The John P. Hussman Institute for Human Genomics, University of Miami, Miami, Florida, USA					jmvance@med.miami.edu		Data Collection	0	1	0	0	0	0
518	Vandenberghe	Rik		Rik Vandenberghe	EADI	R.V.	Laboratory for Cognitive Neurology, Department of Neurology, University of Leuven, Leuven, Belgium						rik.vandenberghe@uzleuven.be		Data Collection	0	1	0	0	0	0
519	Vardy	Emma		Emma Vardy	GERAD/PERADES	E.V.	Institute for Ageing and Health, Newcastle University, Biomedical Research Building, Campus for Ageing and Vitality, Newcastle-upon-Tyne, England, UK						emma.vardy@ncl.ac.uk		Data Collection	0	1	0	0	0	0
520	Vassar	Robert		Robert Vassar	ADGC	R.Vassar	Department of Pathology, Northwestern University Feinberg School of Medicine, Chicago, Illinois, USA	Cognitive Neurology and Alzheimer's Disease Center, Northwestern University Feinberg School of Medicine, Chicago, Illinois, USA					r-vassar@northwestern.edu	New director	Data Collection	0	1	0	0	0	0
521	Vellas	Bruno		Bruno Vellas	GERAD/PERADES	B.V.	INSERM U558, University of Toulouse, Toulouse, France						vellas.bruno@gmail.com		Data Collection	0	1	0	0	0	0
523	Vinters	Harry	V.	Harry V. Vinters	ADGC	H.V.V.	Department of Pathology and Laboratory Medicine, University of California Los Angeles, Los Angeles, California, USA	Department of Neurology, University of California Los Angeles, Los Angeles, California, USA					HVinters@mednet.ucla.edu		Data Collection	0	1	0	0	0	0
524	Vojinovic	Dina		Dina Vojinovic	CHARGE-RS	D.V.	Department of Epidemiology, Erasmus MC, University Medical Center, Rotterdam, The Netherlands	Molecular Epidemiology, Department of Biomedical Data Sciences, Leiden University Medical Center, Leiden, The Netherlands					d.vojinovic@erasmusmc.nl		Data Collection	0	1	0	0	0	0
525	Vonsattel	Jean-Paul		Jean-Paul Vonsattel	ADGC	J.-P.V.	Taub Institute for Research in Alzheimer’s Disease and the Aging Brain, The Gertrude H. Sergievsky Center, Depatment of Neurology, Columbia University, New York, New York, USA						jgv2001@columbia.edu		Data Collection	0	1	0	0	0	0
526	Vronskaya	Maria		Maria Vronskaya	GERAD/PERADES	M.V.	Division of Psychological Medicine and Clinial Neurosciences, MRC Centre for Neuropsychiatric Genetics and Genomics, Cardiff University, Cardiff, Wales, UK						VronskayaM@Cardiff.ac.uk		Data Collection	0	1	0	0	0	0
528	Wagner	Michael		Michael Wagner	Bonn	M.W.	Department of Neurodegenerative Diseases and Geriatric Psychiatry, University of Bonn, Bonn, Germany	German Center for Neurodegenerative Diseases (DZNE), Bonn, Germany					Michael.Wagner@dzne.de		Data Collection	0	1	0	0	0	0
529	Wallon	David		David Wallon	EADI	D.W.	Normandie University, UNIROUEN, Inserm U1245 and Rouen University Hospital, Department of Neurology, Department of Genetics and CNR-MAJ, F 76000, Normandy Center for Genomic and Personalized Medicine, Rouen, France						David.Wallon@chu-rouen.fr		Data Collection	0	1	0	0	0	0
530	Warden	D. Donald		D. Donald Warden	GERAD/PERADES	D.D.W.	Oxford Project to Investigate Memory and Ageing (OPTIMA), Department of Pharmacology, University of Oxford, Oxford, England, UK						donald.warden@pharm.ox.ac.uk		Data Collection	0	1	0	0	0	0
531	Warner	Nick		Nick Warner	GERAD/PERADES	N.W.	Somerset Partnership NHS Trust, Somerset, England, UK						Nick.Warner@sompar.nhs.uk		Data Collection	0	1	0	0	0	0
532	Warren	Jason	D.	Jason D. Warren	GERAD/PERADES	J.D.W.	Dementia Research Centre, Department of Neurodegenerative Disease, UCL Institute of Neurology, University College London, London, England, UK						jason.warren@ucl.ac.uk		Data Collection	0	1	0	0	0	0
533	Weintraub	Sandra		Sandra Weintraub	ADGC	S.W.	Department of Psychiatry and Behavioral Sciences, Northwestern University Feinberg School of Medicine, Chicago, Illinois, USA						sweintraub@northwestern.edu		Data Collection	0	1	0	0	0	0
534	Welsh-Bohmer	Kathleen	A.	Kathleen A. Welsh-Bohmer	ADGC	K.A.W.-B.	Department of Psychiatry and Behavioral Sciences, Duke University, Durham, North Carolina, USA	Department of Medicine, Duke University, Durham, North Carolina, USA					kathleen.welshbohmer@duke.edu		Data Collection	0	1	0	0	0	0
535	White	Charles	C.	Charles C. White	CHARGE-FHS	C.C.W.	Cardiovascular Health Research Unit, Department of Medicine, University of Washington, Seattle, Washington, USA						ccwhite@broadinstitute.org		Data Collection	0	1	0	0	0	0
536	Whitehead	Patrice	L.	Patrice L. Whitehead	ADGC	P.L.W.	The John P. Hussman Institute for Human Genomics, University of Miami, Miami, Florida, USA						PWhitehead@med.miami.edu		Data Collection	0	1	0	0	0	0
537	Wichmann	H-Erich		H-Erich Wichmann	GERAD/PERADES	H-E.W.	Helmholtz Center Munich, Institute of Epidemiology, Neuherberg, Germany	Ludwig-Maximilians University Chair of Epidemiology, Munich, Germany	Joint Biobank Munich and KORA Biobank, Munich, Germany				wichmann.helmholtz@muenchen.de		Data Collection	0	1	0	0	0	0
538	Wijsman	Ellen	M.	Ellen M. Wijsman	ADGC	E.M.W.	Department of Genome Sciences, University of Washington, Seattle, Washington, USA	Department of Medicine (Medical Genetics), University of Washington, Seattle, Washington, USA	Department of Biostatistics, University of Washington, Seattle, Washington, USA				wijsman@uw.edu		Data Collection	0	1	0	0	0	0
539	Wilcock	Gordon		Gordon Wilcock	GERAD/PERADES	G.W.	The Oxford Project To Investigate Memory and Ageing, Nuffield Department of Clinical Neurosciences, John Radcliffe Hospital, University of Oxford, Oxford, England, UK						gordon.wilcock@ndcn.ox.ac.uk		Data Collection	0	1	0	0	0	0
540	Wilhelmsen	Kirk	C.	Kirk C. Wilhelmsen	ADGC	K.C.W.	Department of Genetics, University of North Carolina Chapel Hill, Chapel Hill, North Carolina, USA						kirk@med.unc.edu		Data Collection	0	1	0	0	0	0
541	Williams	Benjamin		Benjamin Williams	ADGC	B.W.	Department of Neurology, Section of Gerontology and Geriatric Medicine Research, Wake Forest School of Medicine, Winston-Salem, North Carolina, USA						benwilli@wakehealth.edu		Data Collection	0	1	0	0	0	0
542	Williamson	Jennifer		Jennifer Williamson	ADGC	J.Williamson	Taub Institute for Research in Alzheimer’s Disease and the Aging Brain, The Gertrude H. Sergievsky Center, Depatment of Neurology, Columbia University, New York, New York, USA						jlw61@columbia.edu		Data Collection	0	1	0	0	0	0
543	Wilms	Henrik		Henrik Wilms	ADGC	H.W.	Departments of Neurology, Pharmacology and Neuroscience, Texas Tech University Health Science Center, Lubbock, Texas, USA						Henrik.Wilms@ttuhsc.edu		Data Collection	0	1	0	0	0	0
544	Wiltfang	Jens		Jens Wiltfang	GERAD/PERADES	J.Wiltfang	Department of Psychiatry and Psychotherapy, University Medical Center Goettingen, Goettingen, Germany	German Center for Neurodegenerative Diseases (DZNE), Goettingen, Germany	Neurosciences and Signaling Group, Department of Medical Sciences, Institute of Biomedicine (iBiMED), University of Aveiro, Aveiro, Portugal				jens.wiltfang@med.uni-goettingen.de		Data Collection	0	1	0	0	0	0
545	Wingo	Thomas	S.	Thomas S. Wingo	ADGC	T.S.W.	Department of Neurology, Emory University, Atlanta, Georgia, USA						thomas.wingo@emory.edu		Data Collection	0	1	0	0	0	0
546	Wisniewski	Thomas		Thomas Wisniewski	ADGC	T.W.	Department of Psychiatry, New York University Grossman School of Medicine, New York, New York, USA	Center for Cognitive Neurology and Departments of Neurology and Pathology, New York University Grossman School of Medicine, New York, USA					thomas.wisniewski@nyumc.org		Data Collection	0	1	0	0	0	0
547	Woltjer	Randall	L.	Randall L. Woltjer	ADGC	R.L.W.	Department of Pathology, Oregon Health and Science University, Portland, Oregon, USA						woltjerr@ohsu.edu		Data Collection	0	1	0	0	0	0
548	Woon	Martin		Martin Woon	ADGC	M.Woon	Department of Pyschiatry, University of Texas at Austin/Dell Medical School, Austin, Texas, USA						mwoon@utexas.edu	other name Fu Lye	Data Collection	0	1	0	0	0	0
549	Wright	Clinton	B.	Clinton B. Wright	ADGC	C.B.W.	Evelyn F. McKnight Brain Institute, Department of Neurology, Miller School of Medicine, University of Miami, Miami, Florida, USA						clinton.wright@nih.gov		Data Collection	0	1	0	0	0	0
550	Wu	Chuang-Kuo		Chuang-Kuo Wu	ADGC	C.-K.W.	Departments of Neurology, Pharmacology and Neuroscience, Texas Tech University Health Science Center, Lubbock, Texas, USA						chuang-kuo.wu@ttuhsc.edu		Data Collection	0	1	0	0	0	0
551	Yang	Qiong		Qiong Yang	CHARGE-FHS	Q.Y.	Department of Biostatistics, Boston University School of Public Health, Boston, Massachusetts, USA	Framingham Heart Study, Framingham, Massachusetts, USA					qyang@bu.edu		Data Collection	0	1	0	0	0	0
552	Younkin	Steven	G.	Steven G. Younkin	ADGC	S.G.Y.	Department of Neuroscience, Mayo Clinic, Jacksonville, Florida, USA	Department of Neurology, Mayo Clinic, Jacksonville, Florida, USA					younkin.steven@mayo.edu		Data Collection	0	1	0	0	0	0
553	Yu	Chang-En		Chang-En Yu	ADGC	C.-E.Y.	Department of Medicine, University of Washington, Seattle, Washington, USA						changeyu@u.washington.edu		Data Collection	0	1	0	0	0	0
554	Yu	Lei		Lei Yu	ADGC	L.Y.	Department of Neurological Sciences, Rush University Medical Center, Chicago, Illinois, USA	Rush Alzheimer's Disease Center, Rush University Medical Center, Chicago, Illinois, USA					Lei_Yu@Rush.Edu		Data Collection	0	1	0	0	0	0
555	Zhang	Xiaoling		Xiaoling Zhang	ADGC	X.Z.	Department of Medicine (Biomedical Genetics), Boston University School of Medicine, Boston, Massachusetts, USA	Department of Biostatistics, Boston University School of Public Health, Boston, Massachusetts, USA					zhangxl@bu.edu	new	Data Collection	0	1	0	0	0	0
556	Zhu	Xiongwei		Xiongwei Zhu	ADGC	X.Zhou	Department of Pathology, Case Western Reserve University, Cleveland, Ohio, USA						xiongwei.zhu@case.edu		Data Collection	0	1	0	0	0	0
557	Zhu	Congcong		Congcong Zhu	ADGC	C.Z.	Department of Medicine (Biomedical Genetics), Boston University School of Medicine, Boston, Massachusetts, USA						zhucc@bu.edu		Data Collection	0	1	0	0	0	0
558	Lunetta	Kathryn	L.	Kathryn L. Lunetta	ADGC	K.L.L.	Department of Biostatistics, Boston University School of Public Health, Boston, Massachusetts, USA						klunetta@bu.edu		Analysis, Design	1	0	0	1	0	0
559	Li	Mingyao		Mingyao Li	independent	M.L.	Department of Biostatistics, Epidemiology, and Informatics, Perelman School of Medicine, University of Pennsylvania, Philadelphia, Pennsylvania, USA						mingyao@pennmedicine.upenn.edu		Analysis, Design	1	0	0	1	0	0
560	Phillips-Cremins	Jennifer	E.	Jennifer E. Phillips-Cremins	independent	J.E.P.-C.	Department of Bioengineering, University of Pennsylvania, Philadelphia, Pennsylvania, USA	Department of Genetics, Perelman School of Medicine, University of Pennsylvania, Philadelphia, Pennsylvania, USA					jcremins@seas.upenn.edu		Analysis, Design	1	0	0	1	0	0
561	Lee	Edward	B.	Edward B. Lee	independent	E.L.	Penn Neurodegeneration Genomics Center, Department of Pathology and Laboratory Medicine, Perelman School of Medicine, University of Pennsylvania, Philadelphia, Pennsylvania, USA						edward.lee@pennmedicine.upenn.edu		Analysis, Writing, Design	1	0	0	1	1	0
562	Grant	Struan	F.A.	Struan F.A. Grant	independent	S.F.A.G.	Center for Spatial and Functional Genomics, Division of Human Genetics, Children's Hospital of Philadelphia, Philadelphia, Pennsylvania, USA	Department of Pediatrics, Perelman School of Medicine, University of Pennsylvania, Philadelphia, Pennsylvania, USA	Department of Genetics, Perelman School of Medicine, University of Pennsylvania, Philadelphia, Pennsylvania, USA				grants@email.chop.edu		Analysis, Writing, Design	1	0	0	1	1	0
563	Dupuis	Josée		Josée Dupuis	CHARGE	J.D.	Department of Biostatistics, Boston University School of Public Health, Boston, Massachusetts, USA						dupuis@bu.edu		Analysis, Writing, Design	1	0	0	1	1	0
564	Wang	Li-San		Li-San Wang	ADGC	L.-S.W.	Penn Neurodegeneration Genomics Center, Department of Pathology and Laboratory Medicine, Perelman School of Medicine, University of Pennsylvania, Philadelphia, Pennsylvania, USA						lswang@pennmedicine.upenn.edu		Analysis, Writing, Design	1	0	0	1	1	0
565	Fornage	Myriam		Myriam Fornage	CHARGE-ARIC	M.F.	Brown Foundation Institute of Molecular Medicine, McGovern Medical School, University of Texas Health Science Center at Houston, Houston, Texas, USA	Human Genetics Center, Department of Epidemiology, Human Genetics, and Environmental Sciences, School of Public Health, The University of Texas Health Science Center at Houston, Houston, Texas, USA					Myriam.Fornage@uth.tmc.edu		Analysis, Writing, Design	1	0	0	1	1	0
566	Boerwinkle	Eric		Eric Boerwinkle	CHARGE-ARIC	E.B.	Human Genetics Center, Department of Epidemiology, Human Genetics, and Environmental Sciences, School of Public Health, The University of Texas Health Science Center at Houston, Houston, Texas, USA	Human Genome Sequencing Center, Baylor College of Medicine, Houston, Texas, USA					Eric.Boerwinkle@uth.tmc.edu		Design	1	0	0	0	0	0
567	Mayeux	Richard		Richard Mayeux	ADGC	R.Mayeux	Taub Institute for Research in Alzheimer’s Disease and the Aging Brain, The Gertrude H. Sergievsky Center, Depatment of Neurology, Columbia University, New York, New York, USA						rpm2@cumc.columbia.edu		Design	1	0	0	0	0	0
568	van Duijn	Cornelia	M.	Cornelia M. van Duijn	CHARGE-RS	C.M.vD.	Department of Epidemiology, Erasmus MC, University Medical Center, Rotterdam, The Netherlands	Nuffield Department of Population Health, University of Oxford, Oxford, England, UK					Cornelia.vanDuijn@ndph.ox.ac.uk		Analysis, Design	1	0	0	1	0	0
569	Farrer	Lindsay	A.	Lindsay A. Farrer	ADGC	L.A.F.	Department of Medicine (Biomedical Genetics), Boston University School of Medicine, Boston, Massachusetts, USA	Department of Neurology, Boston University School of Medicine, Boston, Massachusetts, USA	Department of Ophthalmology, Boston University School of Medicine, Boston, Massachusetts, USA	Department of Epidemiology, Boston University School of Public Health, Boston, Massachusetts, USA	Department of Biostatistics, Boston University School of Public Health, Boston, Massachusetts, USA		farrer@bu.edu		Analysis, Writing, Design	1	0	0	1	1	1
570	DeStefano	Anita	L.	Anita L. DeStefano	CHARGE-FHS	A.L.D.	Framingham Heart Study, Framingham, Massachusetts, USA	Department of Biostatistics, Boston University School of Public Health, Boston, Massachusetts, USA					adestef@bu.edu		Analysis, Writing, Design	1	0	0	1	1	1
571	Haines	Jonathan	L.	Jonathan L. Haines	ADGC	J.L.H.	Cleveland Institute for Computational Biology, Case Western Reserve University, Cleveland, Ohio, USA	Department of Population and Quantitative Health Sciences, Case Western Reserve University, Cleveland, Ohio, USA					jonathan.haines@case.edu		Analysis, Writing, Design	1	0	0	1	1	1
572	Pericak-Vance	Margaret	A.	Margaret A. Pericak-Vance	ADGC	M.A.P.-V.	Dr. John T. Macdonald Foundation Department of Human Genetics, Miller School of Medicine, University of Miami, Miami, Florida, USA	The John P. Hussman Institute for Human Genomics, University of Miami, Miami, Florida, USA					MPericak@med.miami.edu		Design	1	0	0	0	1	1
573	Ramirez	Alfredo		Alfredo Ramirez	Bonn	A.Ramirez	Division of Neurogenetics and Molecular Psychiatry, Department of Psychiatry and Psychotherapy, University of Cologne, Medical Faculty, Cologne, Germany	Department of Neurodegenerative Diseases and Geriatric Psychiatry, University of Bonn, Bonn, Germany	German Center for Neurodegenerative Diseases (DZNE), Bonn, Germany	Department of Psychiatry, The University of Texas Health Science Center at San Antonio, San Antonio, Texas, USA	Glenn Biggs Institute for Alzheimer's and Neurodegenerative Diseases, The University of Texas Health Science Center at San Antonio, San Antonio, Texas, USA	Excellence Cluster on Cellular Stress Responses in Aging-Associated Diseases (CECAD), University of Cologne, Cologne, Germany	alfredo.ramirez@uk-koeln.de		Analysis, Design	1	0	0	1	1	1
574	Seshadri	Sudha		Sudha Seshadri	CHARGE-FHS	S.S.	Glenn Biggs Institute for Alzheimer's and Neurodegenerative Diseases, The University of Texas Health Science Center at San Antonio, San Antonio, Texas, USA	Framingham Heart Study, Framingham, Massachusetts, USA	Department of Neurology, Boston University School of Medicine, Boston, Massachusetts, USA				suseshad@bu.edu		Design	0	0	0	0	1	1
575	Amouyel	Phillippe		Phillippe Amouyel	EADI	P.A.	Univ. Lille, Inserm, Centre Hosp. Univ Lille, Institut Pasteur de Lille, LabEx DISTALZ-UMR1167 - RID-AGE - Risk factors and molecular determinants of aging-related diseases, Epidemiology and Public Health Department, F-59000 Lille, France						philippe.amouyel@pasteur-lille.fr		Design	0	0	0	0	1	1
576	Williams	Julie		Julie Williams	GERAD/PERADES	J.W.	Division of Psychological Medicine and Clinial Neurosciences, MRC Centre for Neuropsychiatric Genetics and Genomics, Cardiff University, Cardiff, Wales, UK	UK Dementia Research Institute (DRI) Cardiff, Cardiff University, Cardiff, Wales, UK					WilliamsJ@cardiff.ac.uk		Design	0	0	0	0	1	1
577	Lambert	Jean-Charles		Jean-Charles Lambert	EADI	J.-C.L.	Univ. Lille, Inserm, Centre Hosp. Univ Lille, Institut Pasteur de Lille, LabEx DISTALZ-UMR1167 - RID-AGE - Risk factors and molecular determinants of aging-related diseases, Epidemiology and Public Health Department, F-59000 Lille, France						jean-charles.lambert@pasteur-lille.fr		Analysis, Writing, Design	1	0	0	1	1	1
578	Schellenberg	Gerard	D.	Gerard D. Schellenberg	ADGC	G.D.S.	Penn Neurodegeneration Genomics Center, Department of Pathology and Laboratory Medicine, Perelman School of Medicine, University of Pennsylvania, Philadelphia, Pennsylvania, USA						gerardsc@pennmedicine.upenn.edu		Analysis, Writing, Design	1	0	0	1	1	1
	ADGC	ADGC		ADGC	ADGC
	CHARGE	CHARGE		CHARGE	CHARGE		Department of Biostatistics, Boston University School of Public Health, Boston, Massachussetts, USA
	EADI	EADI		EADI	EADI
	GERAD	GERAD		GERAD/PAREDES	GERAD/PERADES

## Sheet: ADGC
ORDER	last name	first name	Middle	Full Name	Consortium	Initials	Affiliation text	Affiliation 2	Affiliation 3	Affiliation 4	Affiliation 5	Affiliation 6	email	notes	Role (needs to be updated)	Role: Study Design and Conception	Role: Sample Contribution	Role: Data Generation	Role: Analysis	Role: Manuscript Preparation	Role: Study Supervision/Management
1	Naj	Adam	C.	Adam C. Naj	ADGC	A.C.N.	Department of Biostatistics, Epidemiology, and Informatics, Perelman School of Medicine, University of Pennsylvania, Philadelphia, Pennsylvania, USA	Penn Neurodegeneration Genomics Center, Department of Pathology and Laboratory Medicine, Perelman School of Medicine, University of Pennsylvania, Philadelphia, Pennsylvania, USA					adamnaj@pennmedicine.upenn.edu		Analysis, Writing, Design	1	0	1	1	1	1
7	Sha	Jin		Jin Sha	ADGC	J.S.	Department of Biostatistics, Epidemiology, and Informatics, Perelman School of Medicine, University of Pennsylvania, Philadelphia, Pennsylvania, USA						jinsha@pennmedicine.upenn.edu		Analysis	0	0	1	1	1	0
8	Zhao	Yi		Yi Zhao	ADGC	Y.Zhao	Penn Neurodegeneration Genomics Center, Department of Pathology and Laboratory Medicine, Perelman School of Medicine, University of Pennsylvania, Philadelphia, Pennsylvania, USA						zhaoyi@pennmedicine.upenn.edu		Analysis, Writing, Design	0	0	1	1	0	0
11	Chen	Hung-Hsin		Hung-Hsin Chen	ADGC	H.-H.C.	Vanderbilt Genetics Institute, Division of Genetic Medicine, Department of Medicine, Vanderbilt University Medical Center, Nashville, Tennessee, USA						hung-hsin.chen@vanderbilt.edu		Analysis	0	0	0	1	0	0
13	Leung	Yuk Yee		Yuk Yee Leung	ADGC	Y.Y.L.	Penn Neurodegeneration Genomics Center, Department of Pathology and Laboratory Medicine, Perelman School of Medicine, University of Pennsylvania, Philadelphia, Pennsylvania, USA						yyee@pennmedicine.upenn.edu		Analysis, Writing, Design	0	0	0	1	0	0
14	Farrell	John	J.	John J. Farrell	ADGC	J.J.F.	Department of Medicine (Biomedical Genetics), Boston University School of Medicine, Boston, Massachusetts, USA						farrell@bu.edu		Analysis, Writing, Design	0	0	1	1	0	0
15	Benchek	Penelope		Penelope Benchek	ADGC	P.B.	Department of Population and Quantitative Health Sciences, Case Western Reserve University, Cleveland, Ohio, USA						phb16@case.edu		Analysis	0	0	0	1	0	0
16	Bush	Will	S.	Will S. Bush	ADGC	W.B.	Department of Population and Quantitative Health Sciences, Case Western Reserve University, Cleveland, Ohio, USA						wsb36@case.edu		Analysis	0	0	0	1	0	0
17	Below	Jennifer	E.	Jennifer E. Below	ADGC	J.E.B.	Vanderbilt Genetics Institute, Division of Genetic Medicine, Department of Medicine, Vanderbilt University Medical Center, Nashville, Tennessee, USA	Human Genetics Center, Department of Epidemiology, Human Genetics, and Environmental Sciences, School of Public Health, The University of Texas Health Science Center at Houston, Houston, Texas, USA					jennifer.e.below@vanderbilt.edu		Analysis	0	0	0	1	0	0
19	Kunkle	Brian	W.	Brian W. Kunkle	ADGC	B.W.K.	Dr. John T. Macdonald Foundation Department of Human Genetics, Miller School of Medicine, University of Miami, Miami, Florida, USA	The John P. Hussman Institute for Human Genomics, University of Miami, Miami, Florida, USA					bkunkle@miami.edu		Analysis, Writing, Design	0	0	0	1	1	0
20	Vardarajan	Badri	N.	Badri N. Vardarajan	ADGC	B.N.V.	Taub Institute for Research in Alzheimer’s Disease and the Aging Brain, The Gertrude H. Sergievsky Center, Department of Neurology, Columbia University, New York, New York, USA						bnv2103@cumc.columbia.edu		Analysis	0	0	0	1	0	0
21	Hamilton-Nelson	Kara	L.	Kara L. Hamilton-Nelson	ADGC	K.H.-N.	The John P. Hussman Institute for Human Genomics, University of Miami, Miami, Florida, USA						khamil@med.miami.edu		Analysis	0	0	1	1	0	0
22	Haut	Jacob		Jacob Haut	ADGC	J.Haut	Department of Biostatistics, Epidemiology, and Informatics, Perelman School of Medicine, University of Pennsylvania, Philadelphia, Pennsylvania, USA						jacob.haut@pennmedicine.upenn.edu		Analysis	0	0	1	1	0	0
23	Lee	Chien-Yueh		Chien-Yueh Lee	ADGC	C.-Y.L.	Penn Neurodegeneration Genomics Center, Department of Pathology and Laboratory Medicine, Perelman School of Medicine, University of Pennsylvania, Philadelphia, Pennsylvania, USA						chien.lee@pennmedicine.upenn.edu		Analysis	0	0	0	1	0	0
24	Kuksa	Pavel	P.	Pavel P. Kuksa	ADGC	P.P.K.	Penn Neurodegeneration Genomics Center, Department of Pathology and Laboratory Medicine, Perelman School of Medicine, University of Pennsylvania, Philadelphia, Pennsylvania, USA						pkuksa@pennmedicine.upenn.edu		Analysis	0	0	0	1	0	0
27	Barral	Sandra		Sandra Barral	ADGC	S.B.	Taub Institute for Research in Alzheimer’s Disease and the Aging Brain, The Gertrude H. Sergievsky Center, Department of Neurology, Columbia University, New York, New York, USA	Gertrude H. Sergievsky Center, Columbia University, New York, New York, USA	Department of Neurology, Columbia University, New York, New York, USA				smb2174@cumc.columbia.edu		Analysis	0	0	0	1	0	0
33	Kuzma	Amanda	B.	Amanda B. Kuzma	ADGC	A.B.K.	Penn Neurodegeneration Genomics Center, Department of Pathology and Laboratory Medicine, Perelman School of Medicine, University of Pennsylvania, Philadelphia, Pennsylvania, USA						apartch@pennmedicine.upenn.edu		Analysis	0	0	1	1	0	0
34	Valladares	Otto		Otto Valladares	ADGC	O.V.	Penn Neurodegeneration Genomics Center, Department of Pathology and Laboratory Medicine, Perelman School of Medicine, University of Pennsylvania, Philadelphia, Pennsylvania, USA						ottov@pennmedicine.upenn.edu		Analysis, Design	0	0	1	1	0	0
35	Fulton-Howard	Brian		Brian Fulton-Howard	ADGC	B.F.H.	Department of Neuroscience, Ronald M. Loeb Center for Alzheimer's Disease, Icahn School of Medicine at Mount Sinai, New York, New York, USA						brian.fulton-howard@icahn.mssm.edu		Analysis	0	0	0	1	0	0
36	Hohman	Timothy		Timothy Hohman	ADGC	T.H.	Vanderbilt Memory and Alzheimer's Center, Department of Neurology, Vanderbilt University Medical Center, Nashville, Tennessee, USA	Vanderbilt Genetics Institute, Division of Genetic Medicine, Department of Medicine, Vanderbilt University Medical Center, Nashville, Tennessee, USA					timothy.j.hohman@vumc.org		Analysis	0	0	0	1	0	0
38	Reitz	Christiane		Christiane Reitz	ADGC	C.R.	Department of Epidemiology, Columbia University, New York, New York, USA	Gertrude H. Sergievsky Center, Columbia University, New York, New York, USA	Department of Neurology, Columbia University, New York, New York, USA				cr2101@cumc.columbia.edu		Analysis	0	0	0	1	0	0
39	Jun	Gyungah	R.	Gyungah R. Jun	ADGC	G.R.J.	Department of Medicine (Biomedical Genetics), Boston University School of Medicine, Boston, Massachusetts, USA	Department of Biostatistics, Boston University School of Public Health, Boston, Massachusetts, USA	Department of Ophthalmology, Boston University School of Medicine, Boston, Massachusetts, USA				gyungah@bu.edu		Analysis	0	0	0	1	0	0
40	Malamon	John		John Malamon	ADGC	J.M.	Penn Neurodegeneration Genomics Center, Department of Pathology and Laboratory Medicine, Perelman School of Medicine, University of Pennsylvania, Philadelphia, Pennsylvania, USA						jmalamon@pennmedicine.upenn.edu		Analysis	0	0	1	1	0	0
41	Abner	Erin		Erin Abner	ADGC	E.A.	Sanders-Brown Center on Aging, Department of Epidemiology, College of Public Health, University of Kentucky, Lexington, Kentucky, USA						erin.abner@uky.edu		Data Collection	0	1	0	0	0	0
43	Adams	Perrie	M.	Perrie M. Adams	ADGC	P.M.A.	Department of Psychiatry, University of Texas Southwestern Medical Center, Dallas, Texas, USA						perrie.adams@utsouthwestern.edu		Data Collection	0	1	0	0	0	0
44	Aguirre	Alyssa		Alyssa Aguirre	ADGC	A.A.	Department of Neurology, Dell Medical School, University of Texas at Austin, Austin, Texas, USA						alyssa.aguirre@austin.utexas.edu		Data Collection	0	1	0	0	0	0
47	Albert	Marilyn	S.	Marilyn S. Albert	ADGC	M.S.A.	Department of Neurology, Johns Hopkins University, Baltimore, Maryland, USA						malbert9@jhmi.edu		Data Collection	0	1	0	0	0	0
48	Albin	Roger	L.	Roger L. Albin	ADGC	R.L.A.	Department of Neurology, University of Michigan, Ann Arbor, Michigan, USA	Geriatric Research, Education and Clinical Center (GRECC), VA Ann Arbor Healthcare System (VAAAHS), Ann Arbor, Michigan, USA	Michigan Alzheimer's Disease Center, University of Michigan, Ann Arbor, Michigan, USA				ralbin@umich.edu		Data Collection	0	1	0	0	0	0
50	Allen	Mariet		Mariet Allen	ADGC	M.A.	Department of Neuroscience, Mayo Clinic, Jacksonville, Florida, USA						Allen.Mariet@mayo.edu		Data Collection	0	1	0	0	0	0
52	Alvarez	Lisa		Lisa Alvarez	ADGC	L.A.	Department of Pharmacology and Neuroscience, University of North Texas Health Science Center, Fort Worth, Texas, USA						lisa.alvarez@unthsc.edu		Data Collection	0	1	0	0	0	0
55	Apostolova	Liana	G.	Liana G. Apostolova	ADGC	L.G.A.	Departments of Neurology, Radiology, and Medical and Molecular Genetics, Indiana University School of Medicine, Indianapolis, Indiana, USA	Indiana Alzheimer’s Disease Research Center, Indiana University School of Medicine, Indianapolis, Indiana, USA					lapostol@iu.edu		Data Collection	0	1	0	0	0	0
56	Arnold	Steven	E.	Steven E. Arnold	ADGC	S.E.A.	Department of Psychiatry, Perelman School of Medicine, University of Pennsylvania, Philadelphia, Pennsylvania, USA						sarnold@pennmedicine.upenn.edu		Data Collection	0	1	0	0	0	0
58	Asthana	Sanjay		Sanjay Asthana	ADGC	S.Asthana	Geriatric Research, Education and Clinical Center (GRECC), University of Wisconsin, Madison, Wisconsin, USA	Department of Medicine, University of Wisconsin, Madison, Wisconsin, USA	Wisconsin Alzheimer's Disease Research Center, Madison, Wisconsin, USA				sa@medicine.wisc.edu		Data Collection	0	1	0	0	0	0
59	Atwood	Craig	S.	Craig S. Atwood	ADGC	C.S.A.	Geriatric Research, Education and Clinical Center (GRECC), University of Wisconsin, Madison, Wisconsin, USA	Department of Medicine, University of Wisconsin, Madison, Wisconsin, USA	Wisconsin Alzheimer's Disease Research Center, Madison, Wisconsin, USA				csa@medicine.wisc.edu		Data Collection	0	1	0	0	0	0
61	Ayres	Gayle		Gayle Ayres	ADGC	G.A.	Department of Neurology, Dell Medical School, University of Texas at Austin, Austin, Texas, USA						gayle.ayers@austin.utexas.edu		Data Collection	0	1	0	0	0	0
63	Baldwin	Clinton	T.	Clinton T. Baldwin	ADGC	C.T.B.	Department of Medicine (Biomedical Genetics), Boston University School of Medicine, Boston, Massachusetts, USA						cbaldwin@bu.edu		Data Collection	0	1	0	0	0	0
64	Barber	Robert	C.	Robert C. Barber	ADGC	R.C.B.	Department of Pharmacology and Neuroscience, University of North Texas Health Science Center, Fort Worth, Texas, USA						Robert.Barber@unthsc.edu		Data Collection	0	1	0	0	0	0
65	Barnes	Lisa	L.	Lisa L. Barnes	ADGC	L.L.B.	Department of Neurological Sciences, Rush University Medical Center, Chicago, Illinois, USA	Department of Behavioral Sciences, Rush University Medical Center, Chicago, Illinois, USA	Rush Alzheimer's Disease Center, Rush University Medical Center, Chicago, Illinois, USA				Lisa_L_Barnes@rush.edu		Data Collection	0	1	0	0	0	0
68	Beach	Thomas	G.	Thomas G. Beach	ADGC	T.G.B.	Civin Laboratory for Neuropathology, Banner Sun Health Research Institute, Phoenix, Arizona, USA						Thomas.Beach@bannerhealth.com		Data Collection	0	1	0	0	0	0
69	Becker	James	T.	James T. Becker	ADGC	J.T.B.	Departments of Psychiatry, Neurology, and Psychology, University of Pittsburgh School of Medicine, Pittsburgh, Pennsylvania, USA						beckerjt@upmc.edu		Data Collection	0	1	0	0	0	0
70	Beecham	Gary	W.	Gary W. Beecham	ADGC	G.W.B.	The John P. Hussman Institute for Human Genomics, University of Miami, Miami, Florida, USA						gbeecham@med.miami.edu		Data Collection	0	1	0	0	0	0
71	Beekly	Duane		Duane Beekly	ADGC	D.Beekly	National Alzheimer's Coordinating Center, University of Washington, Seattle, Washington, USA						beekly@u.washington.edu		Data Collection	0	1	0	0	0	0
73	Benitez	Bruno	A.	Bruno A. Benitez	ADGC	B.B.	Department of Psychiatry and Hope Center Program on Protein Aggregation and Neurodegeneration, Washington University School of Medicine, St. Louis, Missouri, USA						babenitez@wustl.edu		Data Collection	0	1	0	0	0	0
74	Bennett	David		David Bennett	ADGC	D.Bennett	Department of Neurological Sciences, Rush University Medical Center, Chicago, Illinois, USA	Rush Alzheimer's Disease Center, Rush University Medical Center, Chicago, Illinois, USA					dbennett@rush.edu		Data Collection	0	1	0	0	0	0
78	Bertelson	John		John Bertelson	ADGC	J.B.	Department of Psychiatry, University of Texas at Austin/Dell Medical School, Austin, Texas, USA						john.bertelson@austin.utexas.edu		Data Collection	0	1	0	0	0	0
79	Margaret	Flanagan	E.	Margaret E. Flanagan	ADGC	M.E.F.	Department of Pathology, Northwestern University Feinberg School of Medicine, Chicago, Illinois, USA	Cognitive Neurology and Alzheimer's Disease Center, Northwestern University Feinberg School of Medicine, Chicago, Illinois, USA					margaret.flanagan@northwestern.edu		Data Collection	0	1	0	0	0	0
80	Bird	Thomas	D.	Thomas D. Bird	ADGC	T.D.B.	VA Puget Sound Health Care System/GRECC, Seattle, Washington, USA	Department of Neurology, University of Washington, Seattle, Washington, USA					tomnroz@u.washington.edu		Data Collection	0	1	0	0	0	0
81	Blacker	Deborah		Deborah Blacker	ADGC	D.Blacker	Department of Epidemiology, Harvard School of Public Health, Boston, Massachusetts, USA	Department of Psychiatry, Massachusetts General Hospital/Harvard Medical School, Boston, Massachusetts, USA					blacker@psych.mgh.harvard.edu		Data Collection	0	1	0	0	0	0
84	Boeve	Bradley	F.	Bradley F. Boeve	ADGC	B.F.B.	Department of Neurology, Mayo Clinic, Rochester, Minnesota, USA						bboeve@mayo.edu		Data Collection	0	1	0	0	0	0
89	Bowen	James	D.	James D. Bowen	ADGC	J.D.B.	Swedish Medical Center, Seattle, Washington, USA						James.Bowen@Swedish.org		Data Collection	0	1	0	0	0	0
90	Boxer	Adam		Adam Boxer	ADGC	A.Boxer	Department of Neurology, University of California San Francisco, San Francisco, California, USA						aboxer@memory.ucsf.edu		Data Collection	0	1	0	0	0	0
93	Brewer	James		James Brewer	ADGC	J.B.B.	Department of Neurosciences, University of California San Diego, La Jolla, California, USA						jbrewer@ucsd.edu		Data Collection	0	1	0	0	0	0
100	Burke	James	R.	James R. Burke	ADGC	J.R.B.	Department of Medicine, Duke University, Durham, North Carolina, USA						james.burke@duke.edu		Data Collection	0	1	0	0	0	0
101	Burns	Jeffrey	M.	Jeffrey M. Burns	ADGC	J.M.B.	University of Kansas Alzheimer’s Disease Center, University of Kansas Medical Center, Kansas City, Kansas, USA						jburns2@kumc.edu		Data Collection	0	1	0	0	0	0
102	Buxbaum	Joseph	D.	Joseph D. Buxbaum	ADGC	J.D.Buxbaum	Department of Genetics and Genomic Sciences, Ronald M. Loeb Center for Alzheimer's Disease, Icahn School of Medicine at Mount Sinai, New York, New York, USA	Department of Neuroscience, Icahn School of Medicine at Mount Sinai, New York, New York, USA	Department of Psychiatry, Mount Sinai School of Medicine, New York, New York, USA				joseph.buxbaum@mssm.edu		Data Collection	0	1	0	0	0	0
104	Cairns	Nigel	J.	Nigel J. Cairns	ADGC	N.J.C.	Department of Pathology and Immunology, Washington University, St. Louis, Missouri, USA						cairnsn@neuro.wustl.edu		Data Collection	0	1	0	0	0	0
107	Cantwell	Laura	B.	Laura B. Cantwell	ADGC	L.B.C.	Penn Neurodegeneration Genomics Center, Department of Pathology and Laboratory Medicine, Perelman School of Medicine, University of Pennsylvania, Philadelphia, Pennsylvania, USA						lcant@pennmedicine.upenn.edu		Data Collection	0	1	0	0	0	0
108	Cao	Chuanhai		Chuanhai Cao	ADGC	C.Cao	USF Health Byrd Alzheimer's Institute, University of South Florida, Tampa, Florida, USA						ccao@health.usf.edu		Data Collection	0	1	0	0	0	0
109	Carlson	Christopher	S.	Christopher S. Carlson	ADGC	C.S.C.	Fred Hutchinson Cancer Research Center, Seattle, Washington, USA						ccarlson@fhcrc.org		Data Collection	0	1	0	0	0	0
110	Carlsson	Cynthia	M.	Cynthia M. Carlsson	ADGC	C.M.C.	Wisconsin Alzheimer's Disease Research Center, Madison, Wisconsin, USA	Department of Medicine, University of Wisconsin, Madison, Wisconsin, USA					cmc@medicine.wisc.edu		Data Collection	0	1	0	0	0	0
111	Carney	Regina	M.	Regina M. Carney	ADGC	R.M.C.	Mental Health and Behavioral Science Service, Bruce W. Carter VA Medical Center, Miami, Florida, USA						rcarney2@med.miami.edu		Data Collection	0	1	0	0	0	0
113	Carrasquillo	Minerva	M.	Minerva M. Carrasquillo	ADGC	M.M.C.	Department of Neuroscience, Mayo Clinic, Jacksonville, Florida, USA						Carrasquillo.Minerva@mayo.edu		Data Collection	0	1	0	0	0	0
115	Chasse	Scott		Scott Chasse	ADGC	S.C.	Department of Genetics, University of North Carolina Chapel Hill, Chapel Hill, North Carolina, USA						scott_chasse@med.unc.edu		Data Collection	0	1	0	0	0	0
116	Chesselet	Marie-Francoise		Marie-Francoise Chesselet	ADGC	M.-F.C.	Neurogenetics Program, University of California Los Angeles, Los Angeles, California, USA						mchesselet@mednet.ucla.edu		Data Collection	0	1	0	0	0	0
117	Chin	Nathaniel	A.	Nathaniel Chin	ADGC	N.A.C.	Geriatric Research, Education and Clinical Center (GRECC), University of Wisconsin, Madison, Wisconsin, USA	Department of Medicine, University of Wisconsin, Madison, Wisconsin, USA					nachin@wisc.edu		Data Collection	0	1	0	0	0	0
119	Chui	Helena	C.	Helena C. Chui	ADGC	H.C.C.	Department of Neurology, University of Southern California, Los Angeles, California, USA						chui@usc.edu		Data Collection	0	1	0	0	0	0
120	Chung	Jaeyoon		Jaeyoon Chung	ADGC	J.C.	Department of Medicine (Biomedical Genetics), Boston University School of Medicine, Boston, Massachusetts, USA						jychung@bu.edu	new	Data Collection	0	1	0	0	0	0
128	Craft	Suzanne		Suzanne Craft	ADGC	S.Craft	Section of Gerontology and Geriatric Medicine Research, Wake Forest School of Medicine, Winston-Salem, North Carolina, USA						suzcraft@wakehealth.edu		Data Collection	0	1	0	0	0	0
130	Crane	Paul	K.	Paul K. Crane	ADGC	P.K.C.	Department of Medicine, University of Washington, Seattle, Washington, USA						pcrane@u.washington.edu		Data Collection	0	1	0	0	0	0
131	Cribbs	David	H.	David H. Cribbs	ADGC	D.H.C.	Department of Neurology, University of California Irvine, Irvine, California, USA						cribbs@uci.edu		Data Collection	0	1	0	0	0	0
132	Crocco	Elizabeth	A.	Elizabeth A. Crocco	ADGC	E.A.C.	Department of Psychiatry and Behavioral Sciences, Miller School of Medicine, University of Miami, Miami, Florida, USA						Ecrocco@med.miami.edu		Data Collection	0	1	0	0	0	0
133	Cruchaga	Carlos		Carlos Cruchaga	ADGC	C.Cruchaga	NeuroGenomics and Informatics, Washington University, St. Louis, Missouri, USA	Department of Psychiatry, Washington University in St. Louis, St Louis, Missouri, USA					cruchagac@wustl.edu	new	Data Collection	0	1	0	0	0	0
134	Cuccaro	Michael	L.	Michael L. Cuccaro	ADGC	M.L.C.	The John P. Hussman Institute for Human Genomics, University of Miami, Miami, Florida, USA	Dr. John T. Macdonald Foundation Department of Human Genetics, Miller School of Medicine, University of Miami, Miami, Florida, USA					mcuccaro@med.miami.edu		Data Collection	0	1	0	0	0	0
135	Cullum	Munro		Munro Cullum	ADGC	M.C.	Department of Psychiatry, University of Texas Southwestern Medical Center, Dallas, Texas, USA						munro.cullum@utsouthwestern.edu		Data Collection	0	1	0	0	0	0
141	Darby	Eveleen		Eveleen Darby	ADGC	E.D.	Alzheimer's Disease and Memory Disorders Center, Baylor College of Medicine, Houston, Texas, USA						darby@bcm.edu		Data Collection	0	1	0	0	0	0
143	Davis	Barbara		Barbara Davis	ADGC	B.D.	Department of Population and Data Sciences, University of Texas Southwestern Medical Center, Dallas, Texas, USA						babs@mail.utexas.edu		Data Collection	0	1	0	0	0	0
145	De Jager	Philip	L.	Philip L. De Jager	ADGC	P.L.D.	Center for Translational and Computational Neuroimmunology, Department of Neurology, Columbia University Medical Center, New York, New York, USA						pld2115@cumc.columbia.edu		Data Collection	0	1	0	0	0	0
149	DeCarli	Charles		Charles DeCarli	ADGC	C.D.	Department of Neurology, University of California Davis, Sacramento, California, USA						charles.decarli@ucdmc.ucdavis.edu		Data Collection	0	1	0	0	0	0
156	DeToledo	John		John DeToledo	ADGC	J.C.D.	Departments of Neurology, Pharmacology and Neuroscience, Texas Tech University Health Science Center, Lubbock, Texas, USA						john.detoledo@ttuhsc.edu		Data Collection	0	1	0	0	0	0
158	Dick	Malcolm		Malcolm Dick	ADGC	M.Dick	Institute for Memory Impairments and Neurological Disorders, University of California Irvine, Irvine, California, USA						mcdick@uci.edu		Data Collection	0	1	0	0	0	0
159	Dickson	Dennis	W.	Dennis W. Dickson	ADGC	D.W.D.	Department of Neuroscience, Mayo Clinic, Jacksonville, Florida, USA						Dickson.Dennis@mayo.edu		Data Collection	0	1	0	0	0	0
161	Dombroski	Beth	A.	Beth A. Dombroski	ADGC	B.A.D.	Penn Neurodegeneration Genomics Center, Department of Pathology and Laboratory Medicine, Perelman School of Medicine, University of Pennsylvania, Philadelphia, Pennsylvania, USA						dombrosk@mail.med.upenn.edu		Data Collection	0	1	0	0	0	0
162	Doody	Rachelle	S.	Rachelle S. Doody	ADGC	R.S.Doody	Alzheimer's Disease and Memory Disorders Center, Baylor College of Medicine, Houston, Texas, USA						rdoody@bcm.tmc.edu		Data Collection	0	1	0	0	0	0
164	Duara	Ranjan		Ranjan Duara	ADGC	R.D.	Wien Center for Alzheimer's Disease and Memory Disorders, Mount Sinai Medical Center, Miami Beach, Florida, USA						duara@msmc.com		Data Collection	0	1	0	0	0	0
170	Ertekin-Taner	NIlüfer		NIlüfer Ertekin-Taner	ADGC	N.E.-T.	Department of Neuroscience, Mayo Clinic, Jacksonville, Florida, USA	Department of Neurology, Mayo Clinic, Jacksonville, Florida, USA					Taner.Nilufer@mayo.edu		Data Collection	0	1	0	0	0	0
172	Evans	Denis	A.	Denis A. Evans	ADGC	D.A.E.	Rush Institute for Healthy Aging, Department of Internal Medicine, Rush University Medical Center, Chicago, Illinois, USA						denis_evans@rsh.net		Data Collection	0	1	0	0	0	0
173	Faber	Kelley	M.	Kelley M. Faber	ADGC	K.M.F.	Department of Medical and Molecular Genetics, Indiana University, Indianapolis, Indiana, USA						kelfaber@iupui.edu		Data Collection	0	1	0	0	0	0
174	Fairchild	Thomas	J.	Thomas J. Fairchild	ADGC	T.J.F.	Office of Strategy and Measurement, University of North Texas Health Science Center, Fort Worth, Texas, USA						tfairchi@hsc.unt.edu		Data Collection	0	1	0	0	0	0
175	Fallon	Kenneth	B.	Kenneth B. Fallon	ADGC	K.B.F.	Department of Pathology, University of Alabama at Birmingham, Birmingham, Alabama, USA						kefallon@uab.edu		Data Collection	0	1	0	0	0	0
176	Fardo	David	W.	David W. Fardo	ADGC	D.W.F.	Sanders-Brown Center on Aging, Department of Biostatistics, College of Public Health, University of Kentucky, Lexington, Kentucky, USA						david.fardo@uky.edu		Data Collection	0	1	0	0	0	0
177	Farlow	Martin	R.	Martin R. Farlow	ADGC	M.R.F.	Department of Neurology, Indiana University, Indianapolis, Indiana, USA						mfarlow@iupui.edu		Data Collection	0	1	0	0	0	0
178	Fernandez-Hernandez	Victoria		Victoria Fernandez-Hernandez	ADGC	V.F.-H.	Department of Psychiatry and Hope Center Program on Protein Aggregation and Neurodegeneration, Washington University School of Medicine, St. Louis, Missouri, USA						fernandezv@wustl.edu		Data Collection	0	1	0	0	0	0
179	Ferris	Steven		Steven Ferris	ADGC	S.F.	Department of Psychiatry, New York University, New York, New York, USA						steven.ferris@med.nyu.edu		Data Collection	0	1	0	0	0	0
186	Foroud	Tatiana	M.	Tatiana M. Foroud	ADGC	T.M.F.	Department of Medical and Molecular Genetics, Indiana University, Indianapolis, Indiana, USA						tforoud@iupui.edu		Data Collection	0	1	0	0	0	0
193	Frosch	Matthew	P.	Matthew P. Frosch	ADGC	M.P.F.	C.S. Kubik Laboratory for Neuropathology, Massachusetts General Hospital, Charlestown, Massachusetts, USA						matthew_frosch@hms.harvard.edu		Data Collection	0	1	0	0	0	0
194	Galasko	Douglas	R.	Douglas R. Galasko	ADGC	D.R.G.	Department of Neurosciences, University of California San Diego, La Jolla, California, USA						dgalasko@ucsd.edu		Data Collection	0	1	0	0	0	0
198	Gamboa	Adriana		Adriana Gamboa	ADGC	A.G.	Department of Health Behavior and Health Systems, University of North Texas Health Science Center, Fort Worth, Texas, USA	Department of Health Management and Policy, School of Public Health, University of North Texas Health Science Center, Fort Worth, Texas, USA					Adriana.Gamboa@unthsc.edu		Data Collection	0	1	0	0	0	0
201	Gearing	Marla		Marla Gearing	ADGC	M.Gearing	Department of Pathology and Laboratory Medicine, Emory University, Atlanta, Georgia, USA	Emory Alzheimer's Disease Center, Emory University, Atlanta, Georgia, USA					mgearin@emory.edu		Data Collection	0	1	0	0	0	0
204	Geschwind	Daniel	H.	Daniel H. Geschwind	ADGC	D.H.G.	Neurogenetics Program, University of California Los Angeles, Los Angeles, California, USA						dhg@ucla.edu		Data Collection	0	1	0	0	0	0
205	Ghetti	Bernardino		Bernardino Ghetti	ADGC	B.G.	Department of Pathology and Laboratory Medicine, Indiana University, Indianapolis, Indiana, USA						bghetti@iupui.edu		Data Collection	0	1	0	0	0	0
208	Gilbert	John	R.	John R. Gilbert	ADGC	J.R.G.	The John P. Hussman Institute for Human Genomics, University of Miami, Miami, Florida, USA	Dr. John T. Macdonald Foundation Department of Human Genetics, Miller School of Medicine, University of Miami, Miami, Florida, USA					jgilbert@med.miami.edu		Data Collection	0	1	0	0	0	0
211	Goate	Alison	M.	Alison M. Goate	ADGC	A.M.G.	Department of Genetics and Genomic Sciences, Ronald M. Loeb Center for Alzheimer's Disease, Icahn School of Medicine at Mount Sinai, New York, New York, USA						alison.goate@mssm.edu		Data Collection	0	1	0	0	0	0
213	Grabowski	Thomas	J.	Thomas J. Grabowski	ADGC	T.G.	Department of Neurology, University of Washington, Seattle, Washington, USA	Department of Radiology, University of Washington, Seattle, Washington, USA					tgrabow@uw.edu		Data Collection	0	1	0	0	0	0
215	Graff-Radford	Neill	R.	Neill R. Graff-Radford	ADGC	N.R.G.-R.	Department of Neuroscience, Mayo Clinic, Jacksonville, Florida, USA	Department of Neurology, Mayo Clinic, Jacksonville, Florida, USA					graffradford.neill@mayo.edu		Data Collection	0	1	0	0	0	0
216	Green	Robert	C.	Robert C. Green	ADGC	R.C.G.	Division of Genetics, Department of Medicine and Partners Center for Personalized Genetic Medicine, Brigham and Women's Hospital and Harvard Medical School, Boston, Massachusetts, USA						rcgreen@genetics.med.harvard.edu	permanent fatal error	Data Collection	0	1	0	0	0	0
217	Growdon	John	H.	John H. Growdon	ADGC	J.H.G.	Department of Neurology, Massachusetts General Hospital/Harvard Medical School, Boston, Massachusetts, USA						Growdon@helix.MGH.harvard.edu		Data Collection	0	1	0	0	0	0
224	Hakonarson	Hakon		Hakon Hakonarson	ADGC	H.H.	Center for Applied Genomics, Children's Hospital of Philadelphia, Philadelphia, Pennsylvania, USA	Division of Human Genetics, Department of Pediatrics, Perelman School of Medicine, University of Pennsylvania, Philadelphia, Pennsylvania, USA					hakonarson@chop.edu		Data Collection	0	1	0	0	0	0
225	Hall	James		James Hall	ADGC	J.H.	Department of Pharmacology and Neuroscience, University of North Texas Health Science Center, Fort Worth, Texas, USA						James.Hall@unthsc.edu		Data Collection	0	1	0	0	0	0
226	Hamilton	Ronald	L.	Ronald L. Hamilton	ADGC	R.L.H.	Department of Pathology (Neuropathology), University of Pittsburgh, Pittsburgh, Pennsylvania, USA						hamiltonrl@upmc.edu		Data Collection	0	1	0	0	0	0
230	Harari	Oscar		Oscar Harari	ADGC	O.Harari	Department of Psychiatry, Washington University in St. Louis, St Louis, Missouri, USA						harario@wustl.edu	new	Data Collection	0	1	0	0	0	0
231	Hardy	John		John Hardy	ADGC	J.Hardy	UCL Institute of Neurology, University College London, London, England, UK	Department of Molecular Neuroscience, UCL Institute of Neurology, University College London, London, England, UK					j.hardy@ion.ucl.ac.uk		Data Collection	0	1	0	0	0	0
233	Harrell	Lindy	E.	Lindy E. Harrell	ADGC	L.E.H	Department of Neurology, University of Alabama at Birmingham, Birmingham, Alabama, USA						lharrell@uab.edu		Data Collection	0	1	0	0	0	0
236	Head	Elizabeth		Elizabeth Head	ADGC	E.H.	Department of Pathology and Laboratory Medicine, University of California Irvine, Irvine, California, USA						dsultzer@uci.edu		Data Collection	0	1	0	0	0	0
238	Henderson	Victor	W.	Victor W. Henderson	ADGC	V.H.	Department of Epidemiology and Population Health, Stanford University, Stanford, California, USA	Department of Neurology and Neurological Sciences, Stanford University, Stanford, California, USA					vhenderson@stanford.edu		Data Collection	0	1	0	0	0	0
239	Hernandez	Michelle		Michelle Hernandez	ADGC	M.H.	Departments of Neurology, Pharmacology and Neuroscience, Texas Tech University Health Science Center, Lubbock, Texas, USA						michelle.hernandez@ttuhsc.edu		Data Collection	0	1	0	0	0	0
251	Honig	Lawrence	S.	Lawrence S. Honig	ADGC	L.S.H.	Taub Institute for Research in Alzheimer’s Disease and the Aging Brain, The Gertrude H. Sergievsky Center, Department of Neurology, Columbia University, New York, New York, USA						LH456@COLUMBIA.EDU		Data Collection	0	1	0	0	0	0
254	Huebinger	Ryan	M.	Ryan M. Huebinger	ADGC	R.M.H.	Department of Surgery, University of Texas Southwestern Medical Center, Dallas, Texas, USA						ryan.huebinger@utsouthwestern.edu		Data Collection	0	1	0	0	0	0
255	Huentelman	Matthew	J.	Matthew J. Huentelman	ADGC	M.J.H.	Neurogenomics Division, Translational Genomics Research Institute, Phoenix, Arizona, USA						mhuentelman@tgen.org		Data Collection	0	1	0	0	0	0
257	Hulette	Christine	M.	Christine M. Hulette	ADGC	C.M.H.	Department of Pathology, Duke University, Durham, North Carolina, USA						hulet001@mc.duke.edu		Data Collection	0	1	0	0	0	0
259	Hyman	Bradley	T.	Bradley T. Hyman	ADGC	B.T.H.	Department of Neurology, Massachusetts General Hospital/Harvard Medical School, Boston, Massachusetts, USA						b_hyman@helix.mgh.harvard.edu		Data Collection	0	1	0	0	0	0
260	Hynan	Linda	S.	Linda S. Hynan	ADGC	L.S.Hynan	Department of Psychiatry, University of Texas Southwestern Medical Center, Dallas, Texas, USA	Department of Neurology, University of Texas Southwestern Medical Center, Dallas, Texas, USA	Department of Neurological Surgery, University of Texas Southwestern Medical Center, Dallas, Texas, USA				linda.hynan@utsouthwestern.edu		Data Collection	0	1	1	0	0	0
261	Ibanez	Laura		Laura Ibanez	ADGC	L.I.	Department of Psychiatry, Washington University School of Medicine, St. Louis, Missouri, USA	Hope Center Program on Protein Aggregation and Neurodegeneration, Washington University School of Medicine, St. Louis, Missouri, USA					ibanezl@wustl.edu		Data Collection	0	1	0	0	0	0
265	Jarvik	Gail	P.	Gail P. Jarvik	ADGC	G.P.J.	Department of Genome Sciences, University of Washington, Seattle, Washington, USA	Department of Medicine (Medical Genetics), University of Washington, Seattle, Washington, USA					pair@uw.edu		Data Collection	0	1	0	0	0	0
266	Jayadev	Suman		Suman Jayadev	ADGC	S.J.	Department of Neurology, University of Washington, Seattle, Washington, USA						sumie@uw.edu		Data Collection	0	1	0	0	0	0
268	Jin	Lee-Way		Lee-Way Jin	ADGC	L.W.J.	Department of Pathology and Laboratory Medicine, University of California Davis, Sacramento, California, USA						lee-way.jin@ucdmc.ucdavis.edu		Data Collection	0	1	0	0	0	0
270	Johnson	Kim		Kim Johnson	ADGC	K.J.	Departments of Neurology, Pharmacology and Neuroscience, Texas Tech University Health Science Center, Lubbock, Texas, USA						kimberly.johnson@ttuhsc.edu		Data Collection	0	1	0	0	0	0
271	Johnson	Leigh		Leigh Johnson	ADGC	L.J.	Department of Health Behavior and Health Systems, University of North Texas Health Science Center, Fort Worth, Texas, USA						Leigh.Johnson@unthsc.edu		Data Collection	0	1	0	0	0	0
275	Kamboh	M. Ilyas		M. Ilyas Kamboh	ADGC	M.I.K.	Department of Psychiatry, University of Pittsburgh, Pittsburgh, Pennsylvania, USA	Department of Human Genetics, University of Pittsburgh, Pittsburgh, Pennsylvania, USA	Alzheimer's Disease Research Center, University of Pittsburgh, Pittsburgh, Pennsylvania, USA.				kamboh@pitt.edu		Data Collection	0	1	0	0	0	0
276	Karydas	Anna	M.	Anna M. Karydas	ADGC	A.Karydas	Department of Neurology, University of California San Francisco, San Francisco, California, USA						akarydas@memory.ucsf.edu		Data Collection	0	1	0	0	0	0
277	Katz	Mindy	J.	Mindy J. Katz	ADGC	M.J.K.	Department of Neurology, Albert Einstein College of Medicine, New York, New York, USA						mindy.katz@einstein.yu.edu		Data Collection	0	1	0	0	0	0
278	Kauwe	John	S.	John S. Kauwe	ADGC	J.S.K.	Department of Neuroscience, Brigham Young University, Provo, Utah, USA	Department of Biology, Brigham Young University, Provo, Utah, USA					kauwe@byu.edu		Data Collection	0	1	0	0	0	0
280	Kaye	Jeffrey	A.	Jeffrey A. Kaye	ADGC	J.A.K.	Department of Neurology, Oregon Health and Science University, Portland, Oregon, USA	Department of Neurology, Portland Veterans Affairs Medical Center, Portland, Oregon, USA					kaye@ohsu.edu		Data Collection	0	1	0	0	0	0
281	Keene	C. Dirk		C. Dirk Keene	ADGC	C.D.K.	Department of Laboratory Medicine and Pathology, University of Washington, Seattle, Washington, USA						cdkeene@uw.edu		Data Collection	0	1	1	0	0	0
284	Khaleeq	Aisha		Aisha Khaleeq	ADGC	A.Khaleeq	Alzheimer's Disease and Memory Disorders Center, Baylor College of Medicine, Houston, Texas, USA						khaleeq@bcm.edu		Data Collection	0	1	0	0	0	0
286	Kim	Ronald		Ronald Kim	ADGC	R.K.	Department of Pathology and Laboratory Medicine, University of California Irvine, Irvine, California, USA						rckim@uci.edu		Data Collection	0	1	0	0	0	0
289	Knebl	Janice		Janice Knebl	ADGC	J.K.	Department of Health Behavior and Health Systems, University of North Texas Health Science Center, Fort Worth, Texas, USA						Janice.Knebl@unthsc.edu		Data Collection	0	1	0	0	0	0
294	Kowall	Neil	W.	Neil W. Kowall	ADGC	N.W.K.	Department of Neurology, Boston University School of Medicine, Boston, Massachusetts, USA	Department of Pathology, Boston University, Boston, Massachusetts, USA					nkowall@bu.edu		Data Collection	0	1	0	0	0	0
295	Kramer	Joel	H.	Joel H. Kramer	ADGC	J.H.K.	Department of Neuropsychology, University of California San Francisco, San Francisco, California, USA						jkramer@memory.ucsf.edu		Data Collection	0	1	0	0	0	0
297	Kukull	Walter	A.	Walter A. Kukull	ADGC	W.K.	Department of Epidemiology, University of Washington, Seattle, Washington, USA						Kukull@u.washington.edu		Data Collection	0	1	0	0	0	0
299	LaFerla	Frank	M.	Frank M. LaFerla	ADGC	F.M.L.	Department of Neurobiology and Behavior, University of California Irvine, Irvine, California, USA						laferla@uci.edu		Data Collection	0	1	0	0	0	0
300	Lah	James	J.	James J. Lah	ADGC	J.J.L.	Department of Neurology, Emory University, Atlanta, Georgia, USA						jlah@emory.edu		Data Collection	0	1	0	0	0	0
302	Larson	Eric	B.	Eric B. Larson	ADGC	E.B.L.	Kaiser Permanente Washington Health Research Institute, Seattle, Washington, USA						larson.e@ghc.org		Data Collection	0	1	0	0	0	0
304	Lerner	Alan		Alan Lerner	ADGC	A.L.	Department of Population and Quantitative Health Sciences, Case Western Reserve University, Cleveland, Ohio, USA						Alan.lerner@uhhospitals.org		Data Collection	0	1	0	0	0	0
305	Leverenz	James	B.	James B. Leverenz	ADGC	J.B.L.	Cleveland Clinic Lou Ruvo Center for Brain Health, Cleveland Clinic, Cleveland, Ohio, USA						LEVEREJ@ccf.org		Data Collection	0	1	0	0	0	0
306	Levey	Allan	I.	Allan I. Levey	ADGC	A.I.L.	Department of Neurology, Emory University, Atlanta, Georgia, USA						alevey@emory.edu		Data Collection	0	1	0	0	0	0
308	Lieberman	Andrew	P.	Andrew P. Lieberman	ADGC	A.P.L.	Department of Pathology, University of Michigan, Ann Arbor, Michigan, USA						liebermn@umich.edu		Data Collection	0	1	0	0	0	0
310	Lipton	Richard	B.	Richard B. Lipton	ADGC	R.B.L.	Department of Neurology, Albert Einstein College of Medicine, New York, New York, USA						richard.lipton@einstein.yu.edu		Data Collection	0	1	0	0	0	0
313	Logue	Mark		Mark Logue	ADGC	M.Logue	Department of Medicine (Biomedical Genetics), Boston University School of Medicine, Boston, Massachusetts, USA	National Center for PTSD at Boston VA Healthcare System, Boston, Massachusetts, USA	Department of Psychiatry, Boston University School of Medicine, Boston, Massachusetts, USA				loguem@bu.edu		Data Collection	0	1	0	0	0	0
315	Lopez	Oscar	L.	Oscar L. Lopez	ADGC	O.L.L.	Departments of Psychiatry, Neurology, and Psychology, University of Pittsburgh School of Medicine, Pittsburgh, Pennsylvania, USA						lopezol@upmc.edu		Data Collection	0	1	0	0	0	0
320	Lyketsos	Constantine	G.	Constantine G. Lyketsos	ADGC	C.G.L.	Department of Psychiatry, Johns Hopkins University, Baltimore, Maryland, USA						kostas@jhmi.edu		Data Collection	0	1	0	0	0	0
324	Mains	Douglas		Douglas Mains	ADGC	D.M.	Department of Health Behavior and Health Systems, University of North Texas Health Science Center, Fort Worth, Texas, USA	Department of Health Management and Policy, School of Public Health, University of North Texas Health Science Center, Fort Worth, Texas, USA					doug.mains@unthsc.edu		Data Collection	0	1	0	0	0	0
329	Marson	Daniel	C.	Daniel C. Marson	ADGC	D.C.M.	Department of Neurology, University of Alabama at Birmingham, Birmingham, Alabama, USA						dmarson@uab.edu		Data Collection	0	1	0	0	0	0
330	Martin	Eden R	R.	Eden R. Martin	ADGC	E.R.M.	The John P. Hussman Institute for Human Genomics, University of Miami, Miami, Florida, USA	Dr. John T. Macdonald Foundation Department of Human Genetics, Miller School of Medicine, University of Miami, Miami, Florida, USA					EMartin1@med.miami.edu		Data Collection	0	1	0	0	0	0
331	Martiniuk	Frank		Frank Martiniuk	ADGC	F.M.	Department of Medicine - Pulmonary, New York University, New York, New York, USA						frank.martiniuk@gmail.com		Data Collection	0	1	0	0	0	0
332	Mash	Deborah	C.	Deborah C. Mash	ADGC	D.C.Mash	Department of Neurology, Miller School of Medicine, University of Miami, Miami, Florida, USA						DMash@med.miami.edu		Data Collection	0	1	0	0	0	0
333	Masliah	Eliezer		Eliezer Masliah	ADGC	E.M.	Department of Neurosciences, University of California San Diego, La Jolla, California, USA	Department of Pathology, University of California San Diego, La Jolla, California, USA					emasliah@ucsd.edu		Data Collection	0	1	0	0	0	0
334	Massman	Paul		Paul Massman	ADGC	P.M.	Alzheimer's Disease and Memory Disorders Center, Baylor College of Medicine, Houston, Texas, USA						pmassman@uh.edu		Data Collection	0	1	0	0	0	0
336	Masurkar	Arjun		Arjun Masurkar	ADGC	A.M.	Department of Psychiatry, New York University, New York, New York, USA						masura01@nyu.edu		Data Collection	0	1	0	0	0	0
340	McCormick	Wayne	C.	Wayne C. McCormick	ADGC	W.C.M.	Department of Medicine, University of Washington, Seattle, Washington, USA						mccorm@u.washington.edu		Data Collection	0	1	0	0	0	0
341	McCurry	Susan	M.	Susan M. McCurry	ADGC	S.M.M.	School of Nursing Northwest Research Group on Aging, University of Washington, Seattle, Washington, USA						smccurry@u.washington.edu		Data Collection	0	1	0	0	0	0
342	McDavid	Andrew	N.	Andrew N. McDavid	ADGC	A.N.M.	Fred Hutchinson Cancer Research Center, Seattle, Washington, USA						amcdavid@fhcrc.org	could not be delivered	Data Collection	0	1	0	0	0	0
343	McDonough	Stefan		Stefan McDonough	ADGC	S.M.	Pfizer Worldwide Research and Development, New York, New York, USA						Stefan.McDonough@pfizer.com		Data Collection	0	1	0	0	0	0
345	McKee	Ann	C.	Ann C. McKee	ADGC	A.C.M.	Department of Neurology, Boston University School of Medicine, Boston, Massachusetts, USA	Department of Pathology, Boston University School of Medicine, Boston, Massachusetts, USA					amckee@bu.edu		Data Collection	0	1	0	0	0	0
353	Mesulam	Marsel		Marsel Mesulam	ADGC	M.Mesulam	Department of Pathology, Northwestern University Feinberg School of Medicine, Chicago, Illinois, USA	Cognitive Neurology and Alzheimer's Disease Center, Northwestern University Feinberg School of Medicine, Chicago, Illinois, USA					mmesulam@northwestern.edu		Data Collection	0	1	0	0	0	0
354	Mez	Jesse		Jesse Mez	ADGC	J.Mez	Department of Neurology, Boston University School of Medicine, Boston, Massachusetts, USA						jessemez@bu.edu		Data Collection	0	1	0	0	0	0
355	Miller	Bruce	L.	Bruce L. Miller	ADGC	B.L.M.	Weill Institute for Neurosciences, Memory and Aging Center, University of California San Francisco, San Francisco, California, USA						bmiller@memory.ucsf.edu		Data Collection	0	1	0	0	0	0
356	Miller	Carol	A.	Carol A. Miller	ADGC	C.A.M.	Department of Pathology, University of Southern California, Los Angeles, California, USA						carolmil@usc.edu		Data Collection	0	1	0	0	0	0
357	Miller	Joshua	W.	Joshua W. Miller	ADGC	J.W.M.	Department of Pathology and Laboratory Medicine, University of California Davis, Sacramento, California, USA						jwmiller@ucdavis.edu		Data Collection	0	1	0	0	0	0
360	Montine	Thomas	J.	Thomas J. Montine	ADGC	T.J.M.	Department of Pathology, Stanford University School of Medicine, Stanford, California, USA						tmontine@u.washington.edu	+49 228 287 51100; Venusber-Campus 1, 53127 Bonn	Data Collection	0	1	0	0	0	0
361	Monuki	Edwin	S.	Edwin Monuki	ADGC	E.S.Monuki	Department of Pathology and Laboratory Medicine and Alzheimer's Disease Research Center, University of California Irvine, Irvine, California, USA						emonuki@uci.edu	now at UC Irvine, no longer UC Davis	Data Collection	0	1	0	0	0	0
365	Morris	John	C.	John C. Morris	ADGC	J.C.M.	Department of Pathology and Immunology, Washington University, St. Louis, Missouri, USA	Department of Neurology, Washington University, St. Louis, Missouri, USA	Department of Psychiatry, Washington University School of Medicine, St. Louis Missouri, USA	Hope Center Program on Protein Aggregation and Neurodegeneration, Washington University School of Medicine, St. Louis, Missouri, USA			morrisj@abraxas.wustl.edu		Data Collection	0	1	0	0	0	0
368	Mukherjee	Shubhabrata		Shubhabrata Mukherjee	ADGC	S.Mukherjee	Department of Medicine, University of Washington, Seattle, Washington, USA						smukherj@u.washington.edu		Data Collection	0	1	0	0	0	0
371	Myers	Amanda	J.	Amanda J. Myers	ADGC	A.J.M.	Department of Psychiatry and Behavioral Sciences, Miller School of Medicine, University of Miami, Miami, Florida, USA						AMyers@med.miami.edu		Data Collection	0	1	0	0	0	0
373	Nguyen	Trung		Trung Nguyen	ADGC	T.N.	Department of Neurology, University of Texas Southwestern Medical Center, Dallas, Texas, USA						trungp.nguyen@utsouthwestern.edu		Data Collection	0	1	0	0	0	0
378	O'Bryant	Sid		Sid O’Bryant	ADGC	S.O.	Institute for Translational Research, University of North Texas Health Science Center, Fort Worth, Texas, USA						sid.obryant@unthsc.edu		Data Collection	0	1	0	0	0	0
380	Olichney	John	M.	John M. Olichney	ADGC	J.M.O.	Center for Mind and Brain and Department of Neurology, University of California Davis, Sacramento, California, USA						jmolichney@ucdavis.edu		Data Collection	0	1	0	0	0	0
383	Ory	Marcia		Marcia Ory	ADGC	M.O.	Center for Population Health and Aging, Texas AandM University Health Science Center, Lubbock Texas, USA						mory@tamu.edu		Data Collection	0	1	0	0	0	0
385	Palmer	Raymond		Raymond Palmer	ADGC	R.P.	Department of Family and Community Medicine, University of Texas Health Science Center San Antonio, San Antonio, Texas, USA						palmerr@uthscsa.edu		Data Collection	0	1	0	0	0	0
388	Parisi	Joseph	E.	Joseph E. Parisi	ADGC	J.E.P.	Department of Laboratory Medicine and Pathology, Mayo Clinic, Rochester, Minnesota, USA						parisi.joseph@mayo.edu		Data Collection	0	1	0	0	0	0
394	Paulson	Henry	L.	Henry L. Paulson	ADGC	H.L.P.	Department of Neurology, University of Michigan, Ann Arbor, Michigan, USA	Michigan Alzheimer's Disease Center, University of Michigan, Ann Arbor, Michigan, USA					henryp@med.umich.edu		Data Collection	0	1	0	0	0	0
395	Pavlik	Valory		Valory Pavlik	ADGC	V.P.	Alzheimer's Disease and Memory Disorders Center, Baylor College of Medicine, Houston, Texas, USA						vpavlik@bcm.edu		Data Collection	0	1	0	0	0	0
396	Paydarfar	David		David Paydarfar	ADGC	D.P.	Department of Neurology, Dell Medical School, University of Texas at Austin, Austin, Texas, USA						david.paydarfar@austin.utexas.edu		Data Collection	0	1	0	0	0	0
397	Perez	Victoria		Victoria Perez	ADGC	V.Perez	Departments of Neurology, Pharmacology and Neuroscience, Texas Tech University Health Science Center, Lubbock, Texas, USA						victoria.perez@ttuhsc.edu		Data Collection	0	1	0	0	0	0
399	Peskind	Elaine		Elaine Peskind	ADGC	E.P.	Department of Psychiatry and Behavioral Sciences, University of Washington School of Medicine, Seattle, Washington, USA						peskind@u.washington.edu		Data Collection	0	1	0	0	0	0
401	Petersen	Ronald	C.	Ronald C. Petersen	ADGC	R.C.P.	Department of Neurology, Mayo Clinic, Rochester, Minnesota, USA						peter8@mayo.edu		Data Collection	0	1	0	0	0	0
403	Pierce	Aimee		Aimee Pierce	ADGC	A.P.	Department of Neurology, University of California Irvine, Irvine, California, USA						piercea@uci.edu		Data Collection	0	1	0	0	0	0
406	Polk	Marsha		Marsha Polk	ADGC	M.P.	Department of Family and Community Medicine, University of Texas Health Science Center San Antonio, San Antonio, Texas, USA						polk@uthscsa.edu		Data Collection	0	1	0	0	0	0
407	Poon	Wayne	W.	Wayne W. Poon	ADGC	W.W.P.	Institute for Memory Impairments and Neurological Disorders, University of California Irvine, Irvine, California, USA						wpoon@uci.edu		Data Collection	0	1	0	0	0	0
409	Potter	Huntington		Huntington Potter	ADGC	H.P.	Department of Neurology, University of Colorado School of Medicine, Aurora, Colorado, USA						huntington.potter@ucdenver.edu		Data Collection	0	1	0	0	0	0
413	Qu	Liming		Liming Qu	ADGC	L.Q.	Penn Neurodegeneration Genomics Center, Department of Pathology and Laboratory Medicine, Perelman School of Medicine, University of Pennsylvania, Philadelphia, Pennsylvania, USA						qul@pennmedicine.upenn.edu		Data Collection	0	1	0	0	0	0
414	Quiceno	Mary		Mary Quiceno	ADGC	M.Q.	Department of Internal Medicine and Geriatrics, University of North Texas Health Science Center, Fort Worth, Texas, USA	Department of Medical Education, TCU/UNTHSC School of Medicine, Fort Worth, Texas					m.quiceno@tcu.edu		Data Collection	0	1	0	0	0	0
415	Quinn	Joseph	F.	Joseph F. Quinn	ADGC	J.F.Q.	Department of Neurology, Oregon Health and Science University, Portland, Oregon, USA	Department of Neurology, Portland Veterans Affairs Medical Center, Portland, Oregon, USA					quinnj@ohsu.edu		Data Collection	0	1	0	0	0	0
418	Raj	Ashok		Ashok Raj	ADGC	A.R.	USF Health Byrd Alzheimer's Institute, University of South Florida, Tampa, Florida, USA						braj@health.usf.edu		Data Collection	0	1	0	0	0	0
420	Raskind	Murray		Murray Raskind	ADGC	M.R.	Department of Psychiatry and Behavioral Sciences, University of Washington School of Medicine, Seattle, Washington, USA						murray.raskind@med.va.gov		Data Collection	0	1	0	0	0	0
423	Reiman	Eric	M.	Eric M. Reiman	ADGC	E.M.R.	Neurogenomics Division, Translational Genomics Research Institute, Phoenix, Arizona, USA	Arizona Alzheimer’s Consortium, Phoenix, Arizona, USA	Banner Alzheimer's Institute, Phoenix, Arizona, USA	Department of Psychiatry, University of Arizona, Phoenix, Arizona, USA			Eric.Reiman@bannerhealth.com		Data Collection	0	1	0	0	0	0
424	Reisberg	Barry		Barry Reisberg	ADGC	B.R.	Alzheimer's Disease Center, New York University, New York, New York, USA	Department of Psychiatry, New York University, New York, New York, USA					barry.reisberg@med.nyu.edu		Data Collection	0	1	0	0	0	0
425	Reisch	Joan	S.	Joan S. Reisch	ADGC	J.S.R.	Department of Population and Data Sciences, University of Texas Southwestern Medical Center, Dallas, Texas, USA						joan.reisch@utsouthwestern.edu		Data Collection	0	1	0	0	0	0
428	Ringman	John	M.	John M. Ringman	ADGC	J.M.R.	Department of Neurology, University of California Los Angeles, Los Angeles, California, USA						ringman@usc.edu		Data Collection	0	1	0	0	0	0
431	Roberson	Erik	D.	Erik D. Roberson	ADGC	E.D.R.	Department of Neurology, University of Alabama at Birmingham, Birmingham, Alabama, USA						eroberson@uab.edu		Data Collection	0	1	0	0	0	0
432	Rodriguear	Monica		Monica Rodriguear	ADGC	M.Rodriguear	Alzheimer's Disease and Memory Disorders Center, Baylor College of Medicine, Houston, Texas, USA						monica.rodriguear@bcm.edu		Data Collection	0	1	0	0	0	0
434	Rogaeva	Ekaterina		Ekaterina Rogaeva	ADGC	E.R.	Tanz Centre for Research in Neurodegenerative Disease, University of Toronto, Toronto, Ontario, Canada						ekaterina.rogaeva@utoronto.ca		Data Collection	0	1	0	0	0	0
436	Rosen	Howard	J.	Howard J. Rosen	ADGC	H.J.R.	Department of Neurology, University of California San Francisco, San Francisco, California, USA						hrosen@memory.ucsf.edu		Data Collection	0	1	0	0	0	0
437	Rosenberg	Roger	N.	Roger N. Rosenberg	ADGC	R.N.R.	Department of Neurology, University of Texas Southwestern Medical Center, Dallas, Texas, USA						Roger.Rosenberg@UTsouthwestern.edu		Data Collection	0	1	0	0	0	0
441	Royall	Donald	R.	Donald R. Royall	ADGC	D.R.R.	Departments of Psychiatry, Medicine, Family and Community Medicine, and the Glenn Biggs Institute for Alzheimer’s and Neurodegenerative Diseases, UT Health Science Center at San Antonio, San Antonio, Texas, USA						royall@uthscsa.edu		Data Collection	0	1	0	0	0	0
449	Sager	Mark	A.	Mark A. Sager	ADGC	M.A.S.	Department of Medicine, University of Wisconsin, Madison, Wisconsin, USA						masager@wisc.edu		Data Collection	0	1	0	0	0	0
454	Sano	Mary		Mary Sano	ADGC	M.S.	Department of Psychiatry, Mount Sinai School of Medicine, New York, New York, USA						mary.sano@mssm.edu		Data Collection	0	1	0	0	0	0
456	Saykin	Andrew	J.	Andrew J. Saykin	ADGC	A.J.S.	Department of Medical and Molecular Genetics, Indiana University, Indianapolis, Indiana, USA	Department of Radiology and Imaging Sciences, Indiana University, Indianapolis, Indiana, USA					asaykin@iupui.edu		Data Collection	0	1	0	0	0	0
465	Schneider	Julie	A.	Julie A. Schneider	ADGC	J.A.S.	Department of Neurological Sciences, Rush University Medical Center, Chicago, Illinois, USA	Rush Alzheimer's Disease Center, Rush University Medical Center, Chicago, Illinois, USA	Department of Pathology (Neuropathology), Rush University Medical Center, Chicago, Illinois, USA				Julie_a_schneider@rush.edu		Data Collection	0	1	0	0	0	0
466	Schneider	Lon	S.	Lon S. Schneider	ADGC	L.S.S.	Department of Psychiatry, University of Southern California, Los Angeles, California, USA	Department of Neurology, University of Southern California, Los Angeles, California, USA					lschneid@usc.edu		Data Collection	0	1	0	0	0	0
468	Seeley	William	W.	William W. Seeley	ADGC	W.W.S.	Department of Neurology, University of California San Francisco, San Francisco, California, USA						bseeley@memory.ucsf.edu		Data Collection	0	1	0	0	0	0
474	Slifer	Susan	H.	Susan H. Slifer	ADGC	S.H.S.	The John P. Hussman Institute for Human Genomics, University of Miami, Miami, Florida, USA						sslifer@miami.edu		Data Collection	0	1	0	0	0	0
475	Small	Scott		Scott Small	ADGC	S.Small	Taub Institute for Research in Alzheimer’s Disease and the Aging Brain, The Gertrude H. Sergievsky Center, Department of Neurology, Columbia University, New York, New York, USA	Department of Neurology, Columbia University, New York, New York, USA					sas68@columbia.edu		Data Collection	0	1	0	0	0	0
477	Smith	Amanda	G.	Amanda G. Smith	ADGC	A.G.S.	USF Health Byrd Alzheimer's Institute, University of South Florida, Tampa, Florida, USA						asmith2@health.usf.edu		Data Collection	0	1	0	0	0	0
478	Smith	Janet	P.	Janet P. Smith	ADGC	J.P.S.	Department of Population and Data Sciences, University of Texas Southwestern Medical Center, Dallas, Texas, USA						janet.smith@utsouthwestern.edu		Data Collection	0	1	1	0	0	0
481	Song	Yeunjoo	E.	Yeunjoo E. Song	ADGC	Y.E.Song	Cleveland Institute for Computational Biology, Case Western Reserve University, Cleveland, Ohio, USA	Department of Population and Quantitative Health Sciences, Case Western Reserve University, Cleveland, Ohio, USA					yeunjoo.song@cwru.edu		Data Collection	0	1	0	0	0	0
482	Sonnen	Joshua	A.	Joshua A. Sonnen	ADGC	J.A.Sonnen	Department of Laboratory Medicine and Pathology, University of Washington, Seattle, Washington, USA						jsonnen@u.washington.edu		Data Collection	0	1	0	0	0	0
486	Spina	Salvatore		Salvatore Spina	ADGC	S.Spina	Department of Pathology and Laboratory Medicine, Indiana University, Indianapolis, Indiana, USA						sspina@iupui.edu		Data Collection	0	1	0	0	0	0
488	St George-Hyslop	Peter		Peter St George-Hyslop	ADGC	P.S.G.-H.	Cambridge Institute for Medical Research, University of Cambridge, Cambridge, England, UK	Faculty of Medicine, Department of Medicine (Neurology), University of Toronto, Toronto, Ontario, Canada					p.hyslop@utoronto.ca		Data Collection	0	1	0	0	0	0
489	Stern	Robert	A.	Robert A. Stern	ADGC	R.A.S.	Department of Neurology, Boston University School of Medicine, Boston, Massachusetts, USA						bobstern@bu.edu		Data Collection	0	1	0	0	0	0
490	Stevens	Alan	B.	Alan B. Stevens	ADGC	A.B.Stevens	Center for Applied Health Research, Baylor Scott & White Health, Temple, Texas	Center for Population Health and Aging, Texas A&M University Health Science Center, Lubbock Texas, USA	College of Medicine, Texas A&M University Health Science Center, College Station, Texas, USA				Alan.Stevens@BSWHealth.org		Data Collection	0	1	0	0	0	0
491	Strittmatter	Stephen	M.	Stephen M. Strittmatter	ADGC	S.M.S.	Program in Cellular Neuroscience, Neurodegeneration and Repair, Yale University School of Medicine, New Haven, Connecticut, USA						stephen.strittmatter@yale.edu	New?	Data Collection	0	1	0	0	0	0
492	Sultzer	David		David Sultzer	ADGC	D.Sultzer	Department of Psychiatry and Human Behavior, University of California Irvine, Irvine, California, USA						heade@uci.edu		Data Collection	0	1	0	0	0	0
494	Swerdlow	Russell	H.	Russell H. Swerdlow	ADGC	R.H.S.	University of Kansas Alzheimer’s Disease Center, University of Kansas Medical Center, Kansas City, Kansas, USA						rswerdlow@kumc.edu		Data Collection	0	1	0	0	0	0
495	Tanzi	Rudolph	E.	Rudolph E. Tanzi	ADGC	R.E.T.	Department of Neurology, Massachusetts General Hospital/Harvard Medical School, Boston, Massachusetts, USA						tanzi@helix.mgh.harvard.edu		Data Collection	0	1	0	0	0	0
499	Tilson	Jeffrey	L.	Jeffrey L. Tilson	ADGC	J.T.	Renaissance Computing Institute, University of North Carolina Chapel Hill, Chapel Hill, North Carolina, USA						jtilson@email.unc.edu		Data Collection	0	1	0	0	0	0
500	Tosto	Giuseppe		Giuseppe Tosto	ADGC	G.T.	Taub Institute for Research in Alzheimer’s Disease and the Aging Brain, The Gertrude H. Sergievsky Center, Department of Neurology, Columbia University, New York, New York, USA	Department of Neurology, Columbia University, New York, New York, USA					gt2260@cumc.columbia.edu		Data Collection	0	1	0	0	0	0
502	Trojanowski	John	Q.	John Q. Trojanowski	ADGC	J.Q.T.	Penn Neurodegeneration Genomics Center, Department of Pathology and Laboratory Medicine, Perelman School of Medicine, University of Pennsylvania, Philadelphia, Pennsylvania, USA						trojanow@upenn.edu		Data Collection	0	1	0	0	0	0
503	Troncoso	Juan	C.	Juan C. Troncoso	ADGC	J.C.T.	Department of Pathology, Johns Hopkins University, Baltimore, Maryland, USA						troncoso@jhmi.edu		Data Collection	0	1	0	0	0	0
506	Tsuang	Debby	W.	Debby W. Tsuang	ADGC	D.W.T.	VA Puget Sound Health Care System/GRECC, Seattle, Washington, USA	Department of Psychiatry and Behavioral Sciences, University of Washington School of Medicine, Seattle, Washington, USA					dwt1@u.washington.edu		Data Collection	0	1	0	0	0	0
511	Van Deerlin	Vivianna	M.	Vivianna M. van Deerlin	ADGC	V.M.VD.	Penn Neurodegeneration Genomics Center, Department of Pathology and Laboratory Medicine, Perelman School of Medicine, University of Pennsylvania, Philadelphia, Pennsylvania, USA						vivianna@mail.med.upenn.edu		Data Collection	0	1	0	0	0	0
515	van Eldik	Linda	J.	Linda J. Van Eldik	ADGC	L.J.VE.	Sanders-Brown Center on Aging, Department of Neuroscience, College of Medicine, University of Kentucky, Lexington, Kentucky, USA						linda.vaneldik@uky.edu		Data Collection	0	1	0	0	0	0
517	Vance	Jeffery	M.	Jeffery M. Vance	ADGC	J.M.V.	Dr. John T. Macdonald Foundation Department of Human Genetics, Miller School of Medicine, University of Miami, Miami, Florida, USA	The John P. Hussman Institute for Human Genomics, University of Miami, Miami, Florida, USA					jmvance@med.miami.edu		Data Collection	0	1	0	0	0	0
520	Vassar	Robert		Robert Vassar	ADGC	R.Vassar	Department of Pathology, Northwestern University Feinberg School of Medicine, Chicago, Illinois, USA	Cognitive Neurology and Alzheimer's Disease Center, Northwestern University Feinberg School of Medicine, Chicago, Illinois, USA					r-vassar@northwestern.edu	New director	Data Collection	0	1	0	0	0	0
523	Vinters	Harry	V.	Harry V. Vinters	ADGC	H.V.V.	Department of Pathology and Laboratory Medicine, University of California Los Angeles, Los Angeles, California, USA	Department of Neurology, University of California Los Angeles, Los Angeles, California, USA					HVinters@mednet.ucla.edu		Data Collection	0	1	0	0	0	0
525	Vonsattel	Jean-Paul		Jean-Paul Vonsattel	ADGC	J.-P.V.	Taub Institute for Research in Alzheimer’s Disease and the Aging Brain, The Gertrude H. Sergievsky Center, Department of Neurology, Columbia University, New York, New York, USA						jgv2001@columbia.edu		Data Collection	0	1	0	0	0	0
533	Weintraub	Sandra		Sandra Weintraub	ADGC	S.W.	Department of Psychiatry and Behavioral Sciences, Northwestern University Feinberg School of Medicine, Chicago, Illinois, USA						sweintraub@northwestern.edu		Data Collection	0	1	0	0	0	0
534	Welsh-Bohmer	Kathleen	A.	Kathleen A. Welsh-Bohmer	ADGC	K.A.W.-B.	Department of Psychiatry and Behavioral Sciences, Duke University, Durham, North Carolina, USA	Department of Medicine, Duke University, Durham, North Carolina, USA					kathleen.welshbohmer@duke.edu		Data Collection	0	1	0	0	0	0
536	Whitehead	Patrice	L.	Patrice L. Whitehead	ADGC	P.L.W.	The John P. Hussman Institute for Human Genomics, University of Miami, Miami, Florida, USA						PWhitehead@med.miami.edu		Data Collection	0	1	0	0	0	0
538	Wijsman	Ellen	M.	Ellen M. Wijsman	ADGC	E.M.W.	Department of Genome Sciences, University of Washington, Seattle, Washington, USA	Department of Medicine (Medical Genetics), University of Washington, Seattle, Washington, USA	Department of Biostatistics, University of Washington, Seattle, Washington, USA				wijsman@uw.edu		Data Collection	0	1	0	0	0	0
540	Wilhelmsen	Kirk	C.	Kirk C. Wilhelmsen	ADGC	K.C.W.	Department of Genetics, University of North Carolina Chapel Hill, Chapel Hill, North Carolina, USA						kirk@med.unc.edu		Data Collection	0	1	0	0	0	0
541	Williams	Benjamin		Benjamin Williams	ADGC	B.W.	Department of Neurology, Section of Gerontology and Geriatric Medicine Research, Wake Forest School of Medicine, Winston-Salem, North Carolina, USA						benwilli@wakehealth.edu		Data Collection	0	1	0	0	0	0
542	Williamson	Jennifer		Jennifer Williamson	ADGC	J.Williamson	Taub Institute for Research in Alzheimer’s Disease and the Aging Brain, The Gertrude H. Sergievsky Center, Department of Neurology, Columbia University, New York, New York, USA						jlw61@columbia.edu		Data Collection	0	1	0	0	0	0
543	Wilms	Henrik		Henrik Wilms	ADGC	H.W.	Departments of Neurology, Pharmacology and Neuroscience, Texas Tech University Health Science Center, Lubbock, Texas, USA						Henrik.Wilms@ttuhsc.edu		Data Collection	0	1	0	0	0	0
545	Wingo	Thomas	S.	Thomas S. Wingo	ADGC	T.S.W.	Department of Neurology, Emory University, Atlanta, Georgia, USA						thomas.wingo@emory.edu		Data Collection	0	1	0	0	0	0
546	Wisniewski	Thomas		Thomas Wisniewski	ADGC	T.W.	Department of Psychiatry, New York University Grossman School of Medicine, New York, New York, USA	Center for Cognitive Neurology and Departments of Neurology and Pathology, New York University Grossman School of Medicine, New York, USA					thomas.wisniewski@nyumc.org		Data Collection	0	1	0	0	0	0
547	Woltjer	Randall	L.	Randall L. Woltjer	ADGC	R.L.W.	Department of Pathology, Oregon Health and Science University, Portland, Oregon, USA						woltjerr@ohsu.edu		Data Collection	0	1	0	0	0	0
548	Woon	Martin		Martin Woon	ADGC	M.Woon	Department of Psychiatry, University of Texas at Austin/Dell Medical School, Austin, Texas, USA						mwoon@utexas.edu	other name Fu Lye	Data Collection	0	1	0	0	0	0
549	Wright	Clinton	B.	Clinton B. Wright	ADGC	C.B.W.	Evelyn F. McKnight Brain Institute, Department of Neurology, Miller School of Medicine, University of Miami, Miami, Florida, USA						clinton.wright@nih.gov		Data Collection	0	1	0	0	0	0
550	Wu	Chuang-Kuo		Chuang-Kuo Wu	ADGC	C.-K.W.	Departments of Neurology, Pharmacology and Neuroscience, Texas Tech University Health Science Center, Lubbock, Texas, USA						chuang-kuo.wu@ttuhsc.edu		Data Collection	0	1	0	0	0	0
552	Younkin	Steven	G.	Steven G. Younkin	ADGC	S.G.Y.	Department of Neuroscience, Mayo Clinic, Jacksonville, Florida, USA	Department of Neurology, Mayo Clinic, Jacksonville, Florida, USA					younkin.steven@mayo.edu		Data Collection	0	1	0	0	0	0
553	Yu	Chang-En		Chang-En Yu	ADGC	C.-E.Y.	Department of Medicine, University of Washington, Seattle, Washington, USA						changeyu@u.washington.edu		Data Collection	0	1	0	0	0	0
554	Yu	Lei		Lei Yu	ADGC	L.Y.	Department of Neurological Sciences, Rush University Medical Center, Chicago, Illinois, USA	Rush Alzheimer's Disease Center, Rush University Medical Center, Chicago, Illinois, USA					Lei_Yu@Rush.Edu		Data Collection	0	1	0	0	0	0
555	Zhang	Xiaoling		Xiaoling Zhang	ADGC	X.Z.	Department of Medicine (Biomedical Genetics), Boston University School of Medicine, Boston, Massachusetts, USA	Department of Biostatistics, Boston University School of Public Health, Boston, Massachusetts, USA					zhangxl@bu.edu	new	Data Collection	0	1	0	0	0	0
556	Zhu	Xiongwei		Xiongwei Zhu	ADGC	X.Zhou	Department of Pathology, Case Western Reserve University, Cleveland, Ohio, USA						xiongwei.zhu@case.edu		Data Collection	0	1	0	0	0	0
557	Zhu	Congcong		Congcong Zhu	ADGC	C.Z.	Department of Medicine (Biomedical Genetics), Boston University School of Medicine, Boston, Massachusetts, USA						zhucc@bu.edu		Data Collection	0	1	0	0	0	0
558	Lunetta	Kathryn	L.	Kathryn L. Lunetta	ADGC	K.L.L.	Department of Biostatistics, Boston University School of Public Health, Boston, Massachusetts, USA						klunetta@bu.edu		Analysis, Design	1	0	0	1	0	0
564	Wang	Li-San		Li-San Wang	ADGC	L.-S.W.	Penn Neurodegeneration Genomics Center, Department of Pathology and Laboratory Medicine, Perelman School of Medicine, University of Pennsylvania, Philadelphia, Pennsylvania, USA						lswang@pennmedicine.upenn.edu		Analysis, Writing, Design	1	0	0	1	1	0
567	Mayeux	Richard		Richard Mayeux	ADGC	R.Mayeux	Taub Institute for Research in Alzheimer’s Disease and the Aging Brain, The Gertrude H. Sergievsky Center, Department of Neurology, Columbia University, New York, New York, USA						rpm2@cumc.columbia.edu		Design	1	0	0	0	0	0
569	Farrer	Lindsay	A.	Lindsay A. Farrer	ADGC	L.A.F.	Department of Medicine (Biomedical Genetics), Boston University School of Medicine, Boston, Massachusetts, USA	Department of Neurology, Boston University School of Medicine, Boston, Massachusetts, USA	Department of Ophthalmology, Boston University School of Medicine, Boston, Massachusetts, USA	Department of Epidemiology, Boston University School of Public Health, Boston, Massachusetts, USA	Department of Biostatistics, Boston University School of Public Health, Boston, Massachusetts, USA		farrer@bu.edu		Analysis, Writing, Design	1	0	0	1	1	1
571	Haines	Jonathan	L.	Jonathan L. Haines	ADGC	J.L.H.	Cleveland Institute for Computational Biology, Case Western Reserve University, Cleveland, Ohio, USA	Department of Population and Quantitative Health Sciences, Case Western Reserve University, Cleveland, Ohio, USA					jonathan.haines@case.edu		Analysis, Writing, Design	1	0	0	1	1	1
572	Pericak-Vance	Margaret	A.	Margaret A. Pericak-Vance	ADGC	M.A.P.-V.	Dr. John T. Macdonald Foundation Department of Human Genetics, Miller School of Medicine, University of Miami, Miami, Florida, USA	The John P. Hussman Institute for Human Genomics, University of Miami, Miami, Florida, USA					MPericak@med.miami.edu		Design	1	0	0	0	1	1
578	Schellenberg	Gerard	D.	Gerard D. Schellenberg	ADGC	G.D.S.	Penn Neurodegeneration Genomics Center, Department of Pathology and Laboratory Medicine, Perelman School of Medicine, University of Pennsylvania, Philadelphia, Pennsylvania, USA						gerardsc@pennmedicine.upenn.edu		Analysis, Writing, Design	1	0	0	1	1	1
9	Chesi	Alessandra		Alessandra Chesi	ADGC	A.C.	Penn Neurodegeneration Genomics Center, Department of Pathology and Laboratory Medicine, Perelman School of Medicine, University of Pennsylvania, Philadelphia, Pennsylvania, USA						alessandra.chesi@pennmedicine.upenn.edu	Analysis/Experiments (Chromatic Interaction Modeling); Editting	Analysis	0	0	1	1	1	0
10	Zhang	Yuanchao		Yuanchao Zhang	ADGC	Y.Z.	Center for Applied Genomics, Children's Hospital of Philadelphia, Philadelphia, Pennsylvania, USA	Division of Human Genetics, Department of Pediatrics, Perelman School of Medicine, University of Pennsylvania, Philadelphia, Pennsylvania, USA					yuanchao.zhang@pennmedicine.upenn.edu	Analysis (Microglia)	Analysis	0	0	0	1	0	0
559	Li	Mingyao		Mingyao Li	ADGC	M.L.	Department of Biostatistics, Epidemiology, and Informatics, Perelman School of Medicine, University of Pennsylvania, Philadelphia, Pennsylvania, USA						mingyao@pennmedicine.upenn.edu		Analysis, Design	1	0	0	1	0	0
560	Phillips-Cremins	Jennifer	E.	Jennifer E. Phillips-Cremins	ADGC	J.E.P.-C.	Department of Bioengineering, University of Pennsylvania, Philadelphia, Pennsylvania, USA	Department of Genetics, Perelman School of Medicine, University of Pennsylvania, Philadelphia, Pennsylvania, USA					jcremins@seas.upenn.edu		Analysis, Design	1	0	0	1	0	0
561	Lee	Edward	B.	Edward B. Lee	ADGC	E.L.	Penn Neurodegeneration Genomics Center, Department of Pathology and Laboratory Medicine, Perelman School of Medicine, University of Pennsylvania, Philadelphia, Pennsylvania, USA						edward.lee@pennmedicine.upenn.edu		Analysis, Writing, Design	1	0	0	1	1	0
562	Grant	Struan	F.A.	Struan F.A. Grant	ADGC	S.F.A.G.	Center for Spatial and Functional Genomics, Division of Human Genetics, Children's Hospital of Philadelphia, Philadelphia, Pennsylvania, USA	Department of Pediatrics, Perelman School of Medicine, University of Pennsylvania, Philadelphia, Pennsylvania, USA	Department of Genetics, Perelman School of Medicine, University of Pennsylvania, Philadelphia, Pennsylvania, USA				grants@email.chop.edu		Analysis, Writing, Design	1	0	0	1	1	0

## Sheet: Bonn
ORDER	last name	first name	Middle	Full Name	Consortium	Initials	Affiliation text	Affiliation 2	Affiliation 3	Affiliation 4	Affiliation 5	Affiliation 6	email	notes	Role (needs to be updated)	Role: Study Design and Conception	Role: Sample Contribution	Role: Data Generation	Role: Analysis	Role: Manuscript Preparation	Role: Study Supervision/Management
5	Dalmasso	Maria Carolina		Maria Carolina Dalmasso	Bonn	M.C.D.	Division of Neurogenetics and Molecular Psychiatry, Department of Psychiatry and Psychotherapy, University of Cologne, Medical Faculty, Cologne, Germany	Laboratorio de Genética Forense del Ministerio Público de la Provincia de La Pampa, Santa Rosa, Argentina					carodalmasso@gmail.com		Analysis	0	0	0	1	1	0
267	Jessen	Frank		Frank Jessen	Bonn	F.J.	German Center for Neurodegenerative Diseases (DZNE), Bonn, Germany	Department of Psychiatry, Medical Faculty, University of Cologne, Cologne, Germany					frank.jessen@uk-koeln.de		Data Collection	0	1	0	0	0	0
323	Maier	Wolfgang		Wolfgang Maier	Bonn	W.M.	Department of Neurodegenerative Diseases and Geriatric Psychiatry, University of Bonn, Bonn, Germany	German Center for Neurodegenerative Diseases (DZNE), Bonn, Germany					Wolfgang.Maier@ukbonn.de		Data Collection	0	1	0	0	0	0
358	Moebus	Susanne		Susanne Moebus	Bonn	S.Moebus	Institute for Urban Public Health, University Hospital of University Duisburg-Essen, Essen, Germany						Susanne.Moebus@uk-essen.de	Hufelandstr. 55, 45122, Essen, Germany.	Data Collection	0	1	0	0	0	0
376	Nöthen	Markus	M.	Markus M. Nöthen	Bonn	M.M.N.	Institute of Human Genetics; University of Bonn, School of Medicine and University Hospital Bonn, Bonn, Germany						markus.noethen@uni-bonn.de	+49 228 287 51100; Venusber-Campus 1, 53127 Bonn	Data Collection	0	0	1	0	0	0
528	Wagner	Michael		Michael Wagner	Bonn	M.W.	Department of Neurodegenerative Diseases and Geriatric Psychiatry, University of Bonn, Bonn, Germany	German Center for Neurodegenerative Diseases (DZNE), Bonn, Germany					Michael.Wagner@dzne.de		Data Collection	0	1	0	0	0	0
573	Ramirez	Alfredo		Alfredo Ramirez	Bonn	A.Ramirez	Division of Neurogenetics and Molecular Psychiatry, Department of Psychiatry and Psychotherapy, University of Cologne, Medical Faculty, Cologne, Germany	Department of Neurodegenerative Diseases and Geriatric Psychiatry, University of Bonn, Bonn, Germany	German Center for Neurodegenerative Diseases (DZNE), Bonn, Germany	Department of Psychiatry, The University of Texas Health Science Center at San Antonio, San Antonio, Texas, USA	Glenn Biggs Institute for Alzheimer's and Neurodegenerative Diseases, The University of Texas Health Science Center at San Antonio, San Antonio, Texas, USA	Excellence Cluster on Cellular Stress Responses in Aging-Associated Diseases (CECAD), University of Cologne, Cologne, Germany	alfredo.ramirez@uk-koeln.de		Analysis, Design	1	0	0	1	1	1

## Sheet: CHARGE
ORDER	last name	first name	Middle	Full Name	Consortium	Initials	Affiliation text	Affiliation 2	Affiliation 3	Affiliation 4	Affiliation 5	Affiliation 6	email	notes	Role (needs to be updated)	Role: Study Design and Conception	Role: Sample Contribution	Role: Data Generation	Role: Analysis	Role: Manuscript Preparation	Role: Study Supervision/Management
18	van der Lee	Sven	J.	Sven J. van der Lee	CHARGE	S.J.vdL.	Department of Epidemiology, Erasmus MC, University Medical Center, Rotterdam, The Netherlands	Alzheimer Center Amsterdam, Department of Neurology, Amsterdam Neuroscience, Vrije Universiteit Amsterdam, Amsterdam UMC, Amsterdam, The Netherlands					s.j.vanderlee@amsterdamumc.nl		Analysis	0	0	0	1	0	0
30	Karamujić-Čomić	Hata		Hata Karamujić-Čomić	CHARGE	H.C.	Department of Epidemiology, Erasmus MC, University Medical Center, Rotterdam, The Netherlands						h.comic@erasmusmc.nl		Analysis	0	0	0	1	0	0
31	Pitsillides	Achilleas		Achilleas Pitsillides	CHARGE	A.Pitsillides	Department of Biostatistics, Boston University School of Public Health, Boston, Massachusetts, USA						anp4r@bu.edu		Analysis	0	0	0	1	0	0
32	Xia	Rui		Rui Xia	CHARGE	R.X.	Human Genetics Center, Department of Epidemiology, Human Genetics, and Environmental Sciences, School of Public Health, The University of Texas Health Science Center at Houston, Houston, Texas, USA						rui.xia@uth.tmc.edu		Analysis	0	0	0	1	0	0
112	Carracedo	Ángel		Ángel Carracedo	CHARGE	A.Carracedo	Grupo de Medicina Xenomica, Universidade de Santiago de Compostela, Centro Nacional de Genotipado (CeGen-PRB2-ISCIII), CIBERER, 15782 Santiago de Compostela, Spain						angel.carracedo@usc.es		Data Collection	0	1	0	0	0	0
185	Fongang	Bernard		Bernard Fongang	CHARGE	B.Fongang	Glenn Biggs Institute for Alzheimer's and Neurodegenerative Diseases, The University of Texas Health Science Center at San Antonio, San Antonio, Texas, USA	Department of Biochemistry and Structural Biology, University of Texas Health Science Center at San Antonio, San Antonio, Texas, USA					fongang@uthscsa.edu		Data Collection	0	1	0	0	0	0
416	Quintela	Inés		Inés Quintela	CHARGE	I.Q.	Grupo de Medicina Xenomica, Universidade de Santiago de Compostela, Centro Nacional de Genotipado (CeGen-PRB2-ISCIII), CIBERER, 15782 Santiago de Compostela, Spain						ines.quintela@usc.es		Data Collection	0	1	0	0	0	0
422	Real	Luis	M.	Luis M. Real	CHARGE	L.M.R.	Unidad Clínica de Enfermedades Infecciosas y Microbiología, Hospital Universitario de Valme, Sevilla, Spain						lmreal67b@gmail.com		Data Collection	0	1	0	0	0	0
455	Satizabal	Claudia		Claudia Satizabal	CHARGE	C.Satizabal	Glenn Biggs Institute for Alzheimer's and Neurodegenerative Diseases, The University of Texas Health Science Center at San Antonio, San Antonio, Texas, USA						satizabal@uthscsa.edu		Data Collection	0	1	0	0	0	0
563	Dupuis	Josée		Josée Dupuis	CHARGE	J.D.	Department of Biostatistics, Boston University School of Public Health, Boston, Massachusetts, USA						dupuis@bu.edu		Analysis, Writing, Design	1	0	0	1	1	0
3	Jian	Xueqiu		Xueqiu Jian	CHARGE-ARIC	X.J.	Glenn Biggs Institute for Alzheimer's and Neurodegenerative Diseases, The University of Texas Health Science Center at San Antonio, San Antonio, Texas, USA						xueqiu.Jian@uth.tmc.edu		Analysis	0	0	0	1	0	0
366	Mosley	Thomas	H.	Thomas H. Mosley	CHARGE-ARIC	T.H.M.	Departments of Medicine, Geriatrics, Gerontology and Neurology, University of Mississippi Medical Center, Jackson, Mississippi, USA						tmosley@umc.edu		Data Collection	0	1	0	0	0	0
565	Fornage	Myriam		Myriam Fornage	CHARGE-ARIC	M.F.	Brown Foundation Institute of Molecular Medicine, McGovern Medical School, University of Texas Health Science Center at Houston, Houston, Texas, USA	Human Genetics Center, Department of Epidemiology, Human Genetics, and Environmental Sciences, School of Public Health, The University of Texas Health Science Center at Houston, Houston, Texas, USA					Myriam.Fornage@uth.tmc.edu		Analysis, Writing, Design	1	0	0	1	1	0
566	Boerwinkle	Eric		Eric Boerwinkle	CHARGE-ARIC	E.B.	Human Genetics Center, Department of Epidemiology, Human Genetics, and Environmental Sciences, School of Public Health, The University of Texas Health Science Center at Houston, Houston, Texas, USA	Human Genome Sequencing Center, Baylor College of Medicine, Houston, Texas, USA					Eric.Boerwinkle@uth.tmc.edu		Design	1	0	0	0	0	0
246	Hofer	Edith		Edith Hofer	CHARGE-ASPS	E.Hofer	Clinical Division of Neurogeriatrics, Department of Neurology, Medical University of Graz, Graz, Austria	Institute for Medical Informatics, Statistics and Documentation, Medical University of Graz, Graz, Austria					edith.hofer@medunigraz.at		Data Collection	0	1	0	0	0	0
447	Saba	Yasaman		Yasaman Saba	CHARGE-ASPS	Y.S.	Gottfried Schatz Research Center for Cell Signaling, Metabolism and Aging, Division of Molecular Biology and Biochemistry, Medical University Graz, Graz, Austria						y.saba(at)medunigraz.at		Data Collection	0	1	0	0	0	0
462	Schmidt	Helena		Helena Schmidt	CHARGE-ASPS	H.S.	Gottfried Schatz Research Center for Cell Signaling, Metabolism and Aging, Division of Molecular Biology and Biochemistry, Medical University Graz, Graz, Austria						helena.schmidt@medunigraz.at		Data Collection	0	1	0	0	0	0
463	Schmidt	Reinhold		Reinhold Schmidt	CHARGE-ASPS	R.S.	Department of Neurology, Clinical Division of Neurogeriatrics, Medical University Graz, Graz, Austria						reinhold.schmidt@medunigraz.at		Data Collection	0	1	0	0	0	0
28	Bis	Joshua	C.	Joshua C. Bis	CHARGE-CHS	J.C.B.	Cardiovascular Health Research Unit, Department of Medicine, University of Washington, Seattle, Washington, USA						joshbis@uw.edu		Analysis	0	0	0	1	0	0
95	Brody	Jennifer	A.	Jennifer A. Brody	CHARGE-CHS	J.A.B.	Cardiovascular Health Research Unit, Department of Medicine, University of Washington, Seattle, Washington, USA						jeco@uw.edu		Data Collection	0	1	0	0	0	0
184	Fitzpatrick	Annette	L.	Annette L. Fitzpatrick	CHARGE-CHS	A.L.F.	Department of Family Medicine, University of Washington, Seattle, Washington, USA	Department of Epidemiology, University of Washington, Seattle, Washington, USA					fitzpal@uw.edu		Data Collection	0	1	0	0	0	0
314	Longstreth, Jr	W.	T.	W.T. Longstreth, Jr.	CHARGE-CHS	W.T.L.Jr.	Department of Neurology, University of Washington, Seattle, Washington, USA	Department of Epidemiology, University of Washington, Seattle, Washington, USA					wl@uw.edu		Data Collection	0	1	0	0	0	0
315	Lopez	Oscar	L.	Oscar L. Lopez	CHARGE-CHS	O.L.L.	Departments of Psychiatry, Neurology, and Psychology, University of Pittsburgh School of Medicine, Pittsburgh, Pennsylvania, USA						lopezOL@upmc.edu		Data Collection	0	1	0	0	0	0
412	Psaty	Bruce	M.	Bruce M. Psaty	CHARGE-CHS	B.M.P.	Cardiovascular Health Research Unit, Department of Medicine, University of Washington, Seattle, Washington, USA	Department of Epidemiology, University of Washington, Seattle, Washington, USA	Kaiser Permanente Washington Health Research Institute, Seattle, Washington, USA				psaty@u.washington.edu		Data Collection	0	1	0	0	0	0
440	Rotter	Jerome	I.	Jerome I. Rotter	CHARGE-CHS	J.I.R.	The Institute for Translational Genomics and Population Sciences, Department of Pediatrics, The Lundquist Institute at Harbor-UCLA Medical Center, Torrance, California, USA						jrotter@labiomed.org		Data Collection	0	1	0	0	0	0
25	Sarnowski	Chloé		Chloé Sarnowski	CHARGE-FHS	C.S.	Department of Epidemiology, Human Genetics, and Environmental Sciences, The University of Texas Health Science Center at Houston, Houston, Texas	Human Genetics Center, Department of Epidemiology, Human Genetics, and Environmental Sciences, School of Public Health, The University of Texas Health Science Center at Houston, Houston, Texas, USA					chloesar@bu.edu		Analysis, Writing	0	0	0	1	0	0
29	Chen	Yuning		Yuning Chen	CHARGE-FHS	Y.C.	Department of Biostatistics, Boston University School of Public Health, Boston, Massachusetts, USA	Department of Epidemiology, Boston University School of Public Health, Boston, Massachusetts, USA					yuningch@bu.edu		Analysis	0	0	0	1	0	0
37	Chouraki	Vincent		Vincent Chouraki	CHARGE-FHS	V.C.	Univ. Lille, Inserm, Centre Hosp. Univ Lille, Institut Pasteur de Lille, LabEx DISTALZ-UMR1167 - RID-AGE - Risk factors and molecular determinants of aging-related diseases, Epidemiology and Public Health Department, F-59000 Lille, France	Framingham Heart Study, Framingham, Massachusetts, USA					vincent.chouraki@univ-lille.fr		Analysis	0	0	0	1	0	0
72	Beiser	Alexa	S.	Alexa S. Beiser	CHARGE-FHS	A.S.B.	Department of Biostatistics, Boston University School of Public Health, Boston, Massachusetts, USA	Framingham Heart Study, Framingham, Massachusetts, USA	Department of Neurology, Boston University School of Medicine, Boston, Massachusetts, USA				alexab@bu.edu		Data Collection	0	1	0	0	0	0
118	Choi	Seung Hoan		Seung Hoan Choi	CHARGE-FHS	S.H.C.	Department of Biostatistics, Boston University School of Public Health, Boston, Massachusetts, USA						schoi@broadinstitute.org		Data Collection	0	1	0	0	0	0
137	Cupples	L. Adrienne		L. Adrienne Cupples	CHARGE-FHS	L.A.C.	Department of Biostatistics, Boston University School of Public Health, Boston, Massachusetts, USA	Framingham Heart Study, Framingham, Massachusetts, USA					adrienne@bu.edu		Data Collection	0	1	0	0	0	0
244	Himali	Jayanadra	J.	Jayanadra J. Himali	CHARGE-FHS	J.J.H.	Framingham Heart Study, Framingham, Massachusetts, USA	Department of Neurology, Boston University School of Medicine, Boston, Massachusetts, USA	Department of Biostatistics, Boston University School of Public Health, Boston, Massachusetts, USA	Glenn Biggs Institute for Alzheimer's and Neurodegenerative Diseases, University of Texas Health Sciences Center, San Antonio, Texas, USA			jhimali@bu.edu		Data Collection	0	1	0	0	0	0
307	Li	Shuo		Shuo Li	CHARGE-FHS	S.L.	Department of Biostatistics, Boston University School of Public Health, Boston, Massachusetts, USA						skyli@bu.edu		Data Collection	0	1	0	0	0	0
309	Lin	Honghuang		Honghuang Lin	CHARGE-FHS	H.L.	Department of Medicine (Computational Biomedicine), Boston University School of Medicine, Boston, Massachusetts, USA						hhlin@bu.edu		Data Collection	0	1	0	0	0	0
535	White	Charles	C.	Charles C. White	CHARGE-FHS	C.C.W.	Cardiovascular Health Research Unit, Department of Medicine, University of Washington, Seattle, Washington, USA						ccwhite@broadinstitute.org		Data Collection	0	1	0	0	0	0
551	Yang	Qiong		Qiong Yang	CHARGE-FHS	Q.Y.	Department of Biostatistics, Boston University School of Public Health, Boston, Massachusetts, USA	Framingham Heart Study, Framingham, Massachusetts, USA					qyang@bu.edu		Data Collection	0	1	0	0	0	0
570	DeStefano	Anita	L.	Anita L. DeStefano	CHARGE-FHS	A.L.D.	Framingham Heart Study, Framingham, Massachusetts, USA	Department of Biostatistics, Boston University School of Public Health, Boston, Massachusetts, USA					adestef@bu.edu		Analysis, Writing, Design	1	0	0	1	1	1
574	Seshadri	Sudha		Sudha Seshadri	CHARGE-FHS	S.S.	Glenn Biggs Institute for Alzheimer's and Neurodegenerative Diseases, The University of Texas Health Science Center at San Antonio, San Antonio, Texas, USA	Framingham Heart Study, Framingham, Massachusetts, USA	Department of Neurology, Boston University School of Medicine, Boston, Massachusetts, USA				suseshad@bu.edu		Design	0	0	0	0	1	1
82	Boada	Merce		Merce Boada	CHARGE-Fundacio	M.B.	Research Center and Memory Clinic, Fundació ACE, Institut Català de Neurociències Aplicades, Universitat Internacional de Catalunya, Barcelona, Spain	CIBERNED, Network Center for Biomedical Research in Neurodegenerative Diseases, National Institute of Health Carlos III, Madrid, Spain					mboada@fundacioace.org		Data Collection	0	1	0	0	0	0
147	de Rojas	Itziar		Itziar de Rojas	CHARGE-Fundacio	I.dR.	Research Center and Memory Clinic, Fundació ACE, Institut Català de Neurociències Aplicades, Universitat Internacional de Catalunya, Barcelona, Spain	CIBERNED, Network Center for Biomedical Research in Neurodegenerative Diseases, National Institute of Health Carlos III, Madrid, Spain					iderojas@fundacioace.com		Data Collection	0	1	0	0	0	0
240	Hernández	Isabel		Isabel Hernández	CHARGE-Fundacio	I.Hernández	Research Center and Memory Clinic, Fundació ACE, Institut Català de Neurociències Aplicades, Universitat Internacional de Catalunya, Barcelona, Spain	CIBERNED, Network Center for Biomedical Research in Neurodegenerative Diseases, National Institute of Health Carlos III, Madrid, Spain					ihernandez@fundacioace.org		Data Collection	0	1	0	0	0	0
363	Moreno-Grau	Sonia		Sonia Moreno-Grau	CHARGE-Fundacio	S.M.-G.	Research Center and Memory Clinic, Fundació ACE, Institut Català de Neurociències Aplicades, Universitat Internacional de Catalunya, Barcelona, Spain	CIBERNED, Network Center for Biomedical Research in Neurodegenerative Diseases, National Institute of Health Carlos III, Madrid, Spain					smoreno@fundacioace.org		Data Collection	0	1	0	0	0	0
381	Orellana	Adelina		Adelina Orellana	CHARGE-Fundacio	A.O.	Research Center and Memory Clinic, Fundació ACE, Institut Català de Neurociències Aplicades, Universitat Internacional de Catalunya, Barcelona, Spain	CIBERNED, Network Center for Biomedical Research in Neurodegenerative Diseases, National Institute of Health Carlos III, Madrid, Spain					aorellana@fundacioace.org		Data Collection	0	1	0	0	0	0
496	Tarraga	Lluis		Lluis Tarraga	CHARGE-Fundacio ACE	L.T.	Research Center and Memory Clinic, Fundació ACE, Institut Català de Neurociències Aplicades, Universitat Internacional de Catalunya, Barcelona, Spain	CIBERNED, Network Center for Biomedical Research in Neurodegenerative Diseases, National Institute of Health Carlos III, Madrid, Spain					ltarraga@fundacioace.org		Data Collection	0	1	0	0	0	0
42	Adams	Hieab	H.	Hieab H. Adams	CHARGE-RS	H.H.A.	Department of Clinical Genetics, Erasmus MC, University Medical Center, Rotterdam, The Netherlands						h.adams@erasmusmc.nl		Data Collection	0	1	0	0	0	0
45	Ahmad	Shahzad		Shahzad Ahmad	CHARGE-RS	S.A.	Department of Epidemiology, Erasmus MC, University Medical Center, Rotterdam, The Netherlands						s.ahmad@erasmusmc.nl		Data Collection	0	1	0	0	0	0
54	Amin	Najaf		Najaf Amin	CHARGE-RS	N.A.	Department of Epidemiology, Erasmus MC, University Medical Center, Rotterdam, The Netherlands						n.amin@erasmusmc.nl		Data Collection	0	1	0	0	0	0
262	Ikram	M. Arfan		M. Arfan Ikram	CHARGE-RS	M.A.I.	Department of Epidemiology, Erasmus MC, University Medical Center, Rotterdam, The Netherlands	Department of Neurology, Erasmus MC, University Medical Center, Rotterdam, The Netherlands	Departments of Radiology, Erasmus MC University Medical Center, Rotterdam, The Netherlands				m.a.ikram@erasmusmc.nl		Data Collection	0	1	0	0	0	0
430	Rivadeneira	Fernando		Fernando Rivadeneira	CHARGE-RS	F.R.	Department of Biostatistics, Boston University School of Public Health, Boston, Massachusetts, USA	Netherlands Consortium on Health Aging and National Genomics Initiative, Leiden, The Netherlands					f.rivadeneira@erasmusmc.nl		Data Collection	0	1	0	0	0	0
435	Roschupkin	Gena		Gena Roschupkin	CHARGE-RS	G.R.	Department of Epidemiology, Erasmus MC, University Medical Center, Rotterdam, The Netherlands						g.roshchupkin@erasmusmc.nl		Data Collection	0	1	0	0	0	0
508	Uitterlinden	Andre	G.	Andre G. Uitterlinden	CHARGE-RS	A.G.U.	Department of Epidemiology, Erasmus MC, University Medical Center, Rotterdam, The Netherlands	Department of Internal Medicine, Erasmus University Medical Center, Rotterdam, The Netherlands	Netherlands Consortium on Health Aging and National Genomics Initiative, Leiden, The Netherlands				a.g.uitterlinden@erasmusmc.nl		Data Collection	0	1	0	0	0	0
524	Vojinovic	Dina		Dina Vojinovic	CHARGE-RS	D.V.	Department of Epidemiology, Erasmus MC, University Medical Center, Rotterdam, The Netherlands	Molecular Epidemiology, Department of Biomedical Data Sciences, Leiden University Medical Center, Leiden, The Netherlands					d.vojinovic@erasmusmc.nl		Data Collection	0	1	0	0	0	0
568	van Duijn	Cornelia	M.	Cornelia M. van Duijn	CHARGE-RS	C.M.vD.	Department of Epidemiology, Erasmus MC, University Medical Center, Rotterdam, The Netherlands	Nuffield Department of Population Health, University of Oxford, Oxford, England, UK					Cornelia.vanDuijn@ndph.ox.ac.uk		Analysis, Design	1	0	0	1	0	0
	CHARGE	CHARGE		CHARGE	CHARGE		Department of Biostatistics, Boston University School of Public Health, Boston, Massachussetts, USA

## Sheet: EADI
ORDER	last name	first name	Middle	Full Name	Consortium	Initials	Affiliation text	Affiliation 2	Affiliation 3	Affiliation 4	Affiliation 5	Affiliation 6	email	notes	Role (needs to be updated)	Role: Study Design and Conception	Role: Sample Contribution	Role: Data Generation	Role: Analysis	Role: Manuscript Preparation	Role: Study Supervision/Management
4	Grenier-Boley	Benjamin		Benjamin Grenier-Boley	EADI	B.G.-B	Univ. Lille, Inserm, Centre Hosp. Univ Lille, Institut Pasteur de Lille, LabEx DISTALZ-UMR1167 - RID-AGE - Risk factors and molecular determinants of aging-related diseases, Epidemiology and Public Health Department, F-59000 Lille, France						benjamin.grenier-boley@pasteur-lille.fr		Analysis	0	0	0	1	0	0
46	Aladro-Benito	Yolanda		Yolanda Aladro-Benito	EADI	Y.A.-B.	Department of Immunology, Hospital Universitario Dr. Negrin, Las Palmas de Gran Canaria, Spain						yaladrob@meditex.es		Data Collection	0	1	0	0	0	0
62	Bacq	Delphine		Delphine Bacq	EADI	D.B.	Centre National de Recherche en Génomique Humaine (CNRGH), Institut de Biologie François Jacob, CEA, Université Paris-Saclay, F-91057, Evry, France						bacq@cng.fr		Data Collection	0	1	0	0	0	0
77	Berr	Claudine		Claudine Berr	EADI	C.Berr	INSERM U1061, La Colombière Hospital, Montpellier, France		Montpellier University, Montpellier, France				claudine.berr@inserm.fr		Data Collection	0	1	0	0	0	0
85	Boland	Anne		Anne Boland	EADI	A.Boland	Centre National de Recherche en Génomique Humaine (CNRGH), Institut de Biologie François Jacob, CEA, Université Paris-Saclay, F-91057, Evry, France						boland@cng.fr		Data Collection	0	1	0	0	0	0
87	Bosco	Paola		Paola Bosco	EADI	P.Bosco	Instituto di Ricovero e Cura a Carattere Scientifico (IRCCS) Associazione Oasi Maria Santissima Srl, Troina, Italy						pbosco@fatebenefratelli.eu		Data Collection	0	1	0	0	0	0
88	Bossù	Paola		Paola Bossù	EADI	P.Bossù	Experimental Neuropsychobiology Laboratory, IRCCS Santa Lucia Foundation, Department of Clinical and Behavioral Neurology, Rome, Italy						p.bossu@hsantalucia.it		Data Collection	0	1	0	0	0	0
94	Brice	Alexis		Alexis Brice	EADI	A.Brice	Inserm U1127, CNRS UMR7225, Sorbonne Universités, UPMC Univ Paris 06, UMR_S1127, Institut du Cerveau et de la Moelle épinière, F-75013, Paris, France	Department of Genetics, APHP Pitié-Salpêtrière Hospital, 75013 Paris, France					alexis.brice@upmc.fr		Data Collection	0	1	0	0	0	0
97	Brundin	RoseMarie		RoseMarie Brundin	EADI	R.Brundin	Department of Public Health/Geriatrics, Uppsala University, Uppsala, Sweden						rosemarie.brundin@akademiska.se		Data Collection	0	1	0	0	0	0
99	Bullido	María	J.	María J. Bullido	EADI	M.J.B.	Centro de Biologia Molecular Severo Ochoa (CSIC-UAM), Madrid, Spain	CIBERNED, Network Center for Biomedical Research in Neurodegenerative Diseases, National Institute of Health Carlos III, Madrid, Spain	Instituto de Investigacion Sanitaria ‘Hospital la Paz’ (IdIPaz), Madrid, Spain	Universidad Autónoma de Madrid, Madrid, Spain			mjbullido@cbm.csic.es		Data Collection	0	1	0	0	0	0
103	Caffarra	Paolo		Paolo Caffarra	EADI	P.C.	Unit of Neuroscience, DIMEC, University of Parma, Parma, Italy						paolo.caffarra@unipr.it		Data Collection	0	1	0	0	0	0
106	Campion	Dominique		Dominique Campion	EADI	D.C.	Normandie University, UNIROUEN, Inserm U1245 and Rouen University Hospital, Department of Neurology, Department of Genetics and CNR-MAJ, F 76000, Normandy Center for Genomic and Personalized Medicine, Rouen, France						dominique.campion@univ-rouen.fr		Data Collection	0	1	0	0	0	0
122	Clarimon	Jordi		Jordi Clarimon	EADI	J.Clarimon	Department of Neurology, II B Sant Pau, Hospital de la Santa Creu i Sant Pau, Universitat Autònoma de Barcelona, Barcelona, Spain	CIBERNED, Network Center for Biomedical Research in Neurodegenerative Diseases, National Institute of Health Carlos III, Madrid, Spain	Fundació Docència i Recerca Mútua Terrassa, Terrassa, Barcelona, Spain				jclarimon@santpau.cat		Data Collection	0	1	0	0	0	0
125	Concari	Letizia		Letizia Concari	EADI	L.C.	Neurologic Unit, Fidenza Hospital, Azienda U.S.L. Di Parma, Parma, Italy						letizia.concari@unipr.it		Data Collection	0	1	0	0	0	0
127	Coto	Eliecer		Eliecer Coto	EADI	E.C.	Instituto de Investigacion Sanitaria ‘Hospital la Paz’ (IdIPaz), Madrid, Spain						eliecer.coto@sespa.es		Data Collection	0	1	0	0	0	0
138	Damotte	Vincent		Vincent Damotte	EADI	V.D.	Univ. Lille, Inserm, Centre Hosp. Univ Lille, Institut Pasteur de Lille, LabEx DISTALZ-UMR1167 - RID-AGE - Risk factors and molecular determinants of aging-related diseases, Epidemiology and Public Health Department, F-59000 Lille, France						vincent.damotte@pasteur-lille.fr		Data Collection	0	1	0	0	0	0
142	Dartigues	Jean-Francois		Jean-Francois Dartigues	EADI	J.-F.D.	Memory Research and Resources Center, CMRR de Bordeaux, Bordeaux, France						Jean-Francois.Dartigues@isped.u-bordeaux2.fr		Data Collection	0	1	0	0	0	0
144	De Deyn	Peter	P.	Peter Paul De Deyn	EADI	P.DD.	Institute Born-Bunge, University of Antwerp, Antwerp, Belgium	Department of Neurology and Memory Clinic, Hospital Network Antwerp, Antwerp, Belgium					peter.dedeyn@uantwerpen.be		Data Collection	0	1	0	0	0	0
148	Debette	Stéphanie		Stéphanie Debette	EADI	S.D.	University Bordeaux, Inserm U1219, Bordeaux Population Health Research Center, Bordeaux, France	Department of Neurology, Bordeaux University Hospital, Bordeaux, France					stephanie.debette@u-bordeaux.fr		Data Collection	0	1	0	0	0	0
150	Del Zompo	Maria		Maria Del Zompo	EADI	M.D.Z.	Section of Neuroscience and Clinical Pharmacology, Department of Biomedical Sciences, University of Cagliari, Cagliari, Italy						delzompo@unica.it		Data Collection	0	1	0	0	0	0
151	Deleuze	Jean-François		Jean-François Deleuze	EADI	J.-F.Deleuze	Centre National de Recherche en Génomique Humaine (CNRGH), Institut de Biologie François Jacob, CEA, Université Paris-Saclay, F-91057, Evry, France						deleuze@cng.fr		Data Collection	0	1	0	0	0	0
153	Déniz-Naranjo	Maria Cándida		Maria Cándida Déniz-Naranjo	EADI	M.C.D.-N.	Department of Immunology, Hospital Universitario Dr. Negrin, Las Palmas de Gran Canaria, Spain						macadena71@hotmail.com		Data Collection	0	1	0	0	0	0
155	Deramecourt	Vincent		Vincent Deramecourt	EADI	V.Deramecourt	CHU Lille, Memory Center of Lille (Centre Mémoire de Ressources et de Recherche), Lille, France						Vincent.DERAMECOURT@CHRU-LILLE.FR		Data Collection	0	1	0	0	0	0
165	Dubois	Bruno		Bruno Dubois	EADI	B.Dubois	Institute of Memory and Alzheimer's Disease (IM2A), Department of Neurology, APHP Pitié-Salpêtrière Hospital, 75013 Paris, France	Institut des Neurosciences Translationnelles de Paris (IHU-A-ICM), Institut du Cerveau et de la Moelle Epinière (ICM), Paris, France	INSERM, CNRS, UMR-S975, Institut du Cerveau et de la Moelle Epinière (ICM), Paris, France	Sorbonne Universités, Université Pierre et Marie Curie, APHP Pitié-Salpêtrière Hospital, 75013 Paris, France			bruno.dubois@psl.aphp.fr		Data Collection	0	1	0	0	0	0
166	Dufouil	Carole		Carole Dufouil	EADI	C.Dufouil	Inserm, Bordeaux Population Health Research Center, UMR 1219, Univ Bordeaux, ISPED, CIC 1401-EC, Univ Bordeaux, Bordeaux, France	CHU de Bordeaux, Pole Santé Publique, Bordeaux, France					carole.dufouil@isped.u-bordeaux2.fr		Data Collection	0	1	0	0	0	0
168	Engelborghs	Sebastiaan		Sebastiaan Engelborghs	EADI	S.E.	Department of Biomedical Sciences, University of Antwerp, Antwerp, Belgium	Department of Neurology, Universitair Ziekenhuis Brussel, and Center for Neurosciences (C4N), Vrije Universiteit Brussel, Brussels, Belgium					Sebastiaan.Engelborghs@ua.ac.be		Data Collection	0	1	0	0	0	0
169	Epelbaum	Jacques		Jacques Epelbaum	EADI	J.E.	UMR 894, Center for Psychiatry and Neuroscience, INSERM, Université Paris Descartes, F-75000 Paris , France						jacques.epelbaum@inserm.fr		Data Collection	0	1	0	0	0	0
181	Fievet	Nathalie		Nathalie Fievet	EADI	N.F.	Univ. Lille, Inserm, Centre Hosp. Univ Lille, Institut Pasteur de Lille, LabEx DISTALZ-UMR1167 - RID-AGE - Risk factors and molecular determinants of aging-related diseases, Epidemiology and Public Health Department, F-59000 Lille, France						nathalie.fievet@pasteur-lille.fr		Data Collection	0	1	0	0	0	0
182	Fin	Bertrand		Bertrand Fin	EADI	B.F.	Centre National de Recherche en Génomique Humaine (CNRGH), Institut de Biologie François Jacob, CEA, Université Paris-Saclay, F-91057, Evry, France						fin@cng.fr		Data Collection	0	1	0	0	0	0
188	Fratiglioni	Laura		Laura Fratiglioni	EADI	L.F.	Institute of Clinical Medicine - Neurology, University of Eastern Finland, FIN-70211, Kuopio, Finland	Department of Neurology, Kuopio University Hospital, FIN-70211 Kuopio, Finland					Laura.Fratiglioni@ki.se		Data Collection	0	1	0	0	0	0
190	Frisardi	Vincenza		Vincenza Frisardi	EADI	V.F.	Department of Geriatrics, Center for Aging Brain, University of Bari, Bari, Italy						vincenza.frisardi@uniba.it		Data Collection	0	1	0	0	0	0
199	Garnier	Jean-Guillaume		Jean-Guillaume Garnier	EADI	J.-G.G.	Centre National de Génotypage, Institut de Génomique, CEA, F-91057 Evry, France						garnier@cng.fr		Data Collection	0	1	0	0	0	0
200	Garzia	Fabienne		Fabienne Garzia	EADI	F.G.	Centre National de Recherche en Génomique Humaine (CNRGH), Institut de Biologie François Jacob, CEA, Université Paris-Saclay, F-91057, Evry, France						garzia@cng.fr		Data Collection	0	1	0	0	0	0
206	Giedraitis	Vilmantas		Vilmantas Giedraitis	EADI	V.G.	Department of Public Health/Geriatrics, Uppsala University, Uppsala, Sweden						Vilmantas.Giedraitis@pubcare.uu.se		Data Collection	0	1	0	0	0	0
214	Graff	Caroline		Caroline Graff	EADI	C.G.	Unit for Hereditary Dementias, Karolinska University Hospital-Solna, Stockholm, Sweden	Department of Neurobiology, Care Sciences and Society, Karolinska Institutet and Stockholm University, Stockholm, Sweden					Caroline.Graff@ki.se		Data Collection	0	1	0	0	0	0
223	Haapasalo	Annakaisa		Annakaisa Haapasalo	EADI	A.H.	A.I. Virtanen Institute for Molecular Sciences, University of Eastern Finland, Kuopio, Finland						annakaisa.haapasalo@uef.fi		Data Collection	0	1	0	0	0	0
228	Hannequin	Didier		Didier Hannequin	EADI	D.H.	Normandie University, UNIROUEN, Inserm U1245 and Rouen University Hospital, Department of Neurology, Department of Genetics and CNR-MAJ, F 76000, Normandy Center for Genomic and Personalized Medicine, Rouen, France						Didier.Hannequin@chu-rouen.fr		Data Collection	0	1	0	0	0	0
229	Hanon	Olivier		Olivier Hanon	EADI	O.H.	Department of Geriatrics, University Paris Descartes, EA 4468, AP-HP, Hôpital Broca, Paris, France						Olivier.hanon@brc.aphp.fr		Data Collection	0	1	0	0	0	0
237	Helisalmi	Seppo		Seppo Helisalmi	EADI	S.H.	Institute of Clinical Medicine, Internal Medicine, University of Eastern Finland, Kuopio, Finland	Department of Neurology, Kuopio University Hospital, FIN-70211 Kuopio, Finland					seppo.helisalmi@uef.fi		Data Collection	0	1	0	0	0	0
243	Hiltunen	Mikko		Mikko Hiltunen	EADI	M.Hiltunen	Institute of Clinical Medicine - Neurology, University of Eastern Finland, FIN-70211, Kuopio, Finland	Department of Neurology, Kuopio University Hospital, FIN-70211 Kuopio, Finland	Institute of Biomedicine, University of Eastern Finland, Kuopio, Finland				mikko.hiltunen@uef.fi		Data Collection	0	1	0	0	0	0
263	Ingelsson	Martin		Martin Ingelsson	EADI	M.I.	Department of Public Health and Caring Sciences, Geriatrics, Uppsala University, Uppsala, Sweden						martin.ingelsson@pubcare.uu.se		Data Collection	0	1	0	0	0	0
283	Keller	Lina		Lina Keller	EADI	L.K.	Aging Research Center, Department of Neurobiology, Care Sciences and Society, Karolinska Institutet and Stockholm University, Stockholm, Sweden						Lina.Keller@ki.se		Data Collection	0	1	0	0	0	0
285	Kilander	Lena		Lena Kilander	EADI	L.Kilander	Department of Public Health and Caring Sciences, Geriatrics, Uppsala University, Uppsala, Sweden						lena.kilander@akademiska.se		Data Collection	0	1	0	0	0	0
290	Koivisto	Anne Maria		Anne Maria Koivisto	EADI	A.M.K.	Institute of Clinical Medicine - Neurology, University of Eastern Finland, FIN-70211, Kuopio, Finland	Department of Neurology, Kuopio University Hospital, FIN-70211 Kuopio, Finland					annemaria.koivisto@uef.fi		Data Collection	0	1	0	0	0	0
301	Lannfelt	Lars		Lars Lannfelt	EADI	L.L.	Department of Public Health/Geriatrics, Uppsala University, Uppsala, Sweden						Lars.Lannfelt@pubcare.uu.se		Data Collection	0	1	0	0	0	0
312	Lleo	Alberto		Alberto Lleo	EADI	A.Lleo	Memory Unit, Neurology Department and Sant Pau Biomedical Research Institute, Hospital de la Santa Creu i Sant Pau, Autonomous University Barcelona, Barcelona, Spain	CIBERNED, Network Center for Biomedical Research in Neurodegenerative Diseases, National Institute of Health Carlos III, Madrid, Spain					ALleo@santpau.cat		Data Collection	0	1	0	0	0	0
337	Mateo	Ignacio		Ignacio Mateo	EADI	I.M.	Neurology Service, Marqués de Valdecilla University Hospital (University of Cantabria and IDIVAL), Santander, Spain	Institute for Research 'Marqués de Valdecilla' (IDIVAL), Santander, Spain	CIBERNED, Network Center for Biomedical Research in Neurodegenerative Diseases, Marqués de Valdecilla University Hospital (University of Cantabria), Santander, Spain				psanchez@humv.es		Data Collection	0	1	0	0	0	0
352	Meslage	Stéphane		Stéphane Meslage	EADI	S.Meslage	Centre National de Recherche en Génomique Humaine (CNRGH), Institut de Biologie François Jacob, CEA, Université Paris-Saclay, F-91057, Evry, France						meslage@cng.fr		Data Collection	0	1	0	0	0	0
367	Moutet	Marie-Laure		Marie-Laure Moutet	EADI	M.-L.M.	Centre National de Recherche en Génomique Humaine (CNRGH), Institut de Biologie François Jacob, CEA, Université Paris-Saclay, F-91057, Evry, France						moutet@cng.fr		Data Collection	0	1	0	0	0	0
370	Muñoz-Fernández	Carmen		Carmen Muñoz-Fernández	EADI	C.M.-F.	Department of Immunology, Hospital Universitario Dr. Negrin, Las Palmas de Gran Canaria, Spain						mmunozf@medynet.com		Data Collection	0	1	0	0	0	0
374	Nicolas	Gael		Gael Nicolas	EADI	G.N.	Normandie University, UNIROUEN, Inserm U1245 and Rouen University Hospital, Department of Neurology, Department of Genetics and CNR-MAJ, F 76000, Normandy Center for Genomic and Personalized Medicine, Rouen, France						gael.nicolas1@univ-rouen.fr		Data Collection	0	1	0	0	0	0
379	Olaso	Robert		Robert Olaso	EADI	R.O.	Centre National de Génotypage, Institut de Génomique, CEA, F-91057 Evry, France						olaso@cng.fr		Data Collection	0	1	0	0	0	0
386	Panza	Francesco		Francesco Panza	EADI	F.P.	Unit of Research Methodology and Data Sciences for Population Health, National Institute of Gastroenterology "Saverio de Bellis”, Research Hospital, Castellana Grotte, Bari, Italy						f_panza@hotmail.com		Data Collection	0	1	0	0	0	0
390	Pasquier	Florence		Florence Pasquier	EADI	F.Pasquier	Univ. Lille, Inserm, Centre Hosp. Univ Lille, Institut Pasteur de Lille, LabEx DISTALZ-UMR1167 - RID-AGE - Risk factors and molecular determinants of aging-related diseases, Epidemiology and Public Health Department, F-59000 Lille, France						florence.pasquier@chru-lille.fr		Data Collection	0	1	0	0	0	0
405	Pilotto	Alberto		Alberto Pilotto	EADI	A.Pilotto	Gerontology and Geriatrics Research Laboratory, IRCCS Casa Sollievo della Sofferenza, San Giovanni Rotondo, Italy						alberto.pilotto@galliera.it?		Data Collection	0	1	0	0	0	0
429	Ritchie	Karen		Karen Ritchie	EADI	K.R.	INSERM U1061, Neuropsychiatry: Epidemiological and Clinical Research, La Colombière Hospital, Montpellier Cedex 5, Université de Montpellier, Montpellier, France	Centre for Clinical Brain Sciences, University of Edinburgh, Edinburgh, Scotland, UK					karen.ritchie@inserm.fr		Data Collection	0	1	0	0	0	0
433	Rodríguez-Rodríguez	Eloy		Eloy Rodríguez-Rodríguez	EADI	E.R.-R.	Neurology Service, Marqués de Valdecilla University Hospital (University of Cantabria and IDIVAL), Santander, Spain	CIBERNED, Network Center for Biomedical Research in Neurodegenerative Diseases, National Institute of Health Carlos III, Madrid, Spain	Institute for Research 'Marqués de Valdecilla' (IDIVAL), Santander, Spain				eloymrod@gmail.com		Data Collection	0	1	0	0	0	0
450	Sireno	Laura		Laura Sireno	EADI	L.S.	Experimental Neuropsychobiology Laboratory, IRCCS Santa Lucia Foundation, Department of Clinical and Behavioral Neurology, Rome, Italy						lausir23@gmail.com		Data Collection	0	1	0	0	0	0
451	Sánchez-García	Florentino		Florentino Sánchez-García	EADI	F.S.-G.	Department of Immunology, Hospital Universitario Dr. Negrin, Las Palmas de Gran Canaria, Spain						fsangarj@gobiernodecanarias.org		Data Collection	0	1	0	0	0	0
452	Sánchez-Juan	Pascual		Pascual Sánchez-Juan	EADI	P.S.-J.	Neurology Service, Marqués de Valdecilla University Hospital (University of Cantabria and IDIVAL), Santander, Spain	CIBERNED, Network Center for Biomedical Research in Neurodegenerative Diseases, National Institute of Health Carlos III, Madrid, Spain	Institute for Research 'Marqués de Valdecilla' (IDIVAL), Santander, Spain				pascualjesus.sanchez@scsalud.es		Data Collection	0	1	0	0	0	0
473	Sleegers	Kristel		Kristel Sleegers	EADI	K.S.	Laboratory for Neurogenetics, Institute Born-Bunge, University of Antwerp, Antwerp, Belgium	Complex Genetics of Alzheimer's Disease Group, VIB - Center for Molecular Neurology, VIB, Antwerp, Belgium	Department of Biomedical Sciences, University of Antwerp, Antwerp, Belgium				kristel.sleegers@molgen.vib-ua.be		Data Collection	0	1	0	0	0	0
479	Soininen	Hilkka		Hilkka Soininen	EADI	H.Soininen	Institute of Clinical Medicine - Neurology, University of Eastern Finland, FIN-70211, Kuopio, Finland	Department of Neurology, Kuopio University Hospital, FIN-70211 Kuopio, Finland					hilkka.soininen@uef.fi		Data Collection	0	1	0	0	0	0
480	Solfrizzi	Vincenzo		Vincenzo Solfrizzi	EADI	V.S.	Department of Geriatrics, Center for Aging Brain, University of Bari, Bari, Italy	Interdisciplinary Department of Medicine, Geriatric Medicine and Memory Unit, University of Bari “A. Moro", Bari, Italy					vincenzo.solfrizzi@uniba.it		Data Collection	0	1	0	0	0	0
487	Squassina	Alessio		Alessio Squassina	EADI	A.Squassina	Section of Neuroscience and Clinical Pharmacology, Department of Biomedical Sciences, University of Cagliari, Cagliari, Italy						squassina@unica.it		Data Collection	0	1	0	0	0	0
498	Thonberg	Hakan		Hakan Thonberg	EADI	H.T.	Unit for Hereditary Dementias, Karolinska University Hospital-Solna, Stockholm, Sweden	Department of Neurobiology, Care Sciences and Society, Karolinska Institutet and Stockholm University, Stockholm, Sweden					hakan.thonberg@sll.se		Data Collection	0	1	0	0	0	0
510	Van Broeckhoven	Christine		Christine Van Broeckhoven	EADI	C.VB.	Laboratory for Neurogenetics, Institute Born-Bunge, University of Antwerp, Antwerp, Belgium						christine.vanbroeckhoven@molgen.vib-ua.be		Data Collection	0	1	0	0	0	0
518	Vandenberghe	Rik		Rik Vandenberghe	EADI	R.V.	Laboratory for Cognitive Neurology, Department of Neurology, University of Leuven, Leuven, Belgium						rik.vandenberghe@uzleuven.be		Data Collection	0	1	0	0	0	0
529	Wallon	David		David Wallon	EADI	D.W.	Normandie University, UNIROUEN, Inserm U1245 and Rouen University Hospital, Department of Neurology, Department of Genetics and CNR-MAJ, F 76000, Normandy Center for Genomic and Personalized Medicine, Rouen, France						David.Wallon@chu-rouen.fr		Data Collection	0	1	0	0	0	0
575	Amouyel	Phillippe		Phillippe Amouyel	EADI	P.A.	Univ. Lille, Inserm, Centre Hosp. Univ Lille, Institut Pasteur de Lille, LabEx DISTALZ-UMR1167 - RID-AGE - Risk factors and molecular determinants of aging-related diseases, Epidemiology and Public Health Department, F-59000 Lille, France						philippe.amouyel@pasteur-lille.fr		Design	0	0	0	0	1	1
577	Lambert	Jean-Charles		Jean-Charles Lambert	EADI	J.-C.L.	Univ. Lille, Inserm, Centre Hosp. Univ Lille, Institut Pasteur de Lille, LabEx DISTALZ-UMR1167 - RID-AGE - Risk factors and molecular determinants of aging-related diseases, Epidemiology and Public Health Department, F-59000 Lille, France						jean-charles.lambert@pasteur-lille.fr		Analysis, Writing, Design	1	0	0	1	1	1
	EADI	EADI		EADI	EADI

## Sheet: GERAD-PERADES
ORDER	last name	first name	Middle	Full Name	Consortium	Initials	Affiliation text	Affiliation 2	Affiliation 3	Affiliation 4	Affiliation 5	Affiliation 6	email	notes	Role (needs to be updated)	Role: Study Design and Conception	Role: Sample Contribution	Role: Data Generation	Role: Analysis	Role: Manuscript Preparation	Role: Study Supervision/Management
2	Leonenko	Ganna		Ganna Leonenko	GERAD/PERADES	G.L.	Division of Psychological Medicine and Clinial Neurosciences, MRC Centre for Neuropsychiatric Genetics and Genomics, Cardiff University, Cardiff, Wales, UK	UK Dementia Research Institute (DRI) Cardiff, Cardiff University, Cardiff, Wales, UK					LeonenkoG1@cardiff.ac.uk		Analysis	0	0	0	1	0	0
12	Holmans	Peter	A.	Peter A Holmans	GERAD/PERADES	P.A.H.	Division of Psychological Medicine and Clinial Neurosciences, MRC Centre for Neuropsychiatric Genetics and Genomics, Cardiff University, Cardiff, Wales, UK						HolmansPA@Cardiff.ac.uk		Analysis, Writing, Design	0	0	0	1	0	0
26	Sims	Rebecca		Rebecca Sims	GERAD/PERADES	R.Sims	Division of Psychological Medicine and Clinial Neurosciences, MRC Centre for Neuropsychiatric Genetics and Genomics, Cardiff University, Cardiff, Wales, UK						simsrc@cardiff.ac.uk		Analysis	0	0	0	1	0	0
49	Al-Chalabi	Ammar		Ammar Al-Chalabi	GERAD/PERADES	A.A.-C.	Institute of Psychiatry, Psychology and Neuroscience, Kings College London, London, England, UK						ammar.al-chalabi@kcl.ac.uk		Data Collection	0	1	0	0	0	0
51	Alvarez	Ignacio		Ignacio Alvarez	GERAD/PERADES	I.A.	Fundació Docència i Recerca Mútua Terrassa, Terrassa, Barcelona, Spain	Memory Disorders Unit, Department of Neurology, Hospital Universitari Mutua de Terrassa, Terrassa, Barcelona, Spain					ignacio.alvafer@gmail.com		Data Collection	0	1	0	0	0	0
53	Álvarez	Victoria		Victoria Álvarez	GERAD/PERADES	V.Á.	Laboratorio de Genética, Hospital Universitario Central de Asturias, Oviedo, Spain	Instituto de Investigación Sanitaria del Principado de Asturias (ISPA), Hospital Universitario Central de Asturias, Oviedo, Spain					victoria.alvarez@sespa.es		Data Collection	0	1	0	0	0	0
60	Avramidou	Despoina		Despoina Avramidou	GERAD/PERADES	D.A.	School of Medicine, Aristotle University of Thessaloniki, Thessaloniki, Greece						Avramidoud@med.auth.gr		Data Collection	0	1	0	0	0	0
66	Bass	Nicholas	J.	Nicholas J. Bass	GERAD/PERADES	N.J.B.	Division of Psychiatry, University College London, London, England, UK						n.bass@ucl.ac.uk		Data Collection	0	1	0	0	0	0
67	Bayer	Anthony		Anthony Bayer	GERAD/PERADES	A.B.	Institute of Primary Care and Public Health, Cardiff University, Neuadd Meirionnydd, University Hospital of Wales, Heath Park, Cardiff, Wales, UK						Bayer@cardiff.ac.uk		Data Collection	0	1	0	0	0	0
75	Ben-Shlomo	Yoav		Yoav Ben-Shlomo	GERAD/PERADES	Y.B.-S.	Population Health Sciences, Bristol Medical School, University of Bristol, Bristol, England, UK						y.ben-shlomo@bristol.ac.uk		Data Collection	0	1	0	0	0	0
83	Boccardi	Virginia		Virginia Boccardi	GERAD/PERADES	V.B.	Institute of Gerontology and Geriatrics, Department of Medicine and Surgery, University of Perugia, Italy						virginia.boccardi@unipg.it		Data Collection	0	1	0	0	0	0
91	Bras	Jose		Jose Bras	GERAD/PERADES	J.Bras	Department of Neurodegenerative Science, Van Andel Institute, Grand Rapids, Michigan, USA	Division of Psychiatry and Behavioral Medicine, Michigan State University College of Human Medicine, Grand Rapids, Michigan, USA					jose.bras@vai.org		Data Collection	0	1	0	0	0	0
92	Brayne	Carol		Carol Brayne	GERAD/PERADES	C.Brayne	Cambridge Public Health, University of Cambridge, Cambridge, England, UK						carol.brayne@medschl.cam.ac.uk		Data Collection	0	1	0	0	0	0
96	Brown	Kristelle		Kristelle Brown	GERAD/PERADES	K.B.	Institute of Genetics, Queens Medical Centre, University of Nottingham, Nottingham, England, UK						Kristelle.Brown@nottingham.ac.uk		Data Collection	0	1	0	0	0	0
98	Bruni	Amalia	C.	Amalia C. Bruni	GERAD/PERADES	A.C.B.	Regional Neurogenetic Centre (CRN), ASP Catanzaro, Lamezia Terme, Italy						bruni@arn.it		Data Collection	0	1	0	0	0	0
105	Caltagirone	Carlo		Carlo Caltagirone	GERAD/PERADES	C.C.	Neuropsychiatry Laboratory, IRCCS Santa Lucia Foundation, Department of Clinical and Behavioral Neurology, Rome, Italy						c.caltagirone@hsantalucia.it		Data Collection	0	1	0	0	0	0
113	Carrasquillo	Minerva	M.	Minerva M. Carrasquillo	GERAD/PERADES	M.M.C.	Department of Neuroscience, Mayo Clinic, Jacksonville, Florida, USA						Carrasquillo.Minerva@mayo.edu		Data Collection	0	1	0	0	0	0
114	Cecchetti	Roberta		Roberta Cecchetti	GERAD/PERADES	R.Cecchetti	Section of Gerontology and Geriatrics, Department of Medicine, University of Perugia, Perugia, Italy						cecchetti@unipg.it		Data Collection	0	1	0	0	0	0
121	Toppi	Elisa		Elisa Toppi	GERAD/PERADES	E.T.	Experimental Neuropsychobiology Laboratory, IRCCS Santa Lucia Foundation, Department of Clinical and Behavioral Neurology, Rome, Italy						e.toppi@hsantalucia.it		Data Collection	0	1	0	0	0	0
123	Clarke	Robert		Robert Clarke	GERAD/PERADES	R.C.	Oxford Healthy Aging Project (OHAP), Clinical Trial Service Unit, University of Oxford, Oxford, UK						robert.clarke@ndph.ox.ac.uk		Data Collection	0	1	0	0	0	0
124	Collinge	John		John Collinge	GERAD/PERADES	J.Collinge	MRC Prion Unit at Univerity College London, Institute of Prion Diseases, London, England, UK						j.collinge@prion.ucl.ac.uk		Data Collection	0	1	0	0	0	0
126	Corcoran	Chris		Chris Corcoran	GERAD/PERADES	C.Corcoran	Utah State University, Logan, Utah, USA						chris.corcoran@usu.edu		Data Collection	0	1	0	0	0	0
129	Craig	David		David Craig	GERAD/PERADES	D.Craig	Ageing Group, Centre for Public Health, School of Medicine, Dentistry and Biomedical Sciences, Queen's University Belfast, Belfast, Northern Ireland, UK						d.craig@qub.ac.uk		Data Collection	0	1	0	0	0	0
136	Cupidi	Chiara		Chiara Cupidi	GERAD/PERADES	C.Cupidi	Regional Neurogenetic Centre (CRN), ASP Catanzaro, Lamezia Terme, Italy						chiaracupidi@gmail.com		Data Collection	0	1	0	0	0	0
139	Daniele	Antonio		Antonio Daniele	GERAD/PERADES	A.D.	Department of Neuroscience, Università Cattolica del Sacro Cuore, Rome, Italy	Institute of Neurology, Università Cattolica del Sacro Cuore, Rome, Italy	Neurology Unit, IRCCS Fondazione Policlinico Universitario A. Gemelli, Rome, Italy				A.DANIELE@ISTITUTOTUMORI.NA.IT		Data Collection	0	1	0	0	0	0
140	Daniilidou	Makrina		Makrina Daniilidou	GERAD/PERADES	M.D.	Department of Health Sciences, Psychiatry for the Elderly, University of Leicester, Leicester, England, UK						makrina.daniilidou@neuro.uu.se		Data Collection	0	1	0	0	0	0
152	Deloukas	Panagiotis		Panagiotis Deloukas	GERAD/PERADES	P.D.	The Wellcome Trust Sanger Institute, Wellcome Trust Genome Campus, Hinxton, Cambridge, England, UK						p.deloukas@qmul.ac.uk		Data Collection	0	1	0	0	0	0
154	Denning	Nicola		Nicola Denning	GERAD/PERADES	N.D.	Division of Psychological Medicine and Clinial Neurosciences, MRC Centre for Neuropsychiatric Genetics and Genomics, Cardiff University, Cardiff, Wales, UK						DenningN@Cardiff.ac.uk		Data Collection	0	1	0	0	0	0
157	Dichgans	Martin		Martin Dichgans	GERAD/PERADES	M.Dichgans	Institute for Stroke and Dementia Research (ISD), University Hospital, LMU Munich, Munich, Germany	German Center for Neurodegenerative Diseases (DZNE), Munich, Germany	Munich Cluster for Systems Neurology (SyNergy), Munich, Germany				martin.dichgans@dzne.de		Data Collection	0	1	0	0	0	0
160	Diez-Fairen	Monica		Monica Diez-Fairen	GERAD/PERADES	M.D.-F.	Fundació Docència i Recerca Mútua Terrassa, Terrassa, Barcelona, Spain	Memory Disorders Unit, Department of Neurology, Hospital Universitari Mutua de Terrassa, Terrassa, Barcelona, Spain.					monicadifa@gmail.com		Data Collection	0	1	0	0	0	0
163	Drichel	Dmitriy		Dmitriy Drichel	GERAD/PERADES	D.D.	Cologne Center for Genomics, University of Cologne, Cologne, Germany						ddrichel@uni-koeln.de		Data Collection	0	1	0	0	0	0
171	Escott-Price	Valentina		Valentina Escott-Price	GERAD/PERADES	V.E.-P.	Division of Psychological Medicine and Clinial Neurosciences, MRC Centre for Neuropsychiatric Genetics and Genomics, Cardiff University, Cardiff, Wales, UK	UK Dementia Research Institute (DRI) Cardiff, Cardiff University, Cardiff, Wales, UK					EscottPriceV@Cardiff.ac.uk		Data Collection	0	1	0	0	0	0
180	Feulner	Thomas		Thomas Feulner	GERAD/PERADES	T.F.	Department of Psychaitry, University Hospital, Saarland, Germany						Thomas.Feulner@uniklinikum-saarland.de	could not be delivered	Data Collection	0	1	0	0	0	0
183	Fisher	Elizabeth		Elizabeth Fisher	GERAD/PERADES	E.F.	Department of Neuromuscular Diseases, UCL Institute of Neurology, University College London, London, England, UK						elizabeth.fisher@ucl.ac.uk		Data Collection	0	1	0	0	0	0
187	Fox	Nick	C.	Nick C. Fox	GERAD/PERADES	N.C.F.	Dementia Research Centre, Department of Neurodegenerative Disease, UCL Institute of Neurology, University College London, London, England, UK						nfox@dementia.ion.ucl.ac.uk		Data Collection	0	1	0	0	0	0
191	Frizatti	Aura		Aura Frizatti	GERAD/PERADES	A.F.	Division of Psychological Medicine and Clinial Neurosciences, MRC Centre for Neuropsychiatric Genetics and Genomics, Cardiff University, Cardiff, Wales, UK						FrizzatiA@cardiff.ac.uk		Data Collection	0	1	0	0	0	0
192	Frölich	Lutz		Lutz Frölich	GERAD/PERADES	L.Frölich	Department of Geriatric Psychiatry, Central Institute for Mental Health Mannheim, Faculty Mannheim, University of Heidelberg, Germany						lutz.froelich@zi-mannheim.de		Data Collection	0	1	0	0	0	0
195	Galimberti	Daniela		Daniela Galimberti	GERAD/PERADES	D.Galimberti	Department of Biomedical, Surgical and Dental Sciences, University of Milan, Milan, Italy	Fondazione Ca’ Granda, IRCCS Ospedale Policlinico, Milan, Italy					daniela.galimberti@unimi.it		Data Collection	0	1	0	0	0	0
196	Gallacher	John		John Gallacher	GERAD/PERADES	J.G.	Dementias Platform UK, Department of Psychiatry, University of Oxford, Oxford, England, UK						john.gallacher@psych.ox.ac.uk		Data Collection	0	1	0	0	0	0
197	Gallo	Maura		Maura Gallo	GERAD/PERADES	M.G.	Regional Neurogenetic Centre (CRN), ASP Catanzaro, Lamezia Terme, Italy						mauro-80@libero.it		Data Collection	0	1	0	0	0	0
202	Germanou	Antonia		Antonia Germanou	GERAD/PERADES	A.Germanou	School of Medicine, Aristotle University of Thessaloniki, Thessaloniki, Greece						germanoua@med.auth.gr		Data Collection	0	1	0	0	0	0
203	Gerrish	Amy		Amy Gerrish	GERAD/PERADES	A.Gerrish	Dementia Research Centre, Department of Neurodegenerative Disease, UCL Institute of Neurology, University College London, London, England, UK						Amy.Gerrish@bwnft.nhs.uk		Data Collection	0	1	0	0	0	0
207	Giegling	Ina		Ina Giegling	GERAD/PERADES	I.G.	Department of Psychiatry and Psychotherapy, Medical University of Vienna, Vienna, Austria						ina.giegling@leine-solling.de		Data Collection	0	1	0	0	0	0
209	Gill	Michael		Michael Gill	GERAD/PERADES	M.Gill	Mercer's Institute for Research on Ageing, St James' Hospital, Dublin, Ireland	St. James's Hospital and Trinity College, Dublin Ireland					mgill@tcd.ie		Data Collection	0	1	0	0	0	0
210	Gkatzima	Olymbia		Olymbia Gkatzima	GERAD/PERADES	O.G.	School of Medicine, Aristotle University of Thessaloniki, Thessaloniki, Greece	Panhellenic Institute of Neurodegenerative Diseases, Thessaloniki, Greece					Gkatzimao@med.auth.gr		Data Collection	0	1	0	0	0	0
215	Graff-Radford	Neill	R.	Neill R. Graff-Radford	GERAD/PERADES	N.R.G.-R.	Department of Neuroscience, Mayo Clinic, Jacksonville, Florida, USA	Department of Neurology, Mayo Clinic, Jacksonville, Florida, USA					graffradford.neill@mayo.edu		Data Collection	0	1	0	0	0	0
218	Grozeva	Detelina		Detelina Grozeva	GERAD/PERADES	D.G.	Division of Psychological Medicine and Clinial Neurosciences, MRC Centre for Neuropsychiatric Genetics and Genomics, Cardiff University, Cardiff, Wales, UK						GrozevaD@cardiff.ac.uk		Data Collection	0	1	0	0	0	0
220	Gu	Wei		Wei Gu	GERAD/PERADES	W.G.	Department of Psychiatry and Psychotherapy, University Hospital, Saarland, Germany						w.gu@bioinformatik.uni-saarland.de		Data Collection	0	1	0	0	0	0
221	Guerreiro	Rita		Rita Guerreiro	GERAD/PERADES	R.G.	Department of Neurodegenerative Science, Van Andel Institute, Grand Rapids, Michigan, USA	Division of Psychiatry and Behavioral Medicine, Michigan State University College of Human Medicine, Grand Rapids, Michigan, USA					rita.guerreiro@vai.org		Data Collection	0	1	0	0	0	0
222	Gwilliam	Rhian		Rhian Gwilliam	GERAD/PERADES	R.Gwilliam	LGC Biosearch Technologies, Trident Industrial Estate, Hoddesdon Herts, England, UK						Rhian.Gwilliam@lgcgroup.com		Data Collection	0	1	0	0	0	0
227	Hampel	Harald		Harald Hampel	GERAD/PERADES	H.Hampel	AXA Research Fund and UPMC Chair, Paris, France	GRC n° 21, Alzheimer Precision Medicine (APM), AP-HP, Pitié-Salpêtrière Hospital, Sorbonne University, Paris, France	Brain and Spine Institute (ICM), INSERM U 1127, CNRS UMR 7225, Paris, France	Institute of Memory and Alzheimer's Disease (IM2A), Department of Neurology, APHP Pitié-Salpêtrière Hospital, 75013 Paris, France			harald.hampel@med.uni-muenchen.de		Data Collection	0	1	0	0	0	0
231	Hardy	John		John Hardy	GERAD/PERADES	J.Hardy	UCL Institute of Neurology, University College London, London, England, UK	Department of Molecular Neuroscience, UCL Institute of Neurology, University College London, London, England, UK					j.hardy@ion.ucl.ac.uk		Data Collection	0	1	0	0	0	0
232	Harold	Denise		Denise Harold	GERAD/PERADES	D.Harold	School of Biotechnology, Dublin City University, Dublin, Ireland						denise.harold@dcu.ie		Data Collection	0	1	0	0	0	0
234	Hartmann	Annette	M.	Annette M. Hartmann	GERAD/PERADES	A.M.H.	Department of Psychiatry and Psychotherapy, Medical University of Vienna, Vienna, Austria						annette.hartmann@leine-solling.de		Data Collection	0	1	0	0	0	0
241	Heun	Reinhard		Reinhard Heun	GERAD/PERADES	R.H.	Department of Psychiatry and Psychotherapy, University of Bonn, Bonn, Germany						heun@gmx.com		Data Collection	0	1	0	0	0	0
242	Heuser	Isabella		Isabella Heuser	GERAD/PERADES	I.H.	Department of Psychiatry, Charité-Campus Benjamin Franklin, Berlin, Germany						Isabella.Heuser@charite.de		Data Collection	0	1	0	0	0	0
245	Hodges	Angela		Angela Hodges	GERAD/PERADES	A.Hodges	Department of Old Age Psychiatry, Institute of Psychiatry, Psychology and Neuroscience, Kings College London, London, England, UK						angela.hodges@kcl.ac.uk		Data Collection	0	1	0	0	0	0
247	Hoffmann	Per		Per Hoffmann	GERAD/PERADES	P.H.	Institute of Human Genetics; University of Bonn, School of Medicine and University Hospital Bonn, Bonn, Germany	Department of Genomics, Life and Brain Center, University of Bonn, Bonn, Germany	Division of Medical Genetics, University Hospital and Department of Biomedicine, University of Basel, Basel, Switzerland				per.hoffmann@unibas.ch		Data Collection	0	1	0	0	0	0
248	Hollingworth	Paul		Paul Hollingworth	GERAD/PERADES	P.Hollingworth	Division of Psychological Medicine and Clinial Neurosciences, MRC Centre for Neuropsychiatric Genetics and Genomics, Cardiff University, Cardiff, Wales, UK						hollingworthp@cardiff.ac.uk		Data Collection	0	1	0	0	0	0
249	Holmes	Clive		Clive Holmes	GERAD/PERADES	C.Holmes	Division of Clinical Neurosciences, School of Medicine, University of Southampton, Southampton, England, UK						C.Holmes@soton.ac.uk		Data Collection	0	1	0	0	0	0
252	Hooper	Nigel	M.	Nigel M. Hooper	GERAD/PERADES	N.M.H.	Division of Neuroscience and Experimental Psychology, School of Biological Sciences, Faculty of Biology, Medicine and Health, University of Manchester, Manchester, England, UK						nigel.hooper@manchester.ac.uk		Data Collection	0	1	0	0	0	0
256	Hughes	Joseph	T.	Joseph T Hughes	GERAD/PERADES	J.T.H.	Department of Basic and Clinical Neuroscience, Institute of Psychiatry, Psychology and Neuroscience, King's College London, London, England, UK						joseph.hughes@kcl.ac.uk		Data Collection	0	1	0	0	0	0
258	Hüll	Michael		Michael Hüll	GERAD/PERADES	M.Hull	Department of Psychiatry, University of Freiburg, Freiburg, Germany						m.huell@zfp-emmendingen.de		Data Collection	0	1	0	0	0	0
269	Jöckel	Karl-Heinz		Karl-Heinz Jöckel	GERAD/PERADES	K.-H.J.	Institute for Medical Informatics, Biometry and Epidemiology, University Hospital of Essen, University Duisburg-Essen, Essen, Germany						k-h.joeckel@uk-essen.de		Data Collection	0	1	0	0	0	0
272	Johnston	Janet	A.	Janet A. Johnston	GERAD/PERADES	J.J.	Centre for Public Health, School of Medicine, Dentistry and Biomedical Sciences, Queens University, Belfast, Northern Ireland, UK						janetjo65@gmail.com		Data Collection	0	1	0	0	0	0
273	Jones	Lesley		Lesley Jones	GERAD/PERADES	L.Jones	Division of Psychological Medicine and Clinial Neurosciences, MRC Centre for Neuropsychiatric Genetics and Genomics, Cardiff University, Cardiff, Wales, UK						JonesL1@cf.ac.uk		Data Collection	0	1	0	0	0	0
278	Kauwe	John	S.	John S. Kauwe	GERAD/PERADES	J.S.K.	Department of Neuroscience, Brigham Young University, Provo, Utah, USA	Department of Biology, Brigham Young University, Provo, Utah, USA					kauwe@byu.edu		Data Collection	0	1	0	0	0	0
279	Kawalia	Amit		Amit Kawalia	GERAD/PERADES	A.K.	Department for Neurodegenerative Diseases and Geriatric Psychiatry, University Hospital Bonn, Bonn, Germany						akawalia@uni-koeln.de		Data Collection	0	1	0	0	0	0
282	Kehoe	Patrick	G.	Patrick G. Kehoe	GERAD/PERADES	P.G.K.	University of Bristol Institute of Clinical Neurosciences, School of Clinical Sciences, Frenchay Hospital, Bristol, England, UK						patrick.kehoe@bristol.ac.uk		Data Collection	0	1	0	0	0	0
287	Klopp	Norman		Norman Klopp	GERAD/PERADES	N.K.	Institute of Epidemiology, Helmholtz Zentrum München, German Research Center for Environmental Health, Neuherberg, Germany						Klopp.Normanmh@hannover.de		Data Collection	0	1	0	0	0	0
288	Kloszewska	Iwona		Iwona Kloszewska	GERAD/PERADES	I.K.	Department of Elderly and Psychiatric Disorders, Medical University of Lodz, Lodz, Poland						ikloszewska@medycynamilorzab.pl		Data Collection	0	1	0	0	0	0
291	Kölsch	Heike		Heike Kölsch	GERAD/PERADES	H.K.	Department of Psychiatry and Psychotherapy, University of Bonn, Bonn, Germany						heike.koelsch@ukb.uni-bonn.de		Data Collection	0	1	0	0	0	0
292	Kornhuber	Johannes		Johannes Kornhuber	GERAD/PERADES	J.Kornhuber	Department of Psychiatry and Psychotherapy, Friedrich-Alexander-University of Erlangen-Nuremberg, Germany						johannes.kornhuber@uk-erlangen.de		Data Collection	0	1	0	0	0	0
293	Koutroumani	Maria		Maria Koutroumani	GERAD/PERADES	M.K.	Department of Neurology, School of Medicine, Aristotle University of Thessaloniki, Thessaloniki, Greece	Centre for Research and Technology-Hellas, Institute of Applied Biosciences, Thessaloniki, Greece					koutroumanim@med.auth.gr		Data Collection	0	1	0	0	0	0
303	Lawlor	Brian		Brian Lawlor	GERAD/PERADES	B.L.	Mercer's Institute for Research on Ageing, St James' Hospital, Dublin, Ireland	St. James's Hospital and Trinity College, Dublin Ireland					lawlorba@tcd.ie		Data Collection	0	1	0	0	0	0
311	Livingston	Gill		Gill Livingston	GERAD/PERADES	G.Livingston	Division of Psychiatry, University College London, London, England, UK						g.livingston@ucl.ac.uk		Data Collection	0	1	0	0	0	0
316	Lord	Jenny		Jenny Lord	GERAD/PERADES	J.L.	Institute of Genetics, Queens Medical Centre, University of Nottingham, Nottingham, England, UK						jenny.lord@sanger.ac.uk		Data Collection	0	1	0	0	0	0
317	Love	Seth		Seth Love	GERAD/PERADES	S.Love	Bristol Medical School (Translational Health Sciences), Southmead Hospital, University of Bristol, Bristol, England, UK						seth.love@bristol.ac.uk		Data Collection	0	1	0	0	0	0
318	Lovestone	Simon		Simon Lovestone	GERAD/PERADES	S.Lovestone	Department of Psychiatry, University of Oxford, Oxford, England, UK						simon.lovestone@psych.ox.ac.uk		Data Collection	0	1	0	0	0	0
319	Lupton	Michelle	K.	Michelle K. Lupton	GERAD/PERADES	M.K.L.	Department of Basic and Clinical Neuroscience, Institute of Psychiatry, Psychology and Neuroscience, King's College London, London, England, UK	Genetic Epidemiology, QIMR Berghofer Medical Research Institute, Herston, Queensland, Australia					Michelle.Lupton@qimrberghofer.edu.au		Data Collection	0	1	0	0	0	0
321	Lynch	Aoibhinn		Aoibhinn Lynch	GERAD/PERADES	A.Lynch	Mercer's Institute for Research on Ageing, St James' Hospital, Dublin, Ireland	St. James's Hospital and Trinity College, Dublin Ireland					aoiblynch@gmail.com		Data Collection	0	1	0	0	0	0
322	Ma	Li		Li Ma	GERAD/PERADES	L.M.	Department of Neuroscience, Mayo Clinic, Jacksonville, Florida, USA						ma.li@mayo.edu		Data Collection	0	1	0	0	0	0
325	Maletta	Raffaele	G.	Raffaele G. Maletta	GERAD/PERADES	R.G.M.	Regional Neurogenetic Centre (CRN), ASP Catanzaro, Lamezia Terme, Italy						raffaelegiovanni.maletta@asp.cz.it		Data Collection	0	1	0	0	0	0
326	Mancuso	Michelangelo		Michelangelo Mancuso	GERAD/PERADES	M.M.	Department of Clinical and Experimental Medicine, Neurological Institute, University of Pisa, Pisa, Italy						mancusomichelangelo@gmail.com		Data Collection	0	1	0	0	0	0
327	Mann	David		David Mann	GERAD/PERADES	D.Mann	Division of Neuroscience and Experimental Psychology, School of Biological Sciences, Faculty of Biology, Medicine and Health, University of Manchester, Manchester, England, UK						david.m.mann@manchester.ac.uk		Data Collection	0	1	0	0	0	0
328	Marshall	Rachel		Rachel Marshall	GERAD/PERADES	R.M.	Division of Psychological Medicine and Clinial Neurosciences, MRC Centre for Neuropsychiatric Genetics and Genomics, Cardiff University, Cardiff, Wales, UK						marshallr5@cf.ac.uk		Data Collection	0	1	0	0	0	0
335	Masullo	Carlo		Carlo Masullo	GERAD/PERADES	C.M.	Institute of Neurology, Catholic University of the Sacred Heart, Rome, Itlay	Department of Neurology, Catholic University of Rome, Rome, Italy					carlo.masullo@unicatt.it		Data Collection	0	1	0	0	0	0
338	Mayhaus	Manuel		Manuel Mayhaus	GERAD/PERADES	M.Mayhaus	Department of Psychiatry and Psychotherapy, University Hospital, Saarland, Germany						manuel.mayhaus@uks.eu	could not be delivered	Data Collection	0	1	0	0	0	0
339	Mayo	Kevin		Kevin Mayo	GERAD/PERADES	K.M.	Departments of Psychiatry, Neurology, and Genetics, Washington University School of Medicine, St. Louis, Missouri, USA						mayox001@umn.edu		Data Collection	0	1	0	0	0	0
344	McGuinness	Bernadette		Bernadette McGuinness	GERAD/PERADES	B.M.	Centre for Public Health, School of Medicine, Dentistry and Biomedical Sciences, Queens University, Belfast, Northern Ireland, UK						b.mcguinness@qub.ac.uk		Data Collection	0	1	0	0	0	0
346	McQuillin	Andrew		Andrew McQuillin	GERAD/PERADES	A.McQuillin	Division of Psychiatry, University College London, London, England, UK						a.mcquillin@ucl.ac.uk		Data Collection	0	1	0	0	0	0
347	Mead	Simon		Simon Mead	GERAD/PERADES	S.Mead	MRC Prion Unit at Univerity College London, Institute of Prion Diseases, London, England, UK						simon.mead@prion.ucl.ac.uk		Data Collection	0	1	0	0	0	0
348	Mecocci	Patrizia		Patrizia Mecocci	GERAD/PERADES	P.Mecocci	Institute of Gerontology and Geriatrics, Department of Medicine and Surgery, University of Perugia, Italy						mecocci@unipg.it		Data Collection	0	1	0	0	0	0
349	Medway	Christopher		Christopher Medway	GERAD/PERADES	C.Medway	Institute of Genetics, Queens Medical Centre, University of Nottingham, Nottingham, England, UK						medwayc@cardiff.ac.uk		Data Collection	0	1	0	0	0	0
350	Meggy	Alun		Alun Meggy	GERAD/PERADES	A.Meggy	Division of Psychological Medicine and Clinial Neurosciences, MRC Centre for Neuropsychiatric Genetics and Genomics, Cardiff University, Cardiff, Wales, UK						meggya@cf.ac.uk		Data Collection	0	1	0	0	0	0
364	Morgan	Kevin		Kevin Morgan	GERAD/PERADES	K.Morgan	Human Genetics, School of Life Sciences, University of Nottingham, Nottingham, England, UK						kevin.morgan@nottingham.ac.uk		Data Collection	0	1	0	0	0	0
365	Morris	John	C.	John C. Morris	GERAD/PERADES	J.C.M.	Department of Pathology and Immunology, Washington University, St. Louis, Missouri, USA	Department of Neurology, Washington University, St. Louis, Missouri, USA	Department of Psychiatry, Washington University School of Medicine, St. Louis Missouri, USA	Hope Center Program on Protein Aggregation and Neurodegeneration, Washington University School of Medicine, St. Louis, Missouri, USA			morrisj@abraxas.wustl.edu		Data Collection	0	1	0	0	0	0
369	Munger	Ron		Ron Munger	GERAD/PERADES	R.Munger	Center for Epidemiologic Studies, Utah State University, Logan, Utah, USA						ron.munger@usu.edu		Data Collection	0	1	0	0	0	0
372	Nacmias	Benedetta		Benedetta Nacmias	GERAD/PERADES	B.N.	Department of Neuroscience, Psychology, Drug Research and Child Health, University of Florence, Florence, Italy	IRCCS Fondazione Don Carlo Gnocchi, Florence, Italy					benedetta.nacmias@unifi.it		Data Collection	0	1	0	0	0	0
377	O’Donovan	Michael	C.	Michael C. O’Donovan	GERAD/PERADES	M.C.O.	Division of Psychological Medicine and Clinial Neurosciences, MRC Centre for Neuropsychiatric Genetics and Genomics, Cardiff University, Cardiff, Wales, UK						odonovanmc@cardiff.ac.uk		Data Collection	0	1	0	0	0	0
382	Orfei	Maria		Maria Donata Orfei	GERAD/PERADES	M.D.O.	Neuropsychiatry Laboratory, IRCCS Santa Lucia Foundation, Department of Clinical and Behavioral Neurology, Rome, Italy						md.orfei@hsantalucia.it		Data Collection	0	1	0	0	0	0
384	Owen	Michael	J.	Michael J. Owen	GERAD/PERADES	M.J.O.	Division of Psychological Medicine and Clinial Neurosciences, MRC Centre for Neuropsychiatric Genetics and Genomics, Cardiff University, Cardiff, Wales, UK						OwenMJ@Cardiff.ac.uk		Data Collection	0	1	0	0	0	0
391	Passmore	Peter		Peter Passmore	GERAD/PERADES	P.P.	Centre for Public Health, School of Medicine, Dentistry and Biomedical Sciences, Queens University, Belfast, Northern Ireland, UK						p.passmore@qub.ac.uk		Data Collection	0	1	0	0	0	0
392	Pastor	Pau		Pau Pastor	GERAD/PERADES	P.Pastor	Fundació Docència i Recerca Mútua Terrassa, Terrassa, Barcelona, Spain	Memory Disorders Unit, Department of Neurology, Hospital Universitari Mutua de Terrassa, Terrassa, Barcelona, Spain					pastorpau@gmail.com		Data Collection	0	1	0	0	0	0
393	Patel	Yogen		Yogen Patel	GERAD/PERADES	Y.P.	Department of Basic and Clinical Neuroscience, Institute of Psychiatry, Psychology and Neuroscience, King's College London, London, England, UK						yogen.patel@kcl.ac.uk		Data Collection	0	1	0	0	0	0
400	Peters	Oliver		Oliver Peters	GERAD/PERADES	O.P.	Department of Psychiatry and Psychotherapy, Charité Berlin, Berlin, Germany	German Center for Neurodegenerative Diseases (DZNE), Berlin, Germany					oliver.peters@charite.de		Data Collection	0	1	0	0	0	0
402	Pickering-Brown	Stuart		Stuart Pickering-Brown	GERAD/PERADES	S.P.-B.	Division of Neuroscience and Experimental Psychology, School of Biological Sciences, Faculty of Biology, Medicine and Health, University of Manchester, Manchester, England, UK						SPB@manchester.ac.uk		Data Collection	0	1	0	0	0	0
410	Powell	John		John Powell	GERAD/PERADES	J.Powell	Department of Basic and Clinical Neuroscience, Institute of Psychiatry, Psychology and Neuroscience, King's College London, London, England, UK	Genetic Epidemiology, QIMR Berghofer Medical Research Institute, Herston, Queensland, Australia					john.powell@kcl.ac.uk		Data Collection	0	1	0	0	0	0
411	Proitsi	Petra		Petra Proitsi	GERAD/PERADES	P.Proitsi	Department of Basic and Clinical Neuroscience, Institute of Psychiatry, Psychology and Neuroscience, King's College London, London, England, UK						P.Proitsi@iop.kcl.ac.uk		Data Collection	0	1	0	0	0	0
421	Raybould	Rachel		Rachel Raybould	GERAD/PERADES	R.R.	UK Dementia Research Institute (DRI) Cardiff, Cardiff University, Cardiff, Wales, UK						raybouldre1@cf.ac.uk		Data Collection	0	1	0	0	0	0
426	Riedel-Heller	Steffi		Steffi Riedel-Heller	GERAD/PERADES	S.R.-H.	Institute of Social Medicine, Occupational Health and Public Health, University of Leipzig, Leipzig, Germany						Steffi.Riedel-Heller@medizin.uni-leipzig.de		Data Collection	0	1	0	0	0	0
427	Riemenschneider	Matthias		Matthias Riemenschneider	GERAD/PERADES	M.Reimenschneider	Department of Psychiatry and Psychotherapy, University Hospital, Saarland, Germany						Matthias.Riemenschneider@uniklinikum-saarland.de		Data Collection	0	1	0	0	0	0
439	Rossor	Martin		Martin Rossor	GERAD/PERADES	M.Rossor	Dementia Research Centre, Department of Neurodegenerative Disease, UCL Institute of Neurology, University College London, London, England, UK						m.rossor@ucl.ac.uk		Data Collection	0	1	0	0	0	0
442	Rubinsztein	David	C.	David C. Rubinsztein	GERAD/PERADES	D.C.R.	Cambridge Institute for Medical Research, University of Cambridge, Cambridge, England, UK	UK Dementia Research Institute (DRI) Cambridge, University of Cambridge, Cambridge, UK					dcr1000@hermes.cam.ac.uk		Data Collection	0	1	0	0	0	0
445	Russo	Giancarlo		Giancarlo Russo	GERAD/PERADES	G.Russo	Functional Genomics Center Zurich, ETH/University of Zurich, Zurich, Switzerland						giancarlo.russo@fgcz.ethz.ch		Data Collection	0	1	0	0	0	0
446	Ryan	Natalie	S.	Natalie S. Ryan	GERAD/PERADES	N.S.R.	Dementia Research Centre, Department of Neurodegenerative Disease, UCL Institute of Neurology, University College London, London, England, UK						natalie.ryan@ucl.ac.uk		Data Collection	0	1	0	0	0	0
448	Sacchinelli	Eleonora		Eleonora Sacchinelli	GERAD/PERADES	E.S.	Neuropsychiatry Laboratory, IRCCS Santa Lucia Foundation, Department of Clinical and Behavioral Neurology, Rome, Italy						e.sacchinelli@hsantalucia.it		Data Collection	0	1	0	0	0	0
458	Scarpini	Elio		Elio Scarpini	GERAD/PERADES	E.Scarpini	Department of Pathophysiology and Transplantation, University of Milan, Fondazione Ca’ Granda, IRCCS Ospedale Policlinico, Milan, Italy						elio.scarpini@unimi.it		Data Collection	0	1	0	0	0	0
461	Scherer	Martin		Martin Scherer	GERAD/PERADES	M.Scherer	Department of Primary Medical Care, University Medical Centre Hamburg-Eppendorf, Hamburg, Germany						m.scherer@uke.de		Data Collection	0	1	0	0	0	0
467	Schott	Jonathan	M.	Jonathan M. Schott	GERAD/PERADES	J.M.S.	Dementia Research Centre, Department of Neurodegenerative Disease, UCL Institute of Neurology, University College London, London, England, UK						j.schott@ucl.ac.uk		Data Collection	0	1	0	0	0	0
470	Shaw	Christopher	E.	Christopher E. Shaw	GERAD/PERADES	C.E.S.	Institute of Psychiatry, Psychology and Neuroscience, King's College London, London, England, UK	UK Dementia Research Institute (DRI) KCL, King's College London, London, England, UK					chris.shaw@kcl.ac.uk		Data Collection	0	1	0	0	0	0
471	Siciliano	Gabriele		Gabriele Siciliano	GERAD/PERADES	G.S.	Department of Clinical and Experimental Medicine, Neurological Institute, University of Pisa, Pisa, Italy						g.siciliano@med.unipi.it		Data Collection	0	1	0	0	0	0
472	Singleton	Andrew	B.	Andrew B. Singleton	GERAD/PERADES	A.B.S.	Molecular Genetics Section, Laboratory of Neurogenetics, National Institute on Aging, National Institutes of Health, Bethesda, Maryland, USA						singleta@mail.nih.gov		Data Collection	0	1	0	0	0	0
476	Smith	A. David		A David Smith	GERAD/PERADES	A.D.S.	Oxford Project to Investigate Memory and Ageing (OPTIMA), Department of Pharmacology, University of Oxford, Oxford, England, UK						david.smith@pharm.ox.ac.uk		Data Collection	0	1	0	0	0	0
483	Sorbi	Sandro		Sandro Sorbi	GERAD/PERADES	S.Sorbi	Department of Neuroscience, Psychology, Drug Research and Child Health, University of Florence, Florence, Italy	IRCCS Fondazione Don Carlo Gnocchi, Florence, Italy					sorbi@unifi.it		Data Collection	0	1	0	0	0	0
484	Sordon	Sabrina		Sabrina Sordon	GERAD/PERADES	S.Sordon	Department of Psychiatry and Psychotherapy, University Hospital, Saarland, Germany						brina23@gmx.de		Data Collection	0	1	0	0	0	0
485	Spalletta	Gianfranco		Gianfranco Spalletta	GERAD/PERADES	G.Spalletta	Neuropsychiatry Laboratory, IRCCS Santa Lucia Foundation, Department of Clinical and Behavioral Neurology, Rome, Italy	Division of Neuropsychiatry, Department of Psychiatry and Behavioral Sciences, Baylor College of Medicine, Houston, Texas, USA					g.spalletta@hsantalucia.it		Data Collection	0	1	0	0	0	0
493	Sussams	Rebecca		Rebecca Sussams	GERAD/PERADES	R.Sussams	Division of Clinical Neurosciences, School of Medicine, University of Southampton, Southampton, England, UK						becky.sussams@southernhealth.nhs.uk		Data Collection	0	1	0	0	0	0
504	Tschanz	JoAnn	T.	JoAnn T. Tschanz	GERAD/PERADES	J.T.T.	Department of Psychology, Utah State University, Logan, Utah, USA						joann.tschanz@usu.edu		Data Collection	0	1	0	0	0	0
505	Tsolaki	Magda		Magda Tsolaki	GERAD/PERADES	M.T.	Department of Neurology, School of Medicine, Aristotle University of Thessaloniki, Thessaloniki, Greece						tsolakim1@gmail.com		Data Collection	0	1	0	0	0	0
507	Turton	James		James Turton	GERAD/PERADES	J.Turton	Institute of Genetics, Queens Medical Centre, University of Nottingham, Nottingham, England, UK						James.Turton@nottingham.ac.uk		Data Collection	0	1	0	0	0	0
509	Uphill	James		James Uphill	GERAD/PERADES	J.U.	MRC Prion Unit at Univerity College London, Institute of Prion Diseases, London, England, UK						j.uphill@ucl.ac.uk		Data Collection	0	1	0	0	0	0
512	van den Bussche	Hendrik		Hendrik van den Bussche	GERAD/PERADES	H.vdB.	Institute of Primary Medical Care, University Medical Center Hamburg-Eppendorf, Hamburg, Germany						bussche@uke.de		Data Collection	0	1	0	0	0	0
519	Vardy	Emma		Emma Vardy	GERAD/PERADES	E.V.	Institute for Ageing and Health, Newcastle University, Biomedical Research Building, Campus for Ageing and Vitality, Newcastle-upon-Tyne, England, UK						emma.vardy@ncl.ac.uk		Data Collection	0	1	0	0	0	0
521	Vellas	Bruno		Bruno Vellas	GERAD/PERADES	B.V.	INSERM U558, University of Toulouse, Toulouse, France						vellas.bruno@gmail.com		Data Collection	0	1	0	0	0	0
526	Vronskaya	Maria		Maria Vronskaya	GERAD/PERADES	M.V.	Division of Psychological Medicine and Clinial Neurosciences, MRC Centre for Neuropsychiatric Genetics and Genomics, Cardiff University, Cardiff, Wales, UK						VronskayaM@Cardiff.ac.uk		Data Collection	0	1	0	0	0	0
530	Warden	D. Donald		D. Donald Warden	GERAD/PERADES	D.D.W.	Oxford Project to Investigate Memory and Ageing (OPTIMA), Department of Pharmacology, University of Oxford, Oxford, England, UK						donald.warden@pharm.ox.ac.uk		Data Collection	0	1	0	0	0	0
531	Warner	Nick		Nick Warner	GERAD/PERADES	N.W.	Somerset Partnership NHS Trust, Somerset, England, UK						Nick.Warner@sompar.nhs.uk		Data Collection	0	1	0	0	0	0
532	Warren	Jason	D.	Jason D. Warren	GERAD/PERADES	J.D.W.	Dementia Research Centre, Department of Neurodegenerative Disease, UCL Institute of Neurology, University College London, London, England, UK						jason.warren@ucl.ac.uk		Data Collection	0	1	0	0	0	0
537	Wichmann	H-Erich		H-Erich Wichmann	GERAD/PERADES	H-E.W.	Helmholtz Center Munich, Institute of Epidemiology, Neuherberg, Germany	Ludwig-Maximilians University Chair of Epidemiology, Munich, Germany	Joint Biobank Munich and KORA Biobank, Munich, Germany				wichmann.helmholtz@muenchen.de		Data Collection	0	1	0	0	0	0
539	Wilcock	Gordon		Gordon Wilcock	GERAD/PERADES	G.W.	The Oxford Project To Investigate Memory and Ageing, Nuffield Department of Clinical Neurosciences, John Radcliffe Hospital, University of Oxford, Oxford, England, UK						gordon.wilcock@ndcn.ox.ac.uk		Data Collection	0	1	0	0	0	0
544	Wiltfang	Jens		Jens Wiltfang	GERAD/PERADES	J.Wiltfang	Department of Psychiatry and Psychotherapy, University Medical Center Goettingen, Goettingen, Germany	German Center for Neurodegenerative Diseases (DZNE), Goettingen, Germany	Neurosciences and Signaling Group, Department of Medical Sciences, Institute of Biomedicine (iBiMED), University of Aveiro, Aveiro, Portugal				jens.wiltfang@med.uni-goettingen.de		Data Collection	0	1	0	0	0	0
576	Williams	Julie		Julie Williams	GERAD/PERADES	J.W.	Division of Psychological Medicine and Clinial Neurosciences, MRC Centre for Neuropsychiatric Genetics and Genomics, Cardiff University, Cardiff, Wales, UK	UK Dementia Research Institute (DRI) Cardiff, Cardiff University, Cardiff, Wales, UK					WilliamsJ@cardiff.ac.uk		Design	0	0	0	0	1	1
	GERAD	GERAD		GERAD/PAREDES	GERAD/PERADES

## Sheet: modified
ORDER	last name	first name	Middle	Full Name	Consortium	Initials	Affiliation text	Affiliation 2	Affiliation 3	Affiliation 4	email	notes	role	Column1
1	Naj	Adam	C.	Adam C. Naj	ADGC	A.C.N.	Department of Biostatistics, Epidemiology, and Informatics Perelman School of Medicine, University of Pennsylvania, Philadelphia, PA, USA	Department of Pathology and Laboratory Medicine Perelman School of Medicine, University of Pennsylvania, Philadelphia, PA, USA			adamnaj@pennmedicine.upenn.edu
2	Leonenko	Ganna		Ganna Leonenko	GERAD/PERADES	G.L.	Division of Psychological Medicine and Clinial Neurosciences, MRC Centre for Neuropsychiatric Genetics and Genomics, Cardiff University, UK	UKDRI Cardiff Cardiff University, Cardiff, Wales, Wales			LeonenkoG1@cardiff.ac.uk
3	Jian	Xueqiu		Xueqiu Jian	CHARGE-ARIC	X.J.	Glenn Biggs Institute for Alzheimer's & Neurodegenerative Diseases The University of Texas Health Science Center at San Antonio, San Antonio, Texas, United States				xueqiu.Jian@uth.tmc.edu
4	Grenier-Boley	Benjamin		Benjamin Grenier-Boley	EADI	B.G.-B	Univ. Lille, Inserm, Centre Hosp. Univ Lille, Institut Pasteur de Lille, LabEx DISTALZ-UMR1167 - RID-AGE - Risk factors and molecular determinants of aging-related diseases, Epidemiology and Public Health Department, F-59000 Lille, France				benjamin.grenier-boley@pasteur-lille.fr
5	Dalmasso	Maria	C.	Maria Carolina Dalmasso	Bonn	M.C.D.	Division of Neurogenetics and Molecular Psychiatry, Department of Psychiatry and Psychotherapy, University of Cologne, Medical Faculty, 50937 Cologne, Germany.	Laboratorio de Genética Forense del Ministerio Público de la Pcia. de La Pampa			carodalmasso@gmail.com
6	Bellenguez	Céline		Céline Bellenguez	EADB	C.Bellenguez	Univ. Lille, Inserm, CHU Lille, Institut Pasteur Lille, U1167 - RID-AGE - Facteurs de risque et déterminants moléculaires des maladies liées au vieillissement, F-59000 Lille, , France				celine.bellenguez@pasteur-lille.fr
7	Sha	Jin		Jin Sha	ADGC	J.S.	Department of Biostatistics, Epidemiology, and Informatics Perelman School of Medicine, University of Pennsylvania, Philadelphia, PA, USA				jinsha@pennmedicine.upenn.edu	Analysis
8	Zhao	Yi		Yi Zhao	ADGC	Y.Z.	Penn Neurodegeneration Genomics Center, Department of Pathology and Laboratory Medicine, University of Pennsylvania Perelman School of Medicine, Philadelphia, Pennsylvania, USA				zhaoyi@pennmedicine.upenn.edu
9	Chesi	Alessandra		Alessandra Chesi	independent	A.C.	Department of Pathology and Laboratory Medicine, University of Pennsylvania Perelman School of Medicine, Philadelphia, Pennsylvania, USA				alessandra.chesi@pennmedicine.upenn.edu			Analysis/Experiments (Chromatic Interaction Modeling); Editting
10	Zhang	Yuanchao		Yuanchao Zhang	independent	Y.Z.	Center for Applied Genomics, Children's Hospital of Philadelphia and Division of Human Genetics, Department of Pediatrics, The Perelman School of Medicine, University of Pennsylvania, Philadelphia, Pennsylvania, USA.				yuanchao.zhang@pennmedicine.upenn.edu			Analysis (Microglia)
11	Chen	Hung-Hsin		Hung-Hsin Chen	ADGC	H.-H.C.	Vanderbilt Genetics Institute and Division of Genetic Medicine, Department of Medicine, Vanderbilt University Medical Center, Nashville, Tennessee, USA.				hung-hsin.chen@vanderbilt.edu	Analysis
12	Holmans	Peter	A.	Peter A Holmans	GERAD/PERADES	P.A.H.	Division of Psychological Medicine and Clinial Neurosciences, MRC Centre for Neuropsychiatric Genetics and Genomics, Cardiff University, UK	Institute of Psychological Medicine & Clinical Neurosciences Cardiff University, Cardiff, , United Kingdom			HolmansPA@Cardiff.ac.uk
13	Leung	Yuk Yee		Yuk Yee Leung	ADGC	Y.Y.L.	Penn Neurodegeneration Genomics Center, Department of Pathology and Laboratory Medicine, University of Pennsylvania Perelman School of Medicine, Philadelphia, Pennsylvania,				yyee@pennmedicine.upenn.edu
14	Farrell	John	J.	John J. Farrell	ADGC	J.F.	Department of Medicine (Biomedical Genetics), Boston University, Boston, Massachusetts,				farrell@bu.edu
15	Benchek	Penelope		Penelope Benchek	ADGC	P.B.	Department of Population & Quantitative Health Sciences, Case Western Reserve University, Cleveland, Ohio, USA.				phb16@case.edu	Analysis
16	Bush	Will	S.	Will S. Bush	ADGC	W.B.	Population and Quantitative Health Sciences Case Western Reserve University, Cleveland, OH, USA				wsb36@case.edu
17	Below	Jennifer	E.	Jennifer E. Below	ADGC	J.E.B.	Vanderbilt Genetics Institute, Division of Genetic Medicine, Vanderbilt University Medical Center, Nashville, TN, USA.	Human Genetics Center, School of Public Health, The University of Texas Health Science Center at Houston, Houston, TX, USA.			jennifer.e.below@vanderbilt.edu	Analysis
18	van der Lee	Sven	J.	Sven J. van der Lee	CHARGE	S.J.vdL.	Department of Epidemiology, Erasmus Medical Centre, Rotterdam, the Netherlands				s.j.vanderlee@amsterdamumc.nl	Analysis
19	Kunkle	Brian	W.	Brian W. Kunkle	ADGC	B.W.K.	Dr. John T. Macdonald Foundation Department of Human Genetics University of Miami Miller School of Medicine, Miami, FL, United States	John P. Hussman Institute for Human Genomics University of Miami Miller School of Medicine, Miami, FL, United States			bkunkle@miami.edu
20	Vardarajan	Badri	N.	Badri N. Vardarajan	ADGC	B.N.V.	Taub Institute on Alzheimer's Disease and the Aging Brain, Department of Neurology, Columbia University, New York, New York, USA				bnv2103@cumc.columbia.edu
21	Hamilton-Nelson	Kara	L.	Kara L. Hamilton-Nelson	ADGC	K.H.-N.	Hussman Institute for Human Genomics University of Miami Miller School of Medicine, Miami, FL, USA				khamil@med.miami.edu
22	Haut	Jacob		Jacob Haut	ADGC	J.H.	Department of Biostatistics, Epidemiology, and Informatics Perelman School of Medicine, University of Pennsylvania, Philadelphia, PA, USA				jacob.haut@pennmedicine.upenn.edu	Analysis
23	Lee	Chien-Yueh		Chien-Yueh Lee	ADGC	C.-Y.L.	Department of Pathology and Laboratory Medicine Perelman School of Medicine, University of Pennsylvania, Philadelphia, PA, USA	Penn Neurodegeneration Genomics Center, Department of Pathology and Laboratory Medicine, University of Pennsylvania Perelman School of Medicine, Philadelphia, Pennsylvania, USA			chien.lee@pennmedicine.upenn.edu	Analysis
24	Kuksa	Pavel		Pavel Kuksa	ADGC	P.K.	Penn Neurodegeneration Genomics Center, Department of Pathology and Laboratory Medicine, University of Pennsylvania Perelman School of Medicine, Philadelphia, Pennsylvania, USA				pkuksa@pennmedicine.upenn.edu	Analysis
25	Sarnowski	Chloé		Chloé Sarnowski	CHARGE-FHS	C.Sarnowski	Brown Foundation Institute of Molecular Medicine, McGovern Medical School University of Texas Health Science Center at Houston, Houston, TX, USA	Human Genetics Center, School of Public Health University of Texas health Science Center at Houston, Houston , TX, USA			chloesar@bu.edu
26	Sims	Rebecca		Rebecca Sims	EADB	R.Sims	Division of Psychological Medicine and Clinical Neuroscience Cardiff University, Cardiff, , UK				simsrc@cardiff.ac.uk
27	Barral	Sandra		Sandra Barral	ADGC	S. Barral	Taub Institute on Alzheimer's Disease and the Aging Brain, Department of Neurology, Columbia University, New York, New York, USA	Gertrude H. Sergievsky Center, Columbia University, New York, New York, USA	Department of Neurology, Columbia University, New York, New York, USA		smb2174@cumc.columbia.edu
28	Bis	Joshua	C.	Joshua C. Bis	CHARGE-CHS	J.C.B.	Cardiovascular Health Research Unit, Department of Medicine, University of Washington, Seattle, WA, USA				joshbis@uw.edu
29	Chen	Yuning		Yuning Chen	CHARGE-FHS	Y.C.	Department of Biostatistics, Boston University School of Public Health, Boston, MA	Department of Epidemiology Boston University School of Public Health, Boston, MA, USA			yuningch@bu.edu
30	Comic	Hata		Hata Comic	CHARGE	H.Comic	Department of Epidemiology, Erasmus Medical Center, Rotterdam, The Netherlands	Department of Internal Medicine, Erasmus University Medical Center, Rotterdam, The Netherlands	Netherlands Consortium on Health Aging and National Genomics Initiative, Leiden, The Netherlands		h.comic@erasmusmc.nl	Analysis
31	Pitsillides	Achilleas		Achilleas Pitsillides	CHARGE	A.P.	Department of Biostatistics, Boston University School of Public Health, Boston, MA				anp4r@bu.edu	Analysis
32	Xia	Rui		Rui Xia	CHARGE	R.X.	Human Genetics Center, School of Public Health University of Texas health Science Center at Houston, Houston , TX, USA				rui.xia@uth.tmc.edu	Analysis
33	Kuzma	Amanda	B.	Amanda B. Kuzma	ADGC	A.B.K.	Department of Pathology and Laboratory Medicine University of Pennsylvania, Philadelphia, PA, USA				apartch@pennmedicine.upenn.edu
34	Valladares	Otto		Otto Valladares	ADGC	O.V.	Penn Neurodegeneration Genomics Center, Department of Pathology and Laboratory Medicine, University of Pennsylvania Perelman School of Medicine, Philadelphia, Pennsylvania, USA				ottov@pennmedicine.upenn.edu
35	Fulton-Howard	Brian		Brian Fulton-Howard	ADGC	B.F.H.	Department of Neuroscience, Ronald M. Loeb Center for Alzheimer's Disease, Icahn School of Medicine at Mount Sinai, New York, New York, USA.				brian.fulton-howard@icahn.mssm.edu	Analysis
36	Hohman	Timothy		Timothy Hohman	ADGC	T.H.	Vanderbilt Memory & Alzheimer's Center, Department of Neurology, Vanderbilt University Medical Center, Nashville, TN, USA	Vanderbilt Genetics Institute, Vanderbilt University Medical Center, Nashville, TN, USA.			timothy.j.hohman@vumc.org	Analysis
37	Chouraki	Vincent		Vincent Chouraki	CHARGE-FHS	V.C.	Univ. Lille, Inserm, CHU Lille, Institut Pasteur de Lille, U1167 - RID-AGE - Facteurs de risque et déterminants moléculaires des maladies liées au vieillissement, F-59000 Lille, France	Framingham Heart Study, Framingham, MA, USA			vincent.chouraki@univ-lille.fr
38	Reitz	Christiane		Christiane Reitz	ADGC	C.R.	Department of Epidemiology, Columbia University, New York, New York, USA	Gertrude H. Sergievsky Center, Columbia University, New York, New York, USA	Department of Neurology, Columbia University, New York, New York, USA		cr2101@cumc.columbia.edu
39	Jun	Gyungah	R.	Gyungah R. Jun	ADGC	G.R.J.	Medicine Boston University School of Medicine, Boston, MA, USA				gyungah@bu.edu
40	Malamon	John		John Malamon	ADGC	J.Malamon	Penn Neurodegeneration Genomics Center, Department of Pathology and Laboratory Medicine, University of Pennsylvania Perelman School of Medicine, Philadelphia, Pennsylvania, USA				jmalamon@pennmedicine.upenn.edu
41	Abner	Erin		Erin Abner	ADGC	E.A.	Sanders-Brown Center on Aging, College of Public Health, Department of Epidemiology, University of Kentucky, Lexington, Kentucky, USA				erin.abner@uky.edu
42	Adams	Hieab	H.	Hieab H. Adams	CHARGE-RS	H.H.A.	Department of Epidemiology, Erasmus Medical Center, Rotterdam, The Netherlands				h.adams@erasmusmc.nl
43	Adams	Perrie M	M.	Perrie M. Adams	ADGC	P.M.A.	Department of Psychiatry, University of Texas Southwestern Medical Center, Dallas, Texas, USA				perrie.adams@utsouthwestern.edu
44	ADGC	ADGC		ADGC	ADGC
45	Aguirre	Alyssa		Alyssa Aguirre	ADGC	A.A.	Department of Neurology, University of Texas at Austin/Dell Medical School, Austin, Texas				alyssa.aguirre@austin.utexas.edu
46	Ahmad	Shahzad		Shahzad Ahmad	CHARGE-RS	S.Ahmad	Department of Epidemiology, Erasmus Medical Center, Rotterdam, The Netherlands				s.ahmad@erasmusmc.nl
47	Aladro-Benito	Yolanda		Yolanda Aladro-Benito	EADI	Y.A.-B.	Department of Immunology, Hospital Universitario Dr. Negrin, Las Palmas de Gran Canaria, Spain				yaladrob@meditex.es
48	Albert	Marilyn	S.	Marilyn S. Albert	ADGC	M.S.A.	Department of Neurology, Johns Hopkins University, Baltimore, Maryland, USA				malbert9@jhmi.edu
49	Albin	Roger	L.	Roger L. Albin	ADGC	R.L.A.	Department of Neurology, University of Michigan, Ann Arbor, Michigan, USA	Geriatric Research, Education and Clinical Center (GRECC), VA Ann Arbor Healthcare System (VAAAHS), Ann Arbor, Michigan, USA	Michigan Alzheimer Disease Center, Ann Arbor, Michigan, USA		ralbin@umich.edu
50	Al-Chalabi	Ammar		Ammar Al-Chalabi	GERAD/PERADES	A.A.-C.	Kings College London, Institute of Psychiatry, Psychology and Neuroscience, UK				ammar.al-chalabi@kcl.ac.uk
51	Allen	Mariet		Mariet Allen	ADGC	M.A.	Department of Neuroscience, Mayo Clinic, Jacksonville, Florida, USA				Allen.Mariet@mayo.edu
52	Alvarez	Ignacio		Ignacio Alvarez	GERAD/PERADES	I.A.	Fundació per la Recerca Biomèdica i Social Mútua Terrassa, Terrassa, Barcelona, Spain.	Memory Disorders Unit, Department of Neurology, Hospital Universitari Mutua de Terrassa, Terrassa, Barcelona, Spain.
53	Alvarez	Lisa		Lisa Alvarez	ADGC	L.A.	Department of Pharmacology and Neuroscience, University of North Texas Health Science Center, Fort Worth, Texas,				lisa.alvarez@unthsc.edu
54	Álvarez	Victoria		Victoria Álvarez	GERAD/PERADES	V.A.	Molecular Genetics Lab-Hospital Univ Central Asturias, Oviedo, Spain, 33011-Oviedo-Spain				victoria.alvarez@sespa.es
55	Álvarez	Victoria		Victoria Álvarez	EADB		Laboratorio de Genética. Hospital Universitario Central de Asturias, Oviedo, Spain	Instituto de Investigación Sanitaria del Principado de Asturias (ISPA)			victoria.alvarez@sespa.es	626367676; Avda de Roma , SN 33013 , Oviedo
56	Amin	Najaf		Najaf Amin	CHARGE-RS	N.A.	Department of Epidemiology, Erasmus Medical Center, Rotterdam, The Netherlands				n.amin@erasmusmc.nl
57	Apostolova	Liana	G.	Liana G. Apostolova	ADGC	L.G.A.	Department of Neurology, Radiology, Medical and Molecular Genetics, and Indiana Alzheimer's Disease Center, Indiana University School of Medicine, Indianaplis, Indiana, USA				lapostol@iu.edu
58	Arnold	Steven	E.	Steven E. Arnold	ADGC	S.E.A.	Department of Psychiatry, University of Pennsylvania Perelman School of Medicine, Philadelphia, Pennsylvania, USA				sarnold@pennmedicine.upenn.edu
59	Arosio	Beatrice		Beatrice Arosio	EADB		Department of Clinical Sciences and Community Health, University of Milan, 20122 Milan, Italy	Geriatric Unit, Fondazione IRCCS Ca’ Granda Ospedale Maggiore Policlinico, 20122 Milan, Italy			beatrice.arosio@unimi.it
60	Asthana	Sanjay		Sanjay Asthana	ADGC	S.A.	Geriatric Research, Education and Clinical Center (GRECC), University of Wisconsin, Madison, Wisconsin, USA	Department of Medicine, University of Wisconsin, Madison, Wisconsin, USA	Wisconsin Alzheimer's Disease Research Center, Madison, Wisconsin, USA		sa@medicine.wisc.edu
61	Atwood	Craig	S.	Craig S. Atwood	ADGC	C.S.A.	Geriatric Research, Education and Clinical Center (GRECC), University of Wisconsin, Madison, Wisconsin, USA	Department of Medicine, University of Wisconsin, Madison, Wisconsin, USA;	Wisconsin Alzheimer's Disease Research Center, Madison, Wisconsin, USA		csa@medicine.wisc.edu
62	Avramidou	Despoina		Despoina Avramidou	GERAD/PERADES	D.A.	Aristotle University of Thessaloniki, Despere 3, Thessaloniki, 54621, Greece				Avramidoud@med.auth.gr
63	Ayres	Gayle		Gayle Ayres	ADGC	G.A.	Department of Neurology, University of Texas at Austin/Dell Medical School, Austin, Texas				na
64	Bacq	Delphine		Delphine Bacq	EADI	D.Bacq	Centre National de Recherche en Génomique Humaine (CNRGH), Institut de biologie François Jacob, CEA, Evry, France				bacq@cng.fr
65	Badarinarayan	Nandini		Nandini Badarinarayan	GERAD/PERADES	N.Badarinarayan	Division of Psychological Medicine and Clinial Neurosciences, MRC Centre for Neuropsychiatric Genetics and Genomics, Cardiff University, UK				badarinarayann@cf.ac.uk
66	Baldwin	Clinton	T.	Clinton T. Baldwin	ADGC	C.T.B.	Department of Medicine (Genetics Program), Boston University, Boston, Massachusetts, USA				cbaldwin@bu.edu
67	Barber	Robert	C.	Robert C. Barber	ADGC	R.B.	Department of Pharmacology and Neuroscience, University of North Texas Health Science Center, Fort Worth, Texas, USA				Robert.Barber@unthsc.edu
68	Barnes	Lisa	L.	Lisa L. Barnes	ADGC	L.L.B.	Department of Neurological Sciences, Rush University Medical Center, Chicago, Illinois, USA	Department of Behavioral Sciences, Rush University Medical Center, Chicago, Illinois, USA	Rush Alzheimer's Disease Center, Rush University Medical Center, Chicago, Illinois, USA		Lisa_L_Barnes@rush.edu
69	Bass	Nicholas	J.	Nicholas J. Bass	GERAD/PERADES	N.J.B.	Division of Psychiatry, University College London, UK				n.bass@ucl.ac.uk
70	Bayer	Anthony		Anthony Bayer	GERAD/PERADES	A.Bayer	Institute of Primary Care and Public Health, Cardiff University, Neuadd Meirionnydd, University Hospital of Wales, Heath Park, Cardiff UK				Bayer@cardiff.ac.uk
71	Beach	Thomas	G.	Thomas G. Beach	ADGC	T.G.B.	Civin Laboratory for Neuropathology, Banner Sun Health Research Institute, Phoenix, Arizona, USA				Thomas.Beach@bannerhealth.com
72	Becker	James	T.	James T. Becker	ADGC	J.T.B.	Departments of Psychiatry, Neurology, and Psychology, University of Pittsburgh School of Medicine, Pittsburgh, Pennsylvania, USA				beckerjt@upmc.edu
73	Beecham	Gary	W.	Gary W. Beecham	ADGC	G.W.B.	The John P. Hussman Institute for Human Genomics, University of Miami, Miami, Florida, USA				gbeecham@med.miami.edu
74	Beekly	Duane		Duane Beekly	ADGC	D.Beekly	National Alzheimer's Coordinating Center, University of Washington, Seattle, Washington, USA				beekly@u.washington.edu
75	Beiser	Alexa	S.	Alexa S. Beiser	CHARGE-FHS	A.S.B.	Department of Biostatistics, Boston University School of Public Health, Boston, MA, USA	Framingham Heart Study, Framingham, MA, USA			alexab@bu.edu
76	Benitez	Bruno		Bruno Benitez	ADGC	B.B.	Department of Psychiatry and Hope Center Program on Protein Aggregation and Neurodegeneration, Washington University School of Medicine, St. Louis, Missouri,				babenitez@wustl.edu
77	Bennett	David		David Bennett	ADGC	D.B.	Department of Neurological Sciences, Rush University Medical Center, Chicago, Illinois, USA	Rush Alzheimer's Disease Center, Rush University Medical Center, Chicago, Illinois, USA			dbennett@rush.edu
78	Ben-Shlomo	Yoav		Yoav Ben-Shlomo	GERAD/PERADES	Y.B.-S.	Population Health Sciences, Bristol Medical School, University of Bristol				y.ben-shlomo@bristol.ac.uk
79	Benussi	Luisa		Luisa Benussi	EADB		Molecular Markers Laboratory, IRCCS Istituto Centro San Giovanni di Dio Fatebenefratelli, Brescia				lbenussi@fatebenefratelli.eu
80	Berr	Claudine		Claudine Berr	EADI	C.Berr	INSERM U1061, La Colombière Hospital, Montpellier, France	Neuropsychiatry: Epidemiological and Clinical Research, Univ. Montpellier, Inserm, UMR 1061, Montpellier, France			claudine.berr@inserm.fr
81	Bertelson	John		John Bertelson	ADGC	J.B.	Department of Pyschiatry, University of Texas at Austin/Dell Medical School, Austin, Texas				john.bertelson@austin.utexas.edu
82	Bigio	Eileen	H.	Eileen H. Bigio	ADGC	E.B.	Department of Pathology, Northwestern University Feinberg School of Medicine, Chicago, Illinois, USA	Cognitive Neurology and Alzheimer's Disease Center, Northwestern University Feinberg School of Medicine, Chicago, Illinois, USA			e-bigio@northwestern.edu
83	Bird	Thomas	D.	Thomas D. Bird	ADGC	T.D.B.	VA Puget Sound Health Care System/GRECC, Seattle, Washington, USA	Department of Neurology, University of Washington, Seattle, Washington, USA			tomnroz@u.washington.edu
84	Bisceglio	Gina		Gina Bisceglio	GERAD/PERADES	G.B.	Department of Neuroscience, Mayo Clinic, Jacksonville Florida 32224				Bisceglio.Gina@mayo.edu
85	Blacker	Deborah		Deborah Blacker	ADGC	D. Blacker	Department of Epidemiology, Harvard School of Public Health, Boston, Massachusetts, USA	Department of Psychiatry, Massachusetts General Hospital/Harvard Medical School, Boston, Massachusetts, USA			blacker@psych.mgh.harvard.edu
86	Boada	Merce		Merce Boada	CHARGE-Fundacio	M.B.	Research center and Memory Clinic of Fundació ACE. Institut Català de Neurociències Aplicades-UIC				mboada@fundacioace.org
87	Boccardi	Virginia		Virginia Boccardi	GERAD/PERADES	V.B.	Section of Gerontology and Geriatrics, Department of Medicine, University of Perugia, Perugia, Italy				virginia.boccardi@unipg.it
88	Boeve	Bradley	F.	Bradley F. Boeve	ADGC	B.F.B.	Department of Neurology, Mayo Clinic, Rochester, Minnesota, USA				bboeve@mayo.edu
89	Boland	Anne		Anne Boland	EADI	A.Boland	Centre National de Recherche en Génomique Humaine (CNRGH), Institut de Biologie François Jacob, CEA, Université Paris-Saclay, F-91057, Evry, France				boland@cng.fr
90	Boland	Anne		Anne Boland	EADB		Université Paris-Saclay, CEA, Centre National de Recherche en Génomique Humaine, 91057, Evry, France				boland@cnrgh.fr
91	Bonuccelli	Ubaldo		Ubaldo Bonuccelli	GERAD/PERADES	U.B.	Department of Experimental and Clinical Medicine, Neurological Institute, University of Pisa, Italy				u.bonuccelli@med.unipi.it
92	Borroni	Barbara		Barbara Borroni	EADB		Department of Laboratory Diagnostics, III Laboratory of Analysis, Brescia Hospital, Brescia, Italy				bborroni@inwind.it
93	Bosco	Paola		Paola Bosco	EADI	P.Bosco	Instituto di Ricovero e Cura a Carattere Scientifico (IRCCS) Associazione Oasi Maria Santissima Srl, Troina, Italy				pbosco@fatebenefratelli.eu
94	Bossù	Paola		Paola Bossù	EADI	P.B.	Experimental Neuropsychobiology Laboratory, IRCCS Santa Lucia Foundation, Department of Clinical and Behavioral Neurology, Rome, Italy.				p.bossu@hsantalucia.it
95	Bowen	James	D.	James D. Bowen	ADGC	J.D.B.	Swedish Medical Center, Seattle, Washington, USA				James.Bowen@Swedish.org
96	Boxer	Adam		Adam Boxer	ADGC	A.Boxer	Department of Neurology, University of California San Francisco, San Francisco, California, USA				aboxer@memory.ucsf.edu
97	Bras	Jose		Jose Bras	GERAD/PERADES	J.B.	Department of Neurodegenerative Science, Van Andel Institute, Grand Rapids, Michigan, USA	Division of Psychiatry and Behavioral Medicine, Michigan State University College of Human Medicine, Grand Rapids, MI, USA			j.bras@ucl.ac.uk
98	Brayne	Carol		Carol Brayne	GERAD/PERADES	C.Brayne	Institute of Public Health, University of Cambridge, Cambridge, UK				carol.brayne@medschl.cam.ac.uk
99	Brewer	James		James Brewer	ADGC	J.B.B.	Department of Neurosciences, University of California San Diego, La Jolla, California,				jbrewer@ucsd.edu
100	Brice	Alexis		Alexis Brice	EADI	A.Brice	Inserm U1127, CNRS UMR7225, Sorbonne Universités, UPMC Univ Paris 06, UMR_S1127, Institut du Cerveau et de la Moelle épinière, F-75013, Paris, France	APHP, Department of genetics, Pitié-Salpêtrière Hospital, 75013, Paris, France			alexis.brice@upmc.fr
101	Brody	Jennifer	A.	Jennifer A. Brody	CHARGE-CHS	J.A.B.	Cardiovascular Health Research Unit, Department of Medicine, University of Washington, Seattle, WA, USA				jeco@uw.edu
102	Brown	Kristelle		Kristelle Brown	GERAD/PERADES	K.Brown	Institute of Genetics, Queens Medical Centre, University of Nottingham, Nottingham, UK				Kristelle.Brown@nottingham.ac.uk
103	Brundin	RoseMarie		RoseMarie Brundin	EADI	R.Brundin	15. Dept. of Public Health/Geriatrics, Uppsala University, Uppsala, Sweden				rosemarie.brundin@akademiska.se
104	Bruni	Amalia	C.	Amalia C. Bruni	GERAD/PERADES	A.C.B.	Regional Neurogenetic Centre (CRN), ASP Catanzaro, Lamezia Terme, Italy				bruni@arn.it
105	Bullido	María	J.	María J. Bullido	EADI	M.J.B.	IdiPAZ, Instituto de Investigación Sanitaria la Paz, Madrid, Spain	CIBERNED, Centro de Investigación Biomédica en Red de Enfermedades Neurodegenerativas, Instituto de Salud Carlos III, Madrid, Spain	Centro de Biologia Molecular Severo Ochoa (CSIC-UAM), Madrid, Spain		mjbullido@cbm.csic.es
106	Bullido	María	J.	María J. Bullido	EADB		Centro de Biología Molecular Severo Ochoa (UAM-CSIC)	CIBERNED, Network Center for Biomedical Research in Neurodegenerative Diseases, National Institute of Health Carlos III, Madrid, Spain	Instituto de Investigacion Sanitaria ‘Hospital la Paz’ (IdIPaz), Madrid, Spain	Universidad Autónoma de Madrid, Madrid, Spain	mjbullido@cbm.csic.es	91 1964567; C/ Nicolás Cabrera, 1. Cantoblanco 28049 Madrid
107	Burke	James	R.	James R. Burke	ADGC	J.R.B.	Department of Medicine, Duke University, Durham, North Carolina, USA				james.burke@duke.edu
108	Burns	Jeffrey	M.	Jeffrey M. Burns	ADGC	J.M.B.	University of Kansas Alzheimer’s Disease Center, University of Kansas Medical Center, Kansas City, Kansas, USA				jburns2@kumc.edu
109	Butkiewicz	Mariusz		Mariusz Butkiewicz	ADGC	M.Butkiewicz	Institute for Computational Biology, Department of Population & Quantitative Health Sciences, Case Western Reserve University, Cleveland, OH, USA				mbutkiewicz@geisinger.edu
110	Buxbaum	Joseph	D.	Joseph D. Buxbaum	ADGC	J.D.Buxbaum	Department of Genetics and Genomic Sciences, Mount Sinai School of Medicine, New York, New York, USA	Department of Neuroscience, Mount Sinai School of Medicine, New York, New York, USA	Department of Psychiatry, Mount Sinai School of Medicine, New York, New York, USA		joseph.buxbaum@mssm.edu
111	Caffarra	Paolo		Paolo Caffarra	EADI	P.C.	Section of Neuroscience, DIMEC-University of Parma-Italy	FERB-Alzheimer Center,Gazzaniga (Bergamo), Italy			paolo.caffarra@unipr.it
112	Caffarra	Paolo		Paolo Caffarra	EADB		Unit of Neurology, University of Parma and AOU, Parma, Italy				paolo.caffarra@unipr.it
113	Cairns	Nigel	J.	Nigel J. Cairns	ADGC	N.J.C.	Department of Pathology and Immunology, Washington University, St. Louis, Missouri, USA				cairnsn@neuro.wustl.edu
114	Caltagirone	Carlo		Carlo Caltagirone	GERAD/PERADES	C.Caltagirone	Neuropsychiatry Laboratory, IRCCS Santa Lucia Foundation, Department of Clinical and Behavioral Neurology, Rome, Italy				c.caltagirone@hsantalucia.it
115	Campion	Dominique		Dominique Campion	EADI	D.C.	11.Normandie Univ, UNIROUEN, Inserm U1245 and Rouen University Hospital, Department of Neurology, Department of Genetics and CNR-MAJ, F 76000, Normandy Center for Genomic and Personalized Medicine, Rouen, France				dominique.campion@univ-rouen.fr
116	Cantwell	Laura	B.	Laura B. Cantwell	ADGC	L.B.C.	Department of Pathology and Laboratory Medicine University of Pennsyvania , Philadelphia, PA, USA				lcant@pennmedicine.upenn.edu
117	Cao	Chuanhai		Chuanhai Cao	ADGC	C. Cao	USF Health Byrd Alzheimer's Institute, University of South Florida, Tampa, Florida, USA				ccao@health.usf.edu
118	Carlson	Christopher	S.	Christopher S. Carlson	ADGC	C.S.C.	Fred Hutchinson Cancer Research Center, Seattle, Washington, USA				ccarlson@fhcrc.org
119	Carlsson	Cynthia	M.	Cynthia M. Carlsson	ADGC	C.M.C.	Wisconsin Alzheimer's Disease Research Center, Madison, Wisconsin, USA	Department of Medicine, University of Wisconsin, Madison, Wisconsin, USA			cmc@medicine.wisc.edu
120	Carney	Regina	M.	Regina M. Carney	ADGC	R.M.C.	Mental Health & Behavioral Science Service, Bruce W. Carter VA Medical Center, Miami, FL				rcarney2@med.miami.edu
121	Carracedo	Ángel		Ángel Carracedo	CHARGE	A.C.	Grupo de Medicina Xenomica, Universidade de Santiago de Compostela, Centro Nacional de Genotipado (CeGen-PRB2-ISCIII), CIBERER, 15782 Santiago de Compostela, Spain.				angel.carracedo@usc.es
122	Carrasquillo	Minerva	M.	Minerva M. Carrasquillo	ADGC	M.M.C	Department of Neuroscience, Mayo Clinic, Jacksonville, Florida,				Carrasquillo.Minerva@mayo.edu
123	Carrasquillo	Minerva	M.	Minerva M. Carrasquillo	ADGC - GERAD/PERADES	M.M.C.	Department of Neuroscience, Mayo Clinic, Jacksonville, Florida, USA				Carrasquillo.Minerva@mayo.edu
124	Cecchetti	Roberta		Roberta Cecchetti	GERAD/PERADES	R.Cecchetti	Section of Gerontology and Geriatrics, Department of Medicine, University of Perugia, Perugia, Italy				cecchetti@unipg.it
125	CHARGE	CHARGE			CHARGE		Department of Biostatistics Boston University School of Public Health, Boston, MA, USA
126	Chasse	Scott		Scott Chasse	ADGC	S.C.	Department of Genetics, University of North Carolina Chapel Hill, Chapel Hill, North Carolina,				scott_chasse@med.unc.edu
127	Chesselet	Marie-Francoise		Marie-Francoise Chesselet	ADGC	M.-F.C.	Neurogenetics Program, University of California Los Angeles, Los Angeles, California,				mchesselet@mednet.ucla.edu
128	Chin	Nathaniel		Nathaniel Chin	ADGC	N.A.C.	Geriatric Research, Education and Clinical Center (GRECC), University of Wisconsin, Madison, Wisconsin,	Department of Medicine, University of Wisconsin, Madison, Wisconsin,			nachin@wisc.edu
129	Choi	Seung Hoan		Seung Hoan Choi	CHARGE-FHS	S.H.C.	Department of Biostatistics, Boston University School of Public Health, Boston, MA	Department of Biostatistics, Boston University School of Public Health, Boston, MA, USA			schoi@broadinstitute.org
130	Chui	Helena	C.	Helena C. Chui	ADGC	H.C.C.	Department of Neurology, University of Southern California, Los Angeles, California, USA				chui@usc.edu
131	Chung	Jaeyoon		Jaeyoon Chung	ADGC	J.C.	Medicine (Biomedical Genetics Section) Boston University School of Medicine, Boston, MA, US				jychung@bu.edu	new
132	Ciaramella	Antonio		Antonio Ciaramella	GERAD/PERADES	A.Ciaramella	Experimental Neuropsychobiology Laboratory, IRCCS Santa Lucia Foundation, Department of Clinical and Behavioral Neurology, Rome, Italy.				a.ciaramella@hsantalucia.it
133	Clarimon	Jordi		Jordi Clarimon	EADI	J.Clarimon	Memory Unit, Neurology Department and Sant Pau Biomedical Research Institute, Hospital de la Santa Creu i Sant Pau, Autonomous University Barcelona, Barcelona, Spain.	Center for Networking Biomedical Research in Neurodegenerative Diseases (CIBERNED), Madrid, Spain.			jclarimon@santpau.cat
134	Clarimon	Jordi		Jordi Clarimon	EADB	J.Clarimon	Department of Neurology, II B Sant Pau, Hospital de la Santa Creu i Sant Pau, Universitat Autònoma de Barcelona, Barcelona, Spain.	CIBERNED, Network Center for Biomedical Research in Neurodegenerative Diseases, National Institute of Health Carlos III, Madrid, Spain			JClarimon@santpau.cat
135	Clarke	Robert		Robert Clarke	GERAD/PERADES	R.C.	Oxford Healthy Aging Project (OHAP), Clinical Trial Service Unit, University of Oxford, Oxford, UK				robert.clarke@ndph.ox.ac.uk
136	Collinge	John		John Collinge	GERAD/PERADES	J.C.	MRC Prion Unit at UCL, Institute of Prion Diseases, University College London, London, UK				j.collinge@prion.ucl.ac.uk
137	Concari	Letizia		Letizia Concari	EADI	L.C.	Section of Neuroscience, DIMEC-University of Parma-Italy	FERB-Alzheimer Center,Gazzaniga (Bergamo), Italy			letizia.concari@unipr.it
138	Corcoran	Chris		Chris Corcoran	GERAD/PERADES	C.C.	Utah State University, Logan, Utah, USA				chris.corcoran@usu.edu
139	Coto	Eliecer		Eliecer Coto	EADI	E.C.	IdiPAZ, Instituto de Investigación Sanitaria la Paz, Spain				eliecer.coto@sespa.es
140	Craft	Suzanne		Suzanne Craft	ADGC	S.C.	Gerontology and Geriatric Medicine, Wake Forest University, Austin, Texas,				suzcraft@wakehealth.edu	New?
141	Craig	David		David Craig	GERAD/PERADES	D.Craig	Ageing Group, Centre for Public Health, School of Medicine, Dentistry and Biomedical Sciences, Queen's University Belfast, UK				d.craig@qub.ac.uk
142	Crane	Paul	K.	Paul K. Crane	ADGC	P.K.C.	Department of Medicine, University of Washington, Seattle, Washington, USA				pcrane@u.washington.edu
143	Cribbs	David	H.	David H. Cribbs	ADGC	D.H.C.	Department of Neurology, University of California Irvine, Irvine, California, USA				cribbs@uci.edu
144	Crocco	Elizabeth	A.	Elizabeth A. Crocco	ADGC	E.A.C.	Department of Psychiatry and Behavioral Sciences, Miller School of Medicine, University of Miami, Miami, Florida, USA				Ecrocco@med.miami.edu
145	Cruchaga	Carlos		Carlos Cruchaga	ADGC	C.Cruchaga	NeuroGenomics and Informatics Washington University, St. Louis, , US				cruchagac@wustl.edu	new
146	Cuccaro	Michael	L.	Michael L. Cuccaro	ADGC	M.L.C.	Dr. John T. Macdonald Foundation Department of Human Genetics, University of Miami, Miami, Florida, USA				mcuccaro@med.miami.edu
147	Cullum	Munro		Munro Cullum	ADGC	M.C.	Department of Psychiatry, University of Texas Southwestern Medical Center, Dallas, Texas,	Department of Surgery, University of Texas Southwestern Medical Center, Dallas, Texas,	Department of Clinical Sciences, University of Texas Southwestern Medical Center, Dallas, Texas,		munro.cullum@utsouthwestern.edu
148	Cupidi	Chiara		Chiara Cupidi	GERAD/PERADES	C.Cupidi	Regional Neurogenetic Centre (CRN), ASP Catanzaro, Lamezia Terme, Italy				chiaracupidi@gmail.com
149	Cupples	L. Adrienne		L. Adrienne Cupples	CHARGE-FHS	L.A.C.	Department of Biostatistics, Boston University School of Public Health, Boston, MA, USA	Framingham Heart Study, Framingham, MA, USA			adrienne@bu.edu
150	Cushion	Thomas	D.	Thomas D Cushion	GERAD/PERADES	T.D.C.	Division of Psychological Medicine and Clinial Neurosciences, MRC Centre for Neuropsychiatric Genetics and Genomics, Cardiff University, UK	UKDRI Cardiff, Cardiff University, Cardiff, UK.			cushiont@cf.ac.uk
151	Damotte	Vincent		Vincent Damotte	EADI	V.D.	Univ. Lille, Inserm, Centre Hosp. Univ Lille, Institut Pasteur de Lille, LabEx DISTALZ-UMR1167 - RID-AGE - Risk factors and molecular determinants of aging-related diseases, Epidemiology and Public Health Department, F-59000 Lille, France				vincent.damotte@pasteur-lille.fr
152	Daniele	Antonio		Antonio Daniele	EADB		Department of Neuroscience, Università Cattolica del Sacro Cuore, Rome, Italy.	Neurology Unit, IRCCS Fondazione Policlinico Universitario A. Gemelli, Rome, Italy.			antonio.daniele@rm.unicatt.it
153	Daniele	Antonio		Antonio Daniele	GERAD/PERADES	A.Daniele	Institute of Neurology, Catholic University of Sacred Hearth, Rome, Italy				A.DANIELE@ISTITUTOTUMORI.NA.IT
154	Daniilidou	Makrina		Makrina Daniilidou	GERAD/PERADES	M.Daniilidou	Department of Health Sciences, Psychiatry for the Elderly, University of Leicester, Leicester, United Kingdom				makrina.daniilidou@neuro.uu.se
155	Darby	Eveleen		Eveleen Darby	ADGC	E.D.	Alzheimer's Disease and Memory Disorders Center, Baylor College of Medicine, Houston, Texas,				darby@bcm.edu
156	Dartigues	Jean-Francois		Jean-Francois Dartigues	EADI	J.-F.D.	Memory Research and Resources Center, CMRR de Bordeaux, Bordeaux, France				Jean-Francois.Dartigues@isped.u-bordeaux2.fr
157	Davis	Barbara		Barbara Davis	ADGC	B.D.	Department of Clinical Sciences, University of Texas Southwestern Medical Center, Dallas, Texas, USA				babs@mail.utexas.edu
158	De Deyn	Peter	P.	Peter Paul De Deyn	EADI	P.D.D.	Institute Born-Bunge, University of Antwerp, Antwerp, Belgium; 12. Department of Neurology and Memory Clinic, Hospital Network Antwerp, Antwerp, Belgium				peter.dedeyn@uantwerpen.be
159	De Jager	Philip	L.	Philip L. De Jager	ADGC	P.L.D.J.	Center for Translational and Computational Neuroimmunology, Department of Neurology, Columbia University Medical Center, New York, New York, USA.				pld2115@cumc.columbia.edu
160	de Mendonça	Alexandre		Alexandre de Mendonça	EADB		Faculty of Medicine, University of Lisbon, Portugal				mendonca@fm.ul.pt
161	de Rojas	Itziar		Itziar de Rojas	CHARGE-Fundacio	I.dR.	Research center and Memory Clinic of Fundació ACE. Institut Català de Neurociències Aplicades-UIC				iderojas@fundacioace.com
162	Debette	Stéphanie		Stéphanie Debette	EADI	S.D.	University of Bordeaux, Neuroepidemiology, Bordeaux, France
163	Debette	Stéphanie		Stéphanie Debette	EADB		University Bordeaux, Inserm, Bordeaux Population Health Research Center, France	Department of Neurology, Bordeaux University Hospital, Bordeaux, France			stephanie.debette@u-bordeaux.fr
164	DeCarli	Charles	M.	Charles M. DeCarli	ADGC	C.DeCarli	Department of Neurology, University of California Davis, Sacramento, California, USA				charles.decarli@ucdmc.ucdavis.edu
165	Del Zompo	Maria		Maria Del Zompo	EADI	M.D.Z.	Section of Neuroscience and Clinical Pharmacology, Department of Biomedical Sciences, University of Cagliari, Cagliari, Italy				delzompo@unica.it
166	Deleuze	Jean-François		Jean-François Deleuze	EADI	J.-F.Deleuze	CEA / Institut de génomique, Centre National de Génotypage, F-91057 Evry France				deleuze@cng.fr
167	Deleuze	Jean-François		Jean-François Deleuze	EADB	J.-F.Deleuze	Université Paris-Saclay, CEA, Centre National de Recherche en Génomique Humaine, 91057, Evry, France				deleuze@cnrgh.fr
168	Deloukas	Panagiotis		Panagiotis Deloukas	GERAD/PERADES	P.D.	The Wellcome Trust Sanger Institute, Wellcome Trust Genome Campus, Hinxton, Cambridge, UK.				p.deloukas@qmul.ac.uk
169	Déniz-Naranjo	Maria Cándida		Maria Cándida Déniz-Naranjo	EADI	M.C.D.-N.	Department of Immunology, Hospital Universitario Dr. Negrin, Las Palmas de Gran Canaria, Spain				macadena71@hotmail.com
170	Denning	Nicola		Nicola Denning	GERAD/PERADES	N.D.	Division of Psychological Medicine and Clinial Neurosciences, MRC Centre for Neuropsychiatric Genetics and Genomics, Cardiff University, UK				DenningN@Cardiff.ac.uk
171	Deramecourt	Vincent		Vincent Deramecourt	EADI	V.Deramecourt	CHU Lille,Memory Center of Lille (Centre Mémoire de Ressources et de Recherche),France.				Vincent.DERAMECOURT@CHRU-LILLE.FR
172	DeStefano	Anita	L.	Anita L. DeStefano	CHARGE-FHS	A.L.D.	Framingham Heart Study, Framingham, MA, USA	Department of Biostatistics, Boston University School of Public Health, Boston, MA, USA			adestef@bu.edu
173	DeToledo	John		John DeToledo	ADGC	J.C.D.	Departments of Neurology, Pharmacology & Neuroscience, Texas Tech University Health Science Center, Lubbock, Texas,				john.detoledo@ttuhsc.edu
174	Dichgans	Martin		Martin Dichgans	EADB		Institute for Stroke and Dementia Research (ISD), University Hospital, LMU Munich, Munich, Germany.	German Center for Neurodegenerative Diseases (DZNE), Munich, Germany	Munich Cluster for Systems Neurology (SyNergy), Munich, Germany		martin.dichgans@med.uni-muenchen.de	Feodor-Lynen-Strasse 17, 81377 Munich, Germany
175	Dichgans	Martin		Martin Dichgans	GERAD/PERADES	M.Dichgans	Institute for Stroke and Dementia Research, Klinikum der Universität München, Munich, Germany	German Center for Neurodegenerative Diseases (DZNE, Munich), Munich, 80336, Germany			martin.dichgans@dzne.de
176	Dick	Malcolm		Malcolm Dick	ADGC	M.Dick	Institute for Memory Impairments and Neurological Disorders, University of California Irvine, Irvine, California, USA				mcdick@uci.edu
177	Dickson	Dennis	W.	Dennis W. Dickson	ADGC	D.W.D.	Department of Neuroscience, Mayo Clinic, Jacksonville, Florida, USA				Dickson.Dennis@mayo.edu
178	Diez-Fairen	Monica		Monica Diez-Fairen	GERAD/PERADES	M.D.-F.	Fundació per la Recerca Biomèdica i Social Mútua Terrassa, Terrassa, Barcelona, Spain.	Memory Disorders Unit, Department of Neurology, Hospital Universitari Mutua de Terrassa, Terrassa, Barcelona, Spain.
179	Dombroski	Beth	A.	Beth A. Dombroski	ADGC	B.A.D.	Penn Neurodegeneration Genomics Center, Department of Pathology and Laboratory Medicine, University of Pennsylvania Perelman School of Medicine, Philadelphia, Pennsylvania, USA				dombrosk@mail.med.upenn.edu
180	Doody	Rachelle	S.	Rachelle S. Doody	ADGC	R.S. Doody	Alzheimer's Disease and Memory Disorders Center, Baylor College of Medicine, Houston, Texas, USA				rdoody@bcm.tmc.edu
181	Drichel	Dmitriy		Dmitriy Drichel	GERAD/PERADES	D.Drichel	Cologne Center for Genomics, University of Cologne, Cologne, Germany				ddrichel@uni-koeln.de
182	Duara	Ranjan		Ranjan Duara	ADGC	R.D.	Wien Center for Alzheimer's Disease and Memory Disorders, Mount Sinai Medical Center, Miami Beach, Florida, USA				duara@msmc.com
183	Dubois	Bruno		Bruno Dubois	EADI	B.D.	Institut de la Mémoire et de la Maladie d'Alzheimer (IM2A), Département de Neurologie, Hôpital de la Pitié-Salpêtrière, AP-HP, Paris, France	Institut des Neurosciences Translationnelles de Paris (IHU-A-ICM), Institut du Cerveau et de la Moelle Epinière (ICM), Paris, France	INSERM, CNRS, UMR-S975, Institut du Cerveau et de la Moelle Epinière (ICM), Paris, France	Sorbonne Universités, Université Pierre et Marie Curie, Hôpital de la Pitié-Salpêtrière, AP-HP, Paris, France	bruno.dubois@psl.aphp.fr
184	Dufouil	Carole		Carole Dufouil	EADI	C.Dufouil	University of Bordeaux, Neuroepidemiology, UMR897, Bordeaux, France	INSERM, Neuroepidemiology, UMR897, Bordeaux, France.			carole.dufouil@isped.u-bordeaux2.fr
185	Dufouil	Carole		Carole Dufouil	EADB	C.Dufouil	Inserm, Bordeaux Population Health Research Center, UMR 1219, Univ. Bordeaux, ISPED, CIC 1401-EC, Univ Bordeaux,Bordeaux, France	CHU de Bordeaux, Pole santé publique, Bordeaux, France			carole.dufouil@u-bordeaux.fr
186	Düzel	Emrah		Emrah Düzel	EADB		German Center for Neurodegenerative Diseases (DZNE), Magdeburg, Germany	Institute of Cognitive Neurology and Dementia Research (IKND), Otto-von-Guericke University, Magdeburg, Germany			emrah.duezel@dzne.de	Leipziger Str. 44, 39120 Magdeburg
187	EADI	EADI		EADI	EADI
188	Engelborghs	Sebastiaan		Sebastiaan Engelborghs	EADI	S.E.	Institute Born-Bunge, University of Antwerp, Antwerp, Belgium	Department of Neurology and Memory Clinic, Hospital Network Antwerp, Antwerp, Belgium			Sebastiaan.Engelborghs@ua.ac.be
189	Epelbaum	Jacques		Jacques Epelbaum	EADI	J.E.	UMR 894, Center for Psychiatry and Neuroscience, INSERM, Université Paris Descartes, F-75000 Paris , France				jacques.epelbaum@inserm.fr
190	Ertekin-Taner	NIlüfer		NIlüfer Ertekin-Taner	ADGC	N.E.-T.	Department of Neuroscience, Mayo Clinic, Jacksonville, Florida, USA	Department of Neurology, Mayo Clinic, Jacksonville, Florida, USA			Taner.Nilufer@mayo.edu
191	Escott-Price	Valentina		Valentina Escott-Price	GERAD/PERADES	V.E.-P.	Division of Psychological Medicine and Clinial Neurosciences, MRC Centre for Neuropsychiatric Genetics and Genomics, Cardiff University, UK	Dementia Research Institute Cardiff University, UKDRI Cardiff, Cardiff University, Cardiff, UK.			EscottPriceV@Cardiff.ac.uk
192	Evans	Denis	A.	Denis A. Evans	ADGC	D.A.E.	Rush Institute for Healthy Aging, Department of Internal Medicine, Rush University Medical Center, Chicago, Illinois, USA				denis_evans@rsh.net
193	Faber	Kelley	M.	Kelley M. Faber	ADGC	K.M.F.	Department of Medical and Molecular Genetics, Indiana University, Indianapolis, Indiana, USA				kelfaber@iupui.edu
194	Fairchild	Thomas	J.	Thomas J. Fairchild	ADGC	T.J.F.	Office of Strategy and Measurement, University of North Texas Health Science Center, Fort Worth, Texas, USA				tfairchi@hsc.unt.edu
195	Fallon	Kenneth	B.	Kenneth B. Fallon	ADGC	K.B.F.	Department of Pathology, University of Alabama at Birmingham, Birmingham, Alabama, USA				kefallon@uab.edu
196	Fardo	David	W.	David W. Fardo	ADGC	D.W.F.	Sanders-Brown Center on Aging, Department of Biostatistics, University of Kentucky, Lexington, Kentucky, USA				david.fardo@uky.edu
197	Farlow	Martin	R.	Martin R. Farlow	ADGC	M.R.F.	Department of Neurology, Indiana University, Indianapolis, Indiana, USA				mfarlow@iupui.edu
198	Fernandez-Hernandez	Victoria		Victoria Fernandez-Hernandez	ADGC	V.F.-H.	Department of Psychiatry and Hope Center Program on Protein Aggregation and Neurodegeneration, Washington University School of Medicine, St. Louis, Missouri,				fernandezv@wustl.edu
199	Ferris	Steven		Steven Ferris	ADGC	S.F.	Department of Psychiatry, New York University, New York, New York, USA				steven.ferris@med.nyu.edu
200	Feulner	Thomas		Thomas Feulner	GERAD/PERADES	T.F.	Department of Psychaitry, University Hospital, Saarland, Germany				Thomas.Feulner@uniklinikum-saarland.de	could not be delivered
201	Fievet	Nathalie		Nathalie Fievet	EADI	N.F.	Univ. Lille, Inserm, Centre Hosp. Univ Lille, Institut Pasteur de Lille, LabEx DISTALZ-UMR1167 - RID-AGE - Risk factors and molecular determinants of aging-related diseases, Epidemiology and Public Health Department, F-59000 Lille, France				nathalie.fievet@pasteur-lille.fr
202	Fin	Bertrand		Bertrand Fin	EADI	B.F.	Centre National de Recherche en Génomique Humaine (CNRGH), Institut de biologie François Jacob, CEA, Evry, France				fin@cng.fr
203	Fisher	Elizabeth		Elizabeth Fisher	GERAD/PERADES	E.F.	Department of Neurodegenerative Disease, UCL Institute of Neurology, London, UK				elizabeth.fisher@ucl.ac.uk
204	Fitzpatrick	Annette	L.	Annette L. Fitzpatrick	CHARGE-CHS	A.L.F.	Department of Family Medicine, University of Washington, Seattle, WA, USA	Department of Epidemiology, University of Washington, Seattle, WA, USA			fitzpal@uw.edu
205	Fongang	Bernard		Bernard Fongang	CHARGE		Glenn Biggs Institute for Alzheimer's and Neurodegenerative Diseases University of Texas Health Science Center at San Antonio, San Antonio, Texas, USA	Department of Biochemistry and Structural Biology University of Texas Health Science Center at San Antonio, San Antonio, Texas, USA			fongang@uthscsa.edu
206	Foroud	Tatiana	M.	Tatiana M. Foroud	ADGC	T.M.F.	Department of Medical and Molecular Genetics, Indiana University, Indianapolis, Indiana, USA				tforoud@iupui.edu
207	Fox	Nick	C.	Nick C. Fox	GERAD/PERADES	N.C.F.	Dementia Research Centre, Department of Neurodegenerative Disease, UCL Institute of Neurology, London, UK				nfox@dementia.ion.ucl.ac.uk
208	Fratiglioni	Laura		Laura Fratiglioni	EADI	L.Fratiglioni	Institute of Clinical Medicine - Neurology, University of Eastern Finland, FIN-70211, Kuopio, Finland	Department of Neurology, Kuopio University Hospital, FIN-70211 Kuopio, Finland			Laura.Fratiglioni@ki.se
209	Frikke-Schmidt	Ruth		Ruth Frikke-Schmidt	EADB		Department of Clinical Biochemistry, Rigshospitalet, Copenhagen, Denmark	Department of Clinical Medicine, University of Copenhagen, Copenhagen, Denmark			boerge.nordestgaard@regionh.dk
210	Frisardi	Vincenza		Vincenza Frisardi	EADI	V.Frisardi	Departement of Geriatrics,Center for Aging Brain ,University of Bari, Bari, Italy				vincenza.frisardi@uniba.it
211	Frizatti	Aura		Aura Frizatti	GERAD/PERADES	A.F.	Division of Psychological Medicine and Clinial Neurosciences, MRC Centre for Neuropsychiatric Genetics and Genomics, Cardiff University, UK				FrizzatiA@cardiff.ac.uk
212	Frölich	Lutz		Lutz Frölich	GERAD/PERADES	L.F.	Central Institute of Mental Health, Medical Faculty Mannheim, University of Heidelberg, Germany.				lutz.froelich@zi-mannheim.de
213	Frosch	Matthew	P.	Matthew P. Frosch	ADGC	M.P.F.	C.S. Kubik Laboratory for Neuropathology, Massachusetts General Hospital, Charlestown, Massachusetts, USA				matthew_frosch@hms.harvard.edu
214	Galasko	Douglas	R.	Douglas R. Galasko	ADGC	D.R.G.	Department of Neurosciences, University of California San Diego, La Jolla, California, USA				dgalasko@ucsd.edu
215	Galimberti	Daniela		Daniela Galimberti	EADB	D.Galimberti	Neurodegenerative Diseases Unit, Fondazione IRCCS Ca’ Granda, Ospedale Policlinico, Milan, IT	Department of Biomedical, Surgical and Dental Sciences, University of Milan, Milan, Italy	Department of Pathophysiology and Transplantation, University of Milan, Milan, Italy	Fondazione Ca’ Granda, IRCCS Ospedale Policlinico, Milan, Italy	daniela.galimberti@unimi.it
216	Galimberti	Daniela		Daniela Galimberti	GERAD/PERADES	D.Galimberti	Neurodegenerative Diseases Unit, Fondazione IRCCS Ca’ Granda, Ospedale Policlinico, Milan, IT	Department of Biomedical, Surgical and Dental Sciences, University of Milan, Milan, Italy	Department of Pathophysiology and Transplantation, University of Milan, Milan, Italy	Fondazione Ca’ Granda, IRCCS Ospedale Policlinico, Milan, Italy	daniela.galimberti@unimi.it
217	Gallacher	John		John Gallacher	GERAD/PERADES	J.G.	Institute of Primary Care and Public Health, Cardiff University, Neuadd Meirionnydd, University Hospital of Wales, Heath Park, Cardiff UK				john.gallacher@psych.ox.ac.uk
218	Gallo	Maura		Maura Gallo	GERAD/PERADES	M.G.	Regional Neurogenetic Centre (CRN), ASP Catanzaro, Lamezia Terme, Italy				mauro-80@libero.it
219	Gamboa	Adriana		Adriana Gamboa	ADGC	A.G.	Department of Health Behavior and Health Systems, University of North Texas Health Science Center, Fort Worth, Texas,	Health Management and Policy Department, School of Public Health, University of North Texas Health Science Center, Fort Worth, Texas,			na
220	Garnier	Jean-Guillaume		Jean-Guillaume Garnier	EADI	J.-G.G.	Centre National de Génotypage, Institut de Génomique, CEA, Evry, France				garnier@cng.fr
221	Garzia	Fabienne		Fabienne Garzia	EADI	F.G.	Centre National de Recherche en Génomique Humaine (CNRGH), Institut de biologie François Jacob, CEA, Evry, France				garzia@cng.fr
222	Gearing	Marla		Marla Gearing	ADGC	M.Gearing	Department of Pathology and Laboratory Medicine, Emory University, Atlanta, Georgia, USA	Emory Alzheimer's Disease Center, Emory University, Atlanta, Georgia, USA			mgearin@emory.edu
223	GERAD	GERAD		GERAD/PAREDES	GERAD/PERADES
224	Germanou	Antonia		Antonia Germanou	GERAD/PERADES	A.G.	Aristotle University of Thessaloniki, Despere 3, Thessaloniki, 54621, Greece				germanoua@med.auth.gr
225	Gerrish	Amy		Amy Gerrish	GERAD/PERADES	A.Gerrish	Dementia Research Centre, Department of Neurodegenerative Disease, UCL Institute of Neurology, London, UK				Amy.Gerrish@bwnft.nhs.uk
226	Geschwind	Daniel	H.	Daniel H. Geschwind	ADGC	D.H.G.	Neurogenetics Program, University of California Los Angeles, Los Angeles, California, USA				dhg@ucla.edu
227	Ghetti	Bernardino		Bernardino Ghetti	ADGC	B.Ghetti	Department of Pathology and Laboratory Medicine, Indiana University, Indianapolis, Indiana, USA				bghetti@iupui.edu
228	Giedraitis	Vilmantas		Vilmantas Giedraitis	EADI	V.Giedraitis	Dept. of Public Health/Geriatrics, Uppsala University, Uppsala, Sweden				Vilmantas.Giedraitis@pubcare.uu.se
229	Giegling	Ina		Ina Giegling	GERAD/PERADES	I.G.	Department of Psychiatry, Martin-Luther-University Halle-Wittenberg, Halle, Germany				ina.giegling@leine-solling.de
230	Gilbert	John	R.	John R. Gilbert	ADGC	J.R.G.	The John P. Hussman Institute for Human Genomics, University of Miami, Miami, Florida, USA	Dr. John T. Macdonald Foundation Department of Human Genetics, University of Miami, Miami, Florida, USA			jgilbert@med.miami.edu
231	Gill	Michael		Michael Gill	GERAD/PERADES	M.Gill	Mercer's Institute for Research on Ageing, St James' Hospital, Dublin 8	James Hospital and Trinity College, Dublin, Ireland			mgill@tcd.ie
232	Gkatzima	Olymbia		Olymbia Gkatzima	GERAD/PERADES	O.G.	Aristotle University of Thessaloniki, Despere 3, Thessaloniki, 54621, Greece				Gkatzimao@med.auth.gr
233	Goate	Alison	M.	Alison M. Goate	ADGC	A.M.G.	Dept. of Genetics and Genomic Sciences, Ronald M. Loeb Center for Alzheimer's disease Icahn School of Medicine at Mount Sinai, New York, NY, USA				alison.goate@mssm.edu
234	Goldhardt	Oliver		Oliver Goldhardt	EADB		Technical University of Munich, School of Medicine, Klinikum rechts der Isar, Department of Psychiatry and Psychotherapy, Munich , Germany				oliver.goldhardt@tum.de	498941404201; Ismaninger Str. 22, 81675 Munich, Germany
235	Grabowski	Thomas		Thomas Grabowski	ADGC	T.G.	Department of Neurology, University of Washington, Seattle, Washington,	Deparment of Radiology, University of Washington, Seattle, Washington,			tgrabow@uw.edu
236	Graff	Caroline		Caroline Graff	EADI	C.G.	Theme Aging, Genetics Unit, Karolinska University Hospital Huddinge, S-14186 Stockholm;	Karolinska Institutet, Dept Neurobiology, Care Sciences and Society, Alzheimer Research Center, Novum floor 5, S-141 57 Huddinge, Sweden			Caroline.Graff@ki.se
237	Graff	Caroline		Caroline Graff	EADB	C.G.	Unit for Hereditary Dementias, Theme Aging, Karolinska University Hospital-Solna, 171 64 Stockholm Sweden				caroline.graff@ki.se
238	Graff-Radford	Neill	R.	Neill R. Graff-Radford	ADGC - GERAD/PERADES	N.R.G.-R.	Department of Neuroscience, Mayo Clinic, Jacksonville, Florida, 32224, USA				graffradford.neill@mayo.edu
239	Graff-Radford	Neill	R.	Neill R. Graff-Radford	ADGC	N.R.G.-R.	Department of Neuroscience, Mayo Clinic, Jacksonville, Florida,	Department of Neurology, Mayo Clinic, Jacksonville, Florida,			graffradford.neill@mayo.edu
240	Green	Robert	C.	Robert C. Green	ADGC	R.C.G.	Division of Genetics, Department of Medicine and Partners Center for Personalized Genetic Medicine, Brigham and Women's Hospital and Harvard Medical School, Boston, Massachusetts, USA				rcgreen@genetics.med.harvard.edu	permanent fatal error
241	Growdon	John	H.	John H. Growdon	ADGC	J.H.G.	Department of Neurology, Massachusetts General Hospital/Harvard Medical School, Boston, Massachusetts, USA				Growdon@helix.MGH.harvard.edu
242	Grozeva	Detelina		Detelina Grozeva	GERAD/PERADES	D.G.	Division of Psychological Medicine and Clinial Neurosciences, MRC Centre for Neuropsychiatric Genetics and Genomics, Cardiff University, UK				GrozevaD@cardiff.ac.uk
243	Grünblatt	Edna		Edna Grünblatt	EADB		Department of Child and Adolescent Psychiatry and Psychotherapy, University Hospital of Psychiatry Zurich, University of Zurich, Zurich, Switzerland	Neuroscience Center Zurich, University of Zurich and ETH Zurich, Switzerland	Zurich Center for Integrative Human Physiology, University of Zurich, Switzerland		edna.gruenblatt@kjpd.uzh.ch	+41-(0)43 5564039; Wagistrasse 12, CH-8952 Schlieren
244	Gu	Wei		Wei Gu	GERAD/PERADES	W.G.	Department of Psychiatry and Psychotherapy, University Hospital, Saarland, Germany				w.gu@bioinformatik.uni-saarland.de
245	Guerreiro	Rita		Rita Guerreiro	GERAD/PERADES	R.Guerreiro	Department of Neurodegenerative Science, Van Andel Institute, Grand Rapids, Michigan, USA	Division of Psychiatry and Behavioral Medicine, Michigan State University College of Human Medicine, Grand Rapids, MI, USA			r.guerreiro@ucl.ac.uk
246	Gwilliam	Rhian		Rhian Gwilliam	GERAD/PERADES	R.G.	The Wellcome Trust Sanger Institute, Wellcome Trust Genome Campus, Hinxton, Cambridge, UK.				Rhian.Gwilliam@lgcgroup.com
247	Haapasalo	Annakaisa		Annakaisa Haapasalo	EADI	A.Haapasalo	A.I. Virtanen Institute for Molecular Sciences, University of Eastern Finland, Kuopio 70211, Finland				annakaisa.haapasalo@uef.fi
248	Hakonarson	Hakon		Hakon Hakonarson	ADGC	H.H.	Center for Applied Genomics, Children's Hospital of Philadelphia and Division of Human Genetics, Department of Pediatrics, The Perelman School of Medicine, University of Pennsylvania, Philadelphia, Pennsylvania, USA.				hakonarson@chop.edu
249	Hall	James		James Hall	ADGC	J.Hall	Department of Health Behavior and Health Systems, University of North Texas Health Science Center, Fort Worth, Texas,				James.Hall@unthsc.edu
250	Hamilton	Ronald	L.	Ronald L. Hamilton	ADGC	R.H.	Department of Pathology (Neuropathology), University of Pittsburgh, Pittsburgh, Pennsylvania, USA				hamiltonrl@upmc.edu
251	Hampel	Harald		Harald Hampel	GERAD/PERADES	H.Hampel	AXA Research Fund & UPMC Chair, Paris, France	Sorbonne University, GRC n° 21, Alzheimer Precision Medicine (APM), AP-HP, Pitié-Salpêtrière Hospital, Boulevard de l'hôpital, F-75013, Paris, France	Brain & Spine Institute (ICM), INSERM U 1127, CNRS UMR 7225, Boulevard de l'hôpital, F-75013, Paris, France	Institute of Memory and Alzheimer's Disease (IM2A), Department of Neurology, Pitié-Salpêtrière Hospital, AP-HP, Boulevard de l'hôpital, F-75013, Paris, France	harald.hampel@med.uni-muenchen.de
252	Hannequin	Didier		Didier Hannequin	EADI	D.H.	Normandie Univ, UNIROUEN, Inserm U1245 and Rouen University Hospital, Department of Neurology, Department of Genetics and CNR-MAJ, F 76000, Normandy Center for Genomic and Personalized Medicine, Rouen, France				Didier.Hannequin@chu-rouen.fr
253	Hanon	Olivier		Olivier Hanon	EADI	O.H.	University Paris Descartes, EA 4468, AP-HP, Hôpital Broca, Geriatrics Department, Paris, France.				Olivier.hanon@brc.aphp.fr
254	Hanon	Olivier		Olivier Hanon	EADB		Université de Paris, EA 4468, APHP, Hôpital Broca, Paris, France				olivier.hanon@aphp.fr
255	Harari	Oscar		Oscar Harari	ADGC	O.H.	Psychiatry Washington University in St. Louis, St Louis, Missouri, USA				harario@wustl.edu	new
256	Hardy	John		John Hardy	ADGC	J.H.	Institute of Neurology, University College London, Queen Square, London, United Kingdom,	Department of Molecular Neuroscience, UCL, Institute of Neurology, London, UK			j.hardy@ion.ucl.ac.uk
257	Hardy	John		John Hardy	GERAD/PERADES	J.H.	Institute of Neurology, University College London, Queen Square, London, United Kingdom,	Department of Molecular Neuroscience, UCL, Institute of Neurology, London, UK			j.hardy@ion.ucl.ac.uk
258	Harold	Denise		Denise Harold	GERAD/PERADES	D.Harold	School of Biotechnology, Dublin City University, Dublin, Ireland				denise.harold@dcu.ie
259	Harrell	Lindy	E.	Lindy E. Harrell	ADGC	L.E.H	Department of Neurology, University of Alabama at Birmingham, Birmingham, Alabama, USA				lharrell@uab.edu
260	Hartmann	Annette	M.	Annette M Hartmann	GERAD/PERADES	A.M.H.	Department of Psychiatry, Martin-Luther-University Halle-Wittenberg, Halle, Germany				annette.hartmann@leine-solling.de
261	Hausner	Lucrezia		Lucrezia Hausner	EADB		Department of Geriatric Psychiatry, Central Institute for Mental Health Mannheim, Faculty Mannheim, University of Heidelberg, Germany				lucrezia.hausner@zi-mannheim.de	4962117033306; Quadrat I 5, 68159 Mannheim, Germany
262	Head	Elizabeth		Elizabeth Head	ADGC	E.H.	Department of Pathology and Laboratory Medicine, University of California Irvine, Irvine, California,				dsultzer@uci.edu
263	Helisalmi	Seppo		Seppo Helisalmi	EADI	S.Helisalmi	Institute of Clinical Medicine - Neurology, University of Eastern Finland, FIN-70211, Kuopio, Finland	Department of Neurology, Kuopio University Hospital, FIN-70211 Kuopio, Finland			seppo.helisalmi@uef.fi
264	Henderson	Victor		Victor Henderson	ADGC	V.H.	Department of Epidemiology and Population Health, Stanford University, Stanford, California	Department of Neurology & Neurological Sciences, Stanford University, Stanford, California			vhenderson@stanford.edu
265	Hernandez	Michelle		Michelle Hernandez	ADGC	M.H.	Departments of Neurology, Pharmacology & Neuroscience, Texas Tech University Health Science Center, Lubbock, Texas, USA				na
266	Hernández	Isabel		Isabel Hernández	CHARGE-Fundacio	I.Hernández	Research center and Memory Clinic of Fundació ACE. Institut Català de Neurociències Aplicades-UIC				ihernandez@fundacioace.org
267	Heun	Reinhard		Reinhard Heun	GERAD/PERADES	R.Heun	Department of Psychiatry and Psychotherapy, University of Bonn, 53127, Bonn, Germany				heun@gmx.com
268	Heuser	Isabella		Isabella Heuser	GERAD/PERADES	I.H.	Department of Psychiatry and Psychotherapy, Charité Berlin, Germany				Isabella.Heuser@charite.de
269	Hiltunen	Mikko		Mikko Hiltunen	EADI	M.Hiltunen	Institute of Clinical Medicine - Neurology, University of Eastern Finland, FIN-70211, Kuopio, Finland; 6. Department of Neurology, Kuopio University Hospital, FIN-70211 Kuopio, Finland				mikko.hiltunen@uef.fi
270	Hiltunen	Mikko		Mikko Hiltunen	EADB		Institute of Biomedicine, University of Eastern Finland, Finland				mikko.hiltunen@uef.fi
271	Himali	Jayanadra	J.	Jayanadra J. Himali	CHARGE-FHS	J.J.H.	Framingham Heart Study, Framingham, MA, USA	Boston University School of Medicine, Boston, MA, USA			jhimali@bu.edu
272	Hodges	Angela		Angela Hodges	GERAD/PERADES	A.H.	Department of Old Age Psychiatry, Institute of Psychiatry, Psychology and Neuroscience, Kings College London, London UK				angela.hodges@kcl.ac.uk
273	Hofer	Edith		Edith Hofer	CHARGE-ASPS	E.H.	Icelandic Heart Association, Kopavogur, , Iceland				edith.hofer@medunigraz.at
274	Hoffmann	Per		Per Hoffmann	GERAD/PERADES	P.Hoffman	Institute of Human Genetics, University of Bonn, Bonn, Germany	Department of Genomics, Life & Brain Center, University of Bonn, 53127, Bonn, Germany; 21	Division of Medical Genetics, University Hospital and Department of Biomedicine, University of Basel, CH-4058, Basel, Switzerland		per.hoffmann@unibas.ch
275	Hollingworth	Paul		Paul Hollingworth	GERAD/PERADES	P.Hollingworth	Division of Psychological Medicine and Clinial Neurosciences, MRC Centre for Neuropsychiatric Genetics and Genomics, Cardiff University, UK				hollingworthp@cardiff.ac.uk
276	Holmes	Clive		Clive Holmes	GERAD/PERADES	C.Holmes	Division of Clinical Neurosciences, School of Medicine, University of Southampton, Southampton, UK				C.Holmes@soton.ac.uk
277	Holstege	Henne		Henne Holstege	EADB		Alzheimer Center Amsterdam, Department of Neurology, Amsterdam Neuroscience, Vrije Universiteit Amsterdam, Amsterdam UMC, Amsterdam, The Netherlands	Department of Clinical Genetics, VU University Medical Centre, Amsterdam, The Netherlands			h.holstege@amsterdamumc.nl
278	Honig	Lawrence	S.	Lawrence S. Honig	ADGC	L.S.H.	Taub Institute on Alzheimer's Disease and the Aging Brain, Department of Neurology, Columbia University, New York, New York, USA				LH456@COLUMBIA.EDU
279	Hooper	Nigel	M.	Nigel M. Hooper	GERAD/PERADES	N.M.H.	Division of Neuroscience and Experimental Psychology, School of Biological Sciences, Faculty of Biology, Medicine and Health, University of Manchester, Manchester Academic Health Science Centre, Manchester M13 9PT, UK				nigel.hooper@manchester.ac.uk
280	Hort	Jakub		Jakub Hort	EADB		Memory Clinic, Department of Neurology, Charles University, 2nd Faculty of Medicine and Motol University Hospital, Czech Republic	International Clinical Research Center, St. Anne’s University Hospital Brno, Brno, Czech Republic			jakub.hort@gmail.com
281	Huebinger	Ryan	M.	Ryan M. Huebinger	ADGC	R.M.H.	Department of Surgery, University of Texas Southwestern Medical Center, Dallas, Texas, USA				ryan.huebinger@utsouthwestern.edu
282	Huentelman	Matthew	J.	Matthew J. Huentelman	ADGC	M.J.H.	Neurogenomics Division, Translational Genomics Research Institute, Phoenix, Arizona, USA				mhuentelman@tgen.org
283	Hughes	Joseph	T.	Joseph T Hughes	GERAD/PERADES	J.T.H.	Department of Basic and Clinical Neuroscience, Institute of Psychiatry, Psychology and Neuroscience, Kings College London, London UK				joseph.hughes@kcl.ac.uk
284	Hulette	Christine	M.	Christine M. Hulette	ADGC	C.M.H.	Department of Pathology, Duke University, Durham, North Carolina, USA				hulet001@mc.duke.edu
285	Hüll	Michael		Michael Hüll	GERAD/PERADES	M.Hull	Department of Psychiatry, University of Freiburg, Freiburg, Germany (M.H.)				m.huell@zfp-emmendingen.de
286	Hyman	Bradley	T.	Bradley T. Hyman	ADGC	B.T.H.	Department of Neurology, Massachusetts General Hospital/Harvard Medical School, Boston, Massachusetts, USA				b_hyman@helix.mgh.harvard.edu
287	Hynan	Linda		Linda Hynan	ADGC	L.H.	Department of Clinical Sciences, University of Texas Southwestern Medical Center, Dallas, Texas,				linda.hynan@utsouthwestern.edu
288	Ibanez	Laura		Laura Ibanez	ADGC	L.I.	Department of Psychiatry and Hope Center Program on Protein Aggregation and Neurodegeneration, Washington University School of Medicine, St. Louis, Missouri,				ibanezl@wustl.edu
289	Ikram	M. Arfan		M. Arfan Ikram	CHARGE-RS	M.A.I.	Department of Epidemiology, Erasmus Medical Center, Rotterdam, The Netherlands	Department of Neurology, Erasmus MC University Medical Center, Rotterdam, The Netherlands	Departments of Radiology, Erasmus MC University Medical Center, Rotterdam, The Netherlands		m.a.ikram@erasmusmc.nl
290	Ingelsson	Martin		Martin Ingelsson	EADI	M.Ingelsson	Dept. of Public Health/Geriatrics, Uppsala University, Uppsala, Sweden				martin.ingelsson@pubcare.uu.se
291	Ingelsson	Martin		Martin Ingelsson	EADB		Dept.of Public Health and Carins Sciences / Geriatrics, Uppsala University				martin.ingelsson@pubcare.uu.se
292	Jansen	Iris		Iris Jansen	EADB		Alzheimer Center Amsterdam, Department of Neurology, Amsterdam Neuroscience, Vrije Universiteit Amsterdam, Amsterdam UMC, Amsterdam, The Netherlands	Department of Complex Trait Genetics, Center for Neurogenomics and Cognitive Research, Amsterdam Neuroscience, Vrije University, Amsterdam, The Netherlands.			i.e.jansen@vu.nl
293	Jarvik	Gail	P.	Gail P. Jarvik	ADGC	G.P.J.	Department of Genome Sciences, University of Washington, Seattle, Washington, USA	Department of Medicine (Medical Genetics), University of Washington, Seattle, Washington, USA			pair@uw.edu
294	Jayadev	Suman		Suman Jayadev	ADGC	S.J.	Department of Neurology, University of Washington, Seattle, Washington,				sumie@uw.edu
295	Jessen	Frank		Frank Jessen	Bonn	F.J.	German Center for Neurodegenerative Diseases (DZNE), Bonn, Venusberg-Campus 1, 53127 Bonn, Germany	Department of Psychiatry, University of Cologne, Medical Faculty, Kerpener Strasse 62, 50924 Cologne, Germany			frank.jessen@uk-koeln.de
296	Jin	Lee-Way		Lee-Way Jin	ADGC	L.W.J.	Department of Pathology and Laboratory Medicine, University of California Davis, Sacramento, California, USA				lee-way.jin@ucdmc.ucdavis.edu
297	Jöckel	Karl-Heinz		Karl-Heinz Jöckel	GERAD/PERADES	K.-H.J.	Institute for Medical Informatics, Biometry and Epidemiology, University Hospital of Essen, University Duisburg-Essen, Hufelandstr. 55, D-45147 Essen, Germany.				k-h.joeckel@uk-essen.de
298	Johnson	Kim		Kim Johnson	ADGC	K.J.	Departments of Neurology, Pharmacology & Neuroscience, Texas Tech University Health Science Center, Lubbock, Texas, USA				kimberly.johnson@ttuhsc.edu
299	Johnson	Leigh		Leigh Johnson	ADGC	L.J.	Department of Health Behavior and Health Systems, University of North Texas Health Science Center, Fort Worth, Texas,				Leigh.Johnson@unthsc.edu
300	Johnston	Janet	A.	Janet A. Johnston	GERAD/PERADES	J.J.	Centre for Public Health, School of Medicine, Dentistry and Biomedical Sciences, Queens University, Belfast, UK				janetjo65@gmail.com
301	Jones	Lesley		Lesley Jones	GERAD/PERADES	L.J.	Division of Psychological Medicine and Clinial Neurosciences, MRC Centre for Neuropsychiatric Genetics and Genomics, Cardiff University, UK				JonesL1@cf.ac.uk
302	Jürgen	Deckert		Deckert Jürgen	EADB		Department of Psychiatry, Psychosomatics and Psychotherapy, Center of Mental Health, University Hospital of Würzburg, Germany				deckert_j@ukw.de	Margarete-Höppel-Platz 1, 97080 Würzburg
303	Kamboh	M. Ilyas		M. Ilyas Kamboh	ADGC	M.I.K.	Department of Psychiatry, University of Pittsburgh, Pittsburgh, Pennsylvania, USA	Department of Human Genetics, University of Pittsburgh, Pittsburgh, Pennsylvania, USA	Alzheimer's Disease Research Center, University of Pittsburgh, Pittsburgh, Pennsylvania, USA.		kamboh@pitt.edu
304	Karydas	Anna	M.	Anna M. Karydas	ADGC	A.Karydas	Department of Neurology, University of California San Francisco, San Francisco, California, USA				akarydas@memory.ucsf.edu
305	Katz	Mindy	J.	Mindy J. Katz	ADGC	M.J.K.	Department of Neurology, Albert Einstein College of Medicine, New York, New York, USA				mindy.katz@einstein.yu.edu
306	Kauwe	John	S.K.	John S.K. Kauwe	ADGC	J.S.K.K.	Department of Biology, Brigham Young University, Provo, Utah,				kauwe@byu.edu
307	Kauwe	John	S.K.	John S.K. Kauwe	GERAD/PERADES	J.S.K.K.	Department of Biology, Brigham Young University, Provo, Utah, USA				kauwe@byu.edu
308	Kawalia	Amit		Amit Kawalia	GERAD/PERADES	A.Kawalia	Department for Neurodegenerative Diseases and Geriatric Psychiatry, University Hospital Bonn, Bonn, Germany				akawalia@uni-koeln.de
309	Kaye	Jeffrey	A.	Jeffrey A. Kaye	ADGC	J.A.K.	Department of Neurology, Oregon Health & Science University, Portland, Oregon, USA	Department of Neurology, Portland Veterans Affairs Medical Center, Portland, Oregon, USA			kaye@ohsu.edu
310	Keene	C. Dirk		C. Dirk Keene	ADGC	C.D.K.	Department of Pathology, University of Washington, Seattle, Washington, USA				cdkeene@uw.edu
311	Kehoe	Patrick	G.	Patrick G. Kehoe	GERAD/PERADES	P.G.K.	University of Bristol Institute of Clinical Neurosciences, School of Clinical Sciences, Frenchay Hospital, Bristol, UK				patrick.kehoe@bristol.ac.uk
312	Keller	Lina		Lina Keller	EADI	L.K.	Aging Reasearch Center, Dept Neurobiology, Care Sciences and Society, Karolinska Institutet and Stockholm University, Stockholm, Sweden				Lina.Keller@ki.se
313	Khaleeq	Aisha		Aisha Khaleeq	ADGC	A.K.	Alzheimer's Disease and Memory Disorders Center, Baylor College of Medicine, Houston, Texas,				khaleeq@bcm.edu
314	Kilander	Lena		Lena Kilander	EADI	L.Kilander	Department of Public Health and Caring Sciences/Geriatrics, Uppsala University, Uppsala, Sweden				lena.kilander@akademiska.se
315	Kim	Ronald		Ronald Kim	ADGC	R.K.	Department of Pathology and Laboratory Medicine, University of California Irvine, Irvine, California, USA				rckim@uci.edu
316	Klopp	Norman		Norman Klopp	GERAD/PERADES	N.K.	Institute of Epidemiology, Helmholtz Zentrum München, German Research Center for Environmental Health, Neuherberg, Germany				Klopp.Normanmh@hannover.de
317	Kloszewska	Iwona		Iwona Kloszewska	GERAD/PERADES	I.K.	Elderly and Psychiatric Disorders Department, Medical University of Lodz, Lodz, Poland				ikloszewska@medycynamilorzab.pl
318	Knebl	Janice		Janice Knebl	ADGC	J.K.	Department of Health Behavior and Health Systems, University of North Texas Health Science Center, Fort Worth, Texas,				Janice.Knebl@unthsc.edu
319	Koivisto	Anne Maria		Anne Maria Koivisto	EADI	A.M.K.	Institute of Clinical Medicine - Neurology, University of Eastern Finland, FIN-70211, Kuopio, Finland	Department of Neurology, Kuopio University Hospital, FIN-70211 Kuopio, Finland			annemaria.koivisto@uef.fi
320	Kölsch	Heike		Heike Kölsch	GERAD/PERADES	H.K.	Department of Psychiatry and Psychotherapy, University of Bonn, Germany				heike.koelsch@ukb.uni-bonn.de
321	Kornhuber	Johannes		Johannes Kornhuber	GERAD/PERADES	J.Kornhuber	Department of Psychiatry and Psychotherapy, University of Erlangen-Nuremberg, Germany				johannes.kornhuber@uk-erlangen.de
322	Koutroumani	Maria		Maria Koutroumani	GERAD/PERADES	M.K.	Aristotle University of Thessaloniki, Despere 3, Thessaloniki, 54621, Greece				koutroumanim@med.auth.gr
323	Kowall	Neil	W.	Neil W. Kowall	ADGC	N.W.K.	Department of Neurology, Boston University, Boston, Massachusetts, USA	Department of Pathology, Boston University, Boston, Massachusetts, USA			nkowall@bu.edu
324	Kramer	Joel	H.	Joel H. Kramer	ADGC	J.H.K.	Department of Neuropsychology, University of California San Francisco, San Francisco, California, USA				jkramer@memory.ucsf.edu
325	Küçükali	Fahri		Fahri Küçükali	EADB		Complex Genetics of Alzheimer's Disease Group VIB - UAntwerp Center for Molecular Neurology, VIB, Antwerp, , Belgium	Department of Biomedical Sciences University of Antwerp, Antwerp, , Belgium			fahri.kucukali@uantwerpen.vib.be
326	Kukull	Walter	A.	Walter A. Kukull	ADGC	W.K.	Department of Epidemiology, University of Washington, Seattle, Washington, USA				Kukull@u.washington.edu
327	Kuulasmaa	Teemu		Teemu Kuulasmaa	EADB		Institute of Biomedicine, University of Eastern Finland, Finland				Kuulasmaa@uef.fi
328	LaFerla	Frank	M.	Frank M. LaFerla	ADGC	F.M.L.	Department of Neurobiology and Behavior, University of California Irvine, Irvine, California, USA				laferla@uci.edu
329	Lah	James	J.	James J. Lah	ADGC	J.J.L.	Department of Neurology, Emory University, Atlanta, Georgia, USA				jlah@emory.edu
330	Lannfelt	Lars		Lars Lannfelt	EADI	L.Lannfelt	Dept. of Public Health/Geriatrics, Uppsala University, Uppsala, Sweden				Lars.Lannfelt@pubcare.uu.se
331	Larson	Eric	B.	Eric B. Larson	ADGC	E.B.L.	Kaiser Permanente Washington Health Research Institute, Seattle, WA, USA				larson.e@ghc.org
332	Lawlor	Brian		Brian Lawlor	GERAD/PERADES	B.L.	Mercer's Institute for Research on Ageing, St James' Hospital, Dublin 8	James Hospital and Trinity College, Dublin, Ireland			lawlorba@tcd.ie
333	Lerner	Alan		Alan Lerner	ADGC	A.L.	Department of Epidemiology and Biostatistics, Case Western Reserve University, Cleveland, Ohio,				Alan.lerner@uhhospitals.org
334	Leverenz	James	B.	James B. Leverenz	ADGC	J.B.L.	Cleveland Clinic Lou Ruvo Center for Brain Health, Cleveland Clinic, Cleveland, Ohio, USA				LEVEREJ@ccf.org
335	Levey	Allan	I.	Allan I. Levey	ADGC	A.I.L.	Department of Neurology, Emory University, Atlanta, Georgia, USA				alevey@emory.edu
336	Li	Shuo		Shuo Li	CHARGE-FHS	S.Li	Department of Biostatistics, Boston University School of Public Health, Boston, MA, USA				skyli@bu.edu
337	Lieberman	Andrew	P.	Andrew P. Lieberman	ADGC	A.P.L.	Department of Pathology, University of Michigan, Ann Arbor, Michigan, USA				liebermn@umich.edu
338	Lin	Honghuang		Honghuang Lin	CHARGE-FHS	H.L.	Department of Biostatistics, Boston University School of Public Health, Boston, MA, USA				hhlin@bu.edu
339	Lipton	Richard	B.	Richard B. Lipton	ADGC	R.B.L.	Department of Neurology, Albert Einstein College of Medicine, New York, New York, USA				richard.lipton@einstein.yu.edu
340	Livingston	Gill		Gill Livingston	GERAD/PERADES	G.Livingston	Division of Psychiatry, University College London, UK				g.livingston@ucl.ac.uk
341	Lleo	Alberto		Alberto Lleo	EADI	A.L.	Memory Unit, Neurology Department and Sant Pau Biomedical Research Institute, Hospital de la Santa Creu i Sant Pau, Autonomous University Barcelona, Barcelona, Spain.	Center for Networking Biomedical Research in Neurodegenerative Diseases (CIBERNED), Madrid, Spain.			ALleo@santpau.cat
342	Logue	Mark		Mark Logue	ADGC	M.L.	Department of Medicine (Biomedical Genetics), Boston University, Boston, Massachusetts,	National Center for PTSD at Boston VA Healthcare System, Boston, Massachusetts,	Department of Psychiatry, Boston University School of Medicine, Boston, Massachusetts,		loguem@bu.edu
343	Longstreth, Jr	W.	T.	W.T. Longstreth, Jr.	CHARGE-CHS	W.T.L.Jr.	Department of Neurology, University of Washington, Seattle, WA, USA	Department of Epidemiology, University of Washington, Seattle, WA, USA			wl@uw.edu
344	Lopez	Oscar	L.	Oscar L. Lopez	ADGC	O.L.L.	Departments of Psychiatry, Neurology, and Psychology, University of Pittsburgh School of Medicine, Pittsburgh, Pennsylvania,				lopezol@upmc.edu
345	Lopez	Oscar	L.	Oscar L. Lopez	CHARGE-CHS	O.L.L.	Departments of Psychiatry, Neurology, and Psychology, University of Pittsburgh School of Medicine, Pittsburgh, Pennsylvania,				lopezOL@upmc.edu
346	Lord	Jenny		Jenny Lord	GERAD/PERADES	J.Lord	Institute of Genetics, Queens Medical Centre, University of Nottingham, Nottingham, UK				jenny.lord@sanger.ac.uk
347	Love	Seth		Seth Love	GERAD/PERADES	S.L.	University of Bristol Institute of Clinical Neurosciences, School of Clinical Sciences, Frenchay Hospital, Bristol, UK				seth.love@bristol.ac.uk
348	Lovestone	Simon		Simon Lovestone	GERAD/PERADES	S.Lovestone	Department of Psychiatry, University of Oxford, Oxford, UK				simon.lovestone@psych.ox.ac.uk
349	Lunetta	Kathryn	L.	Kathryn L. Lunetta	ADGC	K.L.L.	Department of Biostatistics, Boston University, Boston, Massachusetts, USA				klunetta@bu.edu
350	Lupton	Michelle	K.	Michelle K. Lupton	GERAD/PERADES	M.K.L.	Department of Basic and Clinical Neuroscience, Institute of Psychiatry, Psychology and Neuroscience, Kings College London, London UK; 44	Genetic Epidemiology, QIMR Berghofer Medical Research Institute, Herston, Queensland, Australia			Michelle.Lupton@qimrberghofer.edu.au
351	Lyketsos	Constantine	G.	Constantine G. Lyketsos	ADGC	C.G.L.	Department of Psychiatry, Johns Hopkins University, Baltimore, Maryland, USA				kostas@jhmi.edu
352	Lynch	Aoibhinn		Aoibhinn Lynch	GERAD/PERADES	A.L.	Mercer's Institute for Research on Ageing, St James' Hospital, Dublin 8	James Hospital and Trinity College, Dublin, Ireland			aoiblynch@gmail.com
353	Ma	Li		Li Ma	GERAD/PERADES	L.M.	Department of Neuroscience, Mayo Clinic, Jacksonville Florida 32224				ma.li@mayo.edu
354	Magda	Tsolaki		Tsolaki Magda	EADB		1st Department of Neurology, Medical School, Aristotle University of Thessaloniki, Thessaloniki, Makedonia, Greece				tsolakim1@gmail.com
355	Maier	Wolfgang		Wolfgang Maier	Bonn	W.M.	Department of Neurodegenerative Diseases and Geriatric Psychiatry, University of Bonn, 53127 Bonn, Germany.	German Center for Neurodegenerative Diseases (DZNE), 53127 Bonn, Germany.			Wolfgang.Maier@ukbonn.de
356	Mains	Douglas		Douglas Mains	ADGC	D.M.	Department of Health Behavior and Health Systems, University of North Texas Health Science Center, Fort Worth, Texas,	Health Management and Policy Department, School of Public Health, University of North Texas Health Science Center, Fort Worth, Texas,			doug.mains@unthsc.edu
357	Maletta	Raffaele		Raffaele Giovanni Maletta	GERAD/PERADES	R.G.M.	Regional Neurogenetic Centre (CRN), ASP Catanzaro, Lamezia Terme, Italy				raffaelegiovanni.maletta@asp.cz.it
358	Mancuso	Michelangelo		Michelangelo Mancuso	GERAD/PERADES	M.Mancuso	Department of Experimental and Clinical Medicine, Neurological Institute, University of Pisa, Italy				mancusomichelangelo@gmail.com
359	Mann	David		David Mann	GERAD/PERADES	D.Mann	Division of Neuroscience and Experimental Psychology, School of Biological Sciences, Faculty of Biology, Medicine and Health, University of Manchester, Manchester Academic Health Science Centre, Manchester M13 9PT, UK				david.m.mann@manchester.ac.uk
360	Marshall	Rachel		Rachel Marshall	GERAD/PERADES	R.Marshall	Division of Psychological Medicine and Clinial Neurosciences, MRC Centre for Neuropsychiatric Genetics and Genomics, Cardiff University, UK				marshallr5@cf.ac.uk
361	Marson	Daniel	C.	Daniel C. Marson	ADGC	D.C.M.	Department of Neurology, University of Alabama at Birmingham, Birmingham, Alabama, USA				dmarson@uab.edu
362	Martin	Eden R	R.	Eden R. Martin	ADGC	E.R.M.	The John P. Hussman Institute for Human Genomics , University of Miami, Miami, Florida, USA				EMartin1@med.miami.edu
363	Martiniuk	Frank		Frank Martiniuk	ADGC	F.M.	Department of Medicine - Pulmonary, New York University, New York, New York, USA				frank.martiniuk@gmail.com
364	Mash	Deborah	C.	Deborah C. Mash	ADGC	D.C.Mash	Department of Neurology, University of Miami, Miami, Florida, USA				DMash@med.miami.edu
365	Masliah	Eliezer		Eliezer Masliah	ADGC	E.Masliah	Department of Neurosciences, University of California San Diego, La Jolla, California, USA	Department of Pathology, University of California San Diego, La Jolla, California, USA			emasliah@ucsd.edu
366	Massman	Paul		Paul Massman	ADGC	P.M.	Alzheimer's Disease and Memory Disorders Center, Baylor College of Medicine, Houston, Texas,				pmassman@uh.edu
367	Masullo	Carlo		Carlo Masullo	EADB	C.Masullo	Institute of Neurology, Catholic University of the Sacred Heart, Rome, Itlay				carlo.masullo@unicatt.it
368	Masullo	Carlo		Carlo Masullo	GERAD/PERADES	C.Masullo	Department of Neurology, Catholic University of Rome, Rome, Italy				carlo.masullo@unicatt.it
369	Masurkar	Arjun		Arjun Masurkar	ADGC	A.M.	Department of Psychiatry, New York University, New York, New York,				masura01@nyu.edu
370	Mateo	Ignacio		Ignacio Mateo	EADI	I.M.	Neurology Service and CIBERNED, "Marqués de Valdecilla" University Hospital (University of Cantabria and IFIMAV), Santander, Spain				psanchez@humv.es
371	Mayhaus	Manuel		Manuel Mayhaus	GERAD/PERADES	M.Mayhaus	Department of Psychiatry and Psychotherapy, University Hospital, Saarland, Germany				manuel.mayhaus@uks.eu	could not be delivered
372	Mayo	Kevin		Kevin Mayo	GERAD/PERADES	K.Mayo	Departments of Psychiatry, Neurology and Genetics, Washington University School of Medicine, St Louis, MO 63110, US.				mayox001@umn.edu
373	McCormick	Wayne	C.	Wayne C. McCormick	ADGC	W.C.M.	Department of Medicine, University of Washington, Seattle, Washington, USA				mccorm@u.washington.edu
374	McCurry	Susan	M.	Susan M. McCurry	ADGC	S.M.M.	School of Nursing Northwest Research Group on Aging, University of Washington, Seattle, Washington, USA				smccurry@u.washington.edu
375	McDavid	Andrew	N.	Andrew N. McDavid	ADGC	A.N.M.	Fred Hutchinson Cancer Research Center, Seattle, Washington, USA				amcdavid@fhcrc.org	could not be delivered
376	McDonough	Stefan		Stefan McDonough	ADGC	S.D.	Pfizer Worldwide Research and Development, New York, New York,				Stefan.McDonough@pfizer.com
377	McGuinness	Bernadette		Bernadette McGuinness	GERAD/PERADES	B.G.	Centre for Public Health, School of Medicine, Dentistry and Biomedical Sciences, Queens University, Belfast, UK				b.mcguinness@qub.ac.uk
378	McKee	Ann	C.	Ann C. McKee	ADGC	A.C.M.	Department of Neurology, Boston University, Boston, Massachusetts, USA	Department of Pathology, Boston University, Boston, Massachusetts, USA			amckee@bu.edu
379	McQuillin	Andrew		Andrew McQuillin	GERAD/PERADES	A.M.	Division of Psychiatry, University College London, UK				a.mcquillin@ucl.ac.uk
380	Mead	Simon		Simon Mead	GERAD/PERADES	S.M.	MRC Prion Unit at UCL, Institute of Prion Diseases, London				simon.mead@prion.ucl.ac.uk
381	Mecocci	Patrizia		Patrizia Mecocci	EADB	P.M.	Department of Medicine, Institute of Gerontology and Geriatrics, University of Perugia, Perugia, Italy				patrizia.mecocci@unipg.it
382	Mecocci	Patrizia		Patrizia Mecocci	GERAD/PERADES	P.M.	Department of Medicine, Institute of Gerontology and Geriatrics, University of Perugia, Perugia, Italy				mecocci@unipg.it
383	Medway	Christopher		Christopher Medway	GERAD/PERADES	C.Medway	Institute of Genetics, Queens Medical Centre, University of Nottingham, Nottingham, UK				medwayc@cardiff.ac.uk
384	Meggy	Alun		Alun Meggy	GERAD/PERADES	A.Meggy	Division of Psychological Medicine and Clinial Neurosciences, MRC Centre for Neuropsychiatric Genetics and Genomics, Cardiff University, UK				meggya@cf.ac.uk
385	Mehrabian	Shima		Shima Mehrabian	EADB		Clinic of Neurology, UH "Alexandrovska", Medical University - Sofia, Sofia, Bulgaria				shima_meh@yahoo.com
386	Menzies	Georgina		Georgina Menzies	GERAD/PERADES	G.M.	Division of Psychological Medicine and Clinial Neurosciences, MRC Centre for Neuropsychiatric Genetics and Genomics, Cardiff University, UK				MenziesG@cardiff.ac.uk
387	Meslage	Stéphane		Stéphane Meslage	EADI	S.Meslage	Centre National de Recherche en Génomique Humaine (CNRGH), Institut de biologie François Jacob, CEA, Evry, France				meslage@cng.fr
388	Mesulam	Marsel		Marsel Mesulam	ADGC	M.M.	Department of Neurology, Northwestern University Feinberg School of Medicine, Chicago, Illinois, USA	Cognitive Neurology and Alzheimer's Disease Center, Northwestern University Feinberg School of Medicine, Chicago, Illinois, USA			mmesulam@northwestern.edu
389	Mez	Jesse		Jesse Mez	ADGC	J.M.	Department of Neurology, Boston University, Boston, Massachusetts,				jessemez@bu.edu
390	Miller	Bruce	L.	Bruce L. Miller	ADGC	B.L.M.	Weill Institute for Neurosciences, Memory and Aging Center, University of California, San Francisco, San Francisco, CA, USA				bmiller@memory.ucsf.edu
391	Miller	Carol	A.	Carol A. Miller	ADGC	C.A.M.	Department of Pathology, University of Southern California, Los Angeles, California, USA				carolmil@usc.edu
392	Miller	Joshua	W.	Joshua W. Miller	ADGC	J.W.M.	Department of Pathology and Laboratory Medicine, University of California Davis, Sacramento, California, USA				jwmiller@ucdavis.edu
393	Moebus	Susanne		Susanne Moebus	Bonn	S.M.	Institute for Urban Public Health, University Hospital of University Duisburg-Essen, Essen, Germany.				Susanne.Moebus@uk-essen.de	Hufelandstr. 55, 45122, Essen, Germany.
394	Montine	Thomas	J.	Thomas J. Montine	ADGC	T.J.M.	Department of Pathology, University of Washington, Seattle, Washington, USA				tmontine@u.washington.edu
395	Monuki	Edwin		Edwin Monuki	ADGC	E.M.	Department of Neurology, University of California Irvine, Irvine, California, USA				emonuki@uci.edu	now at UC Irvine, no longer UC Davis
396	Moreno	Fermin		Fermin Moreno	EADB		Department of Neurology. Hospital Universitario Donostia. San Sebastian, Spain	CIBERNED, Network Center for Biomedical Research in Neurodegenerative Diseases, National Institute of Health Carlos III, Madrid, Spain	Neurosciences Area. Instituto Biodonostia. San Sebastian, Spain		FERMIN.MORENOIZCO@osakidetza.eus	+34 943007027; Pº Dr. Beguiristain s/n, 20014 Donostia (Gipuzkoa), Spain.
397	Moreno-Grau	Sonia		Sonia Moreno-Grau	CHARGE-Fundacio	S.M.-G.	Research center and Memory Clinic of Fundació ACE. Institut Català de Neurociències Aplicades-UIC				smoreno@fundacioace.org
398	Morgan	Kevin		Kevin Morgan	GERAD/PERADES	K.M.	Human Genetics, School of Life Sciences, Life Sciences Building A27, University Park, University of Nottingham, Nottingham, NG7 2RD, United Kingdom				kevin.morgan@nottingham.ac.uk
399	Morgan	Taniesha		Taniesha Morgan	GERAD/PERADES	T.Morgan	Division of Psychological Medicine and Clinial Neurosciences, MRC Centre for Neuropsychiatric Genetics and Genomics, Cardiff University, UK				morgant9@cf.ac.uk
400	Morris	John	C.	John C. Morris	ADGC	J.C.M.	Department of Pathology and Immunology, Washington University, St. Louis, Missouri, USA	Department of Neurology, Washington University, St. Louis, Missouri, USA	Department of Psychiatry, Washington University School of Medicine, St. Louis Missouri, USA	Hope Center Program on Protein Aggregation and Neurodegeneration, Washington University School of Medicine, St. Louis, Missouri, USA	morrisj@abraxas.wustl.edu
401	Morris	John	C.	John C. Morris	GERAD/PERADES	J.C.M.	Department of Pathology and Immunology, Washington University, St. Louis, Missouri, USA	Department of Neurology, Washington University, St. Louis, Missouri, USA	Department of Psychiatry, Washington University School of Medicine, St. Louis Missouri, USA	Hope Center Program on Protein Aggregation and Neurodegeneration, Washington University School of Medicine, St. Louis, Missouri, USA	morrisj@abraxas.wustl.edu
402	Mosley	Thomas	H.	Thomas H. Mosley	CHARGE-ARIC	T.H.M.	Departments of Medicine, Geriatrics, Gerontology and Neurology, University of Mississippi Medical Center, Jackson, MS				tmosley@umc.edu
403	Moutet	Marie-Laure		Marie-Laure Moutet	EADI	M.-L.M.	Centre National de Recherche en Génomique Humaine (CNRGH), Institut de biologie François Jacob, CEA, Evry, France				moutet@cng.fr
404	Mukherjee	Shubhabrata		Shubhabrata Mukherjee	ADGC	S.S.M.	Department of Medicine, University of Washington, Seattle, Washington, USA				smukherj@u.washington.edu
405	Munger	Ron		Ron Munger	GERAD/PERADES	R.Munger	Center for Epidemiologic Studies, Utah State University, Logan, Utah, USA				ron.munger@usu.edu
406	Muñoz-Fernández,	Carmen		Carmen Muñoz-Fernández	EADI	C.M.-F.	Department of Immunology, Hospital Universitario Dr. Negrin, Las Palmas de Gran Canaria, Spain				mmunozf@medynet.com
407	Myers	Amanda	J.	Amanda J. Myers	ADGC	A.J.M.	Department of Psychiatry and Behavioral Sciences, Miller School of Medicine, University of Miami, Miami, Florida, USA				AMyers@med.miami.edu
408	Nacmias	Benedetta		Benedetta Nacmias	EADB		Department of Neuroscience, Psychology, Drug Research and Child Health University of Florence	IRCCS Fondazione Don Carlo Gnocchi, Florence, Italy			benedetta.nacmias@unifi.it
409	Nacmias	Benedetta		Benedetta Nacmias	GERAD/PERADES	B.N.	NEUROFARBA (Department of Neuroscience, Psychology, Drug Research and Child Health), University of Florence, Florence, Italy	Centro di Ricerca, Trasferimento e Alta Formazione DENOTHE, University of Florence, Florence, Italy			benedetta.nacmias@unifi.it
410	Nguyen	Trung		Trung Nguyen	ADGC	T.N.	Department of Clinical Sciences, University of Texas Southwestern Medical Center, Dallas, Texas, USA				na
411	Nicolas	Gael		Gael Nicolas	EADI	G.N.	Normandie Univ, UNIROUEN, Inserm U1245 and Rouen University Hospital, Department of Neurology, Department of Genetics and CNR-MAJ, F 76000, Normandy Center for Genomic and Personalized Medicine, Rouen, France				gael.nicolas1@univ-rouen.fr
412	Nicolas	Gael		Gael Nicolas	EADB	G.N.	Normandie Univ, UNIROUEN, Inserm U1245 and Rouen University Hospital, Department of Neurology, Department of Genetics and CNR-MAJ, F 76000, Normandy Center for Genomic and Personalized Medicine, Rouen, France				gaelnicolas@hotmail.com
413	Nordestgaard	Børge	G.	Børge G. Nordestgaard	EADB		Department of Clinical Biochemistry, Rigshospitalet, Copenhagen, Denmark	Department of Clinical Medicine, University of Copenhagen, Copenhagen, Denmark			ruth.frikke-schmidt@regionh.dk
414	Nöthen	Markus	M.	Markus M. Nöthen	Bonn	M.M.N.	Institute of Human Genetics; University of Bonn, School of Medicine & University Hospital Bonn, 53127 Bonn, Germany				markus.noethen@uni-bonn.de	+49 228 287 51100; Venusber-Campus 1, 53127 Bonn
415	O’Donovan	Michael	C.	Michael C. O’Donovan	GERAD/PERADES	M.C.O.	Division of Psychological Medicine and Clinial Neurosciences, MRC Centre for Neuropsychiatric Genetics and Genomics, Cardiff University, UK				odonovanmc@cardiff.ac.uk
416	o'Bryant	Sid		Sid O’Bryant	ADGC	S.O.	Department of Pharmacology and Neuroscience, University of North Texas Health Science Center, Fort Worth, Texas, USA				sid.obryant@unthsc.edu
417	Olaso	Robert		Robert Olaso	EADI	R.O.	CEA / Institut de génomique, Centre National de Génotypage, F-91057 Evry, France				olaso@cng.fr
418	Olichney	John	M.	John M. Olichney	ADGC	J.M.O.	Center for Mind and Brain and Department of Neurology, University of California Davis, Sacramento, California, USA				jmolichney@ucdavis.edu
419	Orellana	Adela		Adela Orellana	CHARGE-Fundacio	A.O.	Research center and Memory Clinic of Fundació ACE. Institut Català de Neurociències Aplicades-UIC				aorellana@fundacioace.org
420	Orfei	Maria		Maria Donata Orfei	GERAD/PERADES	M.D.O.	Neuropsychiatry Laboratory, IRCCS Santa Lucia Foundation, Department of Clinical and Behavioral Neurology, Rome, Italy				md.orfei@hsantalucia.it
421	Ory	Marcia		Marcia Ory	ADGC	M.O.	Center for Population Health & Aging, Texas A&M University Health Science Center, Lubbock Texas,				mory@tamu.edu
422	Owen	Michael	J.	Michael J. Owen	GERAD/PERADES	M.J.O.	Division of Psychological Medicine and Clinial Neurosciences, MRC Centre for Neuropsychiatric Genetics and Genomics, Cardiff University, UK				OwenMJ@Cardiff.ac.uk
423	Palmer	Raymond		Raymond Palmer	ADGC	R.P.	Department of Family and Community Medicine, University of Texas Health Science Center - San Antonio, San Antonio, Texas				palmerr@uthscsa.edu
424	Panza	Francesco		Francesco Panza	EADI	F.Panza	Departement of Geriatrics,Center for Aging Brain ,University of Bari, Bari, Italy				f_panza@hotmail.com
425	Papenberg	Goran		Goran Papenberg	EADB		Aging Research Center, Department of Neurobiology, Care Sciences and Society, Karolinska Institutet and Stockholm University, Stockholm, Sweden				goran.papenberg@ki.se
426	Parisi	Joseph	E.	Joseph E. Parisi	ADGC	J.E.P.	Department of Laboratory Medicine and Pathology, Mayo Clinic, Rochester, Minnesota, USA				parisi.joseph@mayo.edu
427	Parnetti	Lucilla		Lucilla Parnetti	EADB		Centre for Memory Disturbances, Lab of Clinical Neurochemistry, Section of Neurology, University of Perugia, Italy				lucilla.parnetti@unipg.it
428	Pasquier	Florence		Florence Pasquier	EADI	F.P.	CHU Lille,Memory Center of Lille (Centre Mémoire de Ressources et de Recherche),France.				florence.pasquier@chru-lille.fr
429	Pasquier	Florence		Florence Pasquier	EADB		Univ Lille Inserm 1171, CHU Clinical and Research Memory Research Centre (CMRR) of Distalz Lille France.				florence.pasquier@chru-lille.fr
430	Passmore	Peter		Peter Passmore	GERAD/PERADES	P.Passmore	Centre for Public Health, School of Medicine, Dentistry and Biomedical Sciences, Queens University, Belfast, UK				p.passmore@qub.ac.uk
431	Pastor	Pau		Pau Pastor	EADB		Fundació Docència i Recerca MútuaTerrassa, Terrassa, Barcelona, Spain	Memory Disorders Unit, Department of Neurology, Hospital Universitari Mutua de Terrassa, Terrassa, Barcelona, Spain			pastorpau@gmail.com	937365050; Edifici Estacio, Consultes Externes, Plaça dels Drets Humans , 1 , Planta -3, 08222 Terrassa, Barcelona, Spain
432	Pastor	Pau		Pau Pastor	GERAD/PERADES	P.P.	Fundació per la Recerca Biomèdica i Social Mútua Terrassa, Terrassa, Barcelona, Spain.	Memory Disorders Unit, Department of Neurology, Hospital Universitari Mutua de Terrassa, Terrassa, Barcelona, Spain.			pastorpau@gmail.com
433	Patel	Yogen		Yogen Patel	GERAD/PERADES	Y.P.	Department of Basic and Clinical Neuroscience, Institute of Psychiatry, Psychology and Neuroscience, Kings College London, London, UK				yogen.patel@kcl.ac.uk
434	Paulson	Henry	L.	Henry L. Paulson	ADGC	H.L.P.	Department of Neurology, University of Michigan, Ann Arbor, Michigan, USA	Michigan Alzheimer's Disease Center, University of Michigan, Ann Arbor, Michigan, USA			henryp@med.umich.edu
435	Pavlik	Valory		Valory Pavlik	ADGC	V.P.	Alzheimer's Disease and Memory Disorders Center, Baylor College of Medicine, Houston, Texas,				vpavlik@bcm.edu
436	Paydarfar	David		David Paydarfar	ADGC	D.P.	Department of Neurology, University of Texas at Austin/Dell Medical School, Austin, Texas				david.paydarfar@austin.utexas.edu
437	Perez	Victoria		Victoria Perez	ADGC	V.P.	Departments of Neurology, Pharmacology & Neuroscience, Texas Tech University Health Science Center, Lubbock, Texas,				victoria.perez@ttuhsc.edu
438	Pérez-Tur	Jordi		Jordi Pérez-Tur	EADB		Unitat de Genètica Molecular, Institut de Biomedicina de València-CSIC, Valencia, Spain	CIBERNED, Network Center for Biomedical Research in Neurodegenerative Diseases, National Institute of Health Carlos III, Madrid, Spain	Unidad Mixta de Neurologia Genètica, Instituto de Investigación Sanitaria La Fe, Valencia, Spain.		jpereztur@ibv.csic.es	34963391755; Jaume Roig, 11. E46010 València
439	Peskind	Elaine		Elaine Peskind	ADGC	E.P.	Department of Psychiatry and Behavioral Sciences, University of Washington School of Medicine, Seattle, Washington, USA				peskind@u.washington.edu
440	Peters	Oliver		Oliver Peters	EADB		German Center for Neurodegenerative Diseases (DZNE), Berlin, Germany	Charité – Universitätsmedizin Berlin, corporate member of Freie Universität Berlin, Humboldt-Universität zu Berlin, and Berlin Institute of Health, Institute of Psychiatry and Psychotherapy, Hindenburgdamm 30, 12203 Berlin, Germany			oliver.peters@charite.de	Hindenburgdamm 30, 12203 Berlin
441	Peters	Oliver		Oliver Peters	GERAD/PERADES	O.P.	Department of Psychiatry and Psychotherapy, Charité Berlin, Berlin, Germany.	German Center for Neurodegenerative Diseases (DZNE), Berlin, Germany.			oliver.peters@charite.de
442	Petersen	Ronald	C.	Ronald C. Petersen	ADGC	R.C.P.	Department of Neurology, Mayo Clinic, Rochester, Minnesota, USA				peter8@mayo.edu
443	Pickering-Brown	Stuart		Stuart Pickering-Brown	GERAD/PERADES	S.P.-B.	Division of Neuroscience and Experimental Psychology, School of Biological Sciences, Faculty of Biology, Medicine and Health, University of Manchester, Manchester Academic Health Science Centre, Manchester M13 9PT, UK				SPB@manchester.ac.uk
444	Pierce	Aimee		Aimee Pierce	ADGC	A.P.	Department of Neurology, University of California Irvine, Irvine, California, USA				piercea@uci.edu
445	Pijnenburg	Yolande	A.L.	Yolande A.L. Pijnenburg	EADB		Alzheimer Center Amsterdam, Department of Neurology, Amsterdam Neuroscience, Vrije Universiteit Amsterdam, Amsterdam UMC, Amsterdam, The Netherlands				YAL.Pijnenburg@amsterdamumc.nl
446	Pilotto	Alberto		Alberto Pilotto	EADI	A.Pilotto	Gerontology and Geriatrics Research Laboratory, IRCCS Casa Sollievo della Sofferenza, San Giovanni Rotondo, Italy				alberto.pilotto@galliera.it?
447	Polk	Marsha		Marsha Polk	ADGC	M.P.	Department of Family and Community Medicine, University of Texas Health Science Center - San Antonio, San Antonio, Texas				polk@uthscsa.edu
448	Poon	Wayne	W.	Wayne W. Poon	ADGC	W.W.P.	Institute for Memory Impairments and Neurological Disorders, University of California Irvine, Irvine, California, USA				wpoon@uci.edu
449	Popp	Julius		Julius Popp	EADB		Old Age Psychiatry, Department of Psychiatry, Lausanne University Hospital, Lausanne, Switzerland	Department of Geriatric Psychiatry, University Hospital of Psychiatry Zürich, Zürich, Switzerland	Institute for Regenerative Medicine, University of Zürich, Switzerland		julius.popp@puk.zh.ch	Wagistrasse 12, 8952 Schlieren, Switzerland
450	Porcel	Laura		Laura Molina Porcel	EADB		Neurological Tissue Bank - Biobanc- Hospital Clinic -IDIBAPS, Barcelona, Spain	Alzheimer’s disease and other cognitive disorders Unit. Neurology Department, Hospital Clinic , Barcelona, Spain			lmolinap@clinic.cat	0034 636109566; Carrer Casanovas 143, planta 0, ala sud. 08036 Barcelona, Spain.
451	Potter	Huntington		Huntington Potter	ADGC	H.P.	Department of Neurology, University of Colorado School of Medicine, Aurora, Colorado, USA				huntington.potter@ucdenver.edu
452	Powell	John		John Powell	GERAD/PERADES	J.Powell	Department of Basic and Clinical Neuroscience, Institute of Psychiatry, Psychology and Neuroscience, Kings College London, London UK; 44	Genetic Epidemiology, QIMR Berghofer Medical Research Institute, Herston, Queensland, Australia			john.powell@kcl.ac.uk
453	Proitsi	Petra		Petra Proitsi	GERAD/PERADES	P.Proitsi	Department of Basic and Clinical Neuroscience, Institute of Psychiatry, Psychology and Neuroscience, Kings College London, London UK; 44	Genetic Epidemiology, QIMR Berghofer Medical Research Institute, Herston, Queensland, Australia			P.Proitsi@iop.kcl.ac.uk
454	Psaty	Bruce	M.	Bruce M. Psaty	CHARGE-CHS	B.M.P.	Glenn Biggs Institute for Alzheimer's and Neurodegenerative Diseases and Department of Population Health Sciences UT Health San Antonio, San Antonio, TX, USA	Department of Health Services University of Washington, Seattle, WA, USA	Group Health Research Institute, Seattle, WA, USA		psaty@u.washington.edu
455	Qu	Liming		Liming Qu	ADGC	L.Q.	Penn Neurodegeneration Genomics Center, Department of Pathology and Laboratory Medicine, University of Pennsylvania Perelman School of Medicine, Philadelphia, Pennsylvania, USA				qul@pennmedicine.upenn.edu
456	Quiceno	Mary		Mary Quiceno	ADGC	M.Q.	Sanders-Brown Center on Aging, College of Public Health, Department of Epidemiology, University of Kentucky, Lexington, Kentucky, USA				na
457	Quinn	Joseph	F.	Joseph F. Quinn	ADGC	J.F.Q.	Department of Neurology, Oregon Health & Science University, Portland, Oregon, USA	Department of Neurology, Portland Veterans Affairs Medical Center, Portland, Oregon, USA			quinnj@ohsu.edu
458	Quintela	Inés		Inés Quintela	CHARGE	I.Q.	Grupo de Medicina Xenomica, Universidade de Santiago de Compostela, Centro Nacional de Genotipado (CeGen-PRB2-ISCIII), CIBERER, 15782 Santiago de Compostela, Spain.				ines.quintela@usc.es
459	Rainero	Innocenzo		Innocenzo Rainero	EADB		Department of Neuroscience “Rita Levi Montalcini”, University of Torino, Torino, Italy				innocenzo.rainero@unito.it
460	Raj	Ashok		Ashok Raj	ADGC	A.Raj	USF Health Byrd Alzheimer's Institute, University of South Florida, Tampa, Florida, USA				braj@health.usf.edu
461	Ramakers	Inez		Inez Ramakers	EADB		Maastricht University, Department of Psychiatry & Neuropsychologie, Alzheimer Center Limburg, Maastricht, the Netherlands				i.ramakers@maastrichtuniversity.nl
462	Raskind	Murray		Murray Raskind	ADGC	M.Raskind.	Department of Psychiatry and Behavioral Sciences, University of Washington School of Medicine, Seattle, Washington, USA				murray.raskind@med.va.gov
463	Raybould	Rachel		Rachel Raybould	GERAD/PERADES	R.Raybould	UKDRI Cardiff, Cardiff University, Cardiff, UK.				raybouldre1@cf.ac.uk
464	Real	Luis	M.	Luis M. Real	CHARGE	L.M.R.	Unidad Clínica de Enfermedades Infecciosas y Microbiología. Hospital Universitario de Valme, Sevilla.				lreal@isciii.es?
465	Reiman	Eric	M.	Eric M. Reiman	ADGC	E.M.R.	Neurogenomics Division, Translational Genomics Research Institute, Phoenix, Arizona, USA	Arizona Alzheimer’s Consortium, Phoenix, Arizona, USA	Banner Alzheimer's Institute, Phoenix, Arizona, USA	Department of Psychiatry, University of Arizona, Phoenix, Arizona, USA	Eric.Reiman@bannerhealth.com
466	Reisberg	Barry		Barry Reisberg	ADGC	B.R.	Alzheimer's Disease Center, New York University, New York, New York, USA	Department of Psychiatry, New York University, New York, New York, USA			barry.reisberg@med.nyu.edu
467	Reisch	Joan	S.	Joan S. Reisch	ADGC	J.S.R.	Department of Clinical Sciences, University of Texas Southwestern Medical Center, Dallas, Texas, USA				joan.reisch@utsouthwestern.edu
468	Riedel-Heller	Steffi		Stefffi Riedel-Heller	EADB		Institute of Social Medicine, Occupational Health and Public Health, University of Leipzig, 04103 Leipzig, Germany.				Steffi.Riedel-Heller@medizin.uni-leipzig.de	+49 (0)341/9715408; Philipp-Rosenthal-Straße 55, 04103 Leipzig , Germany
469	Riedel-Heller	Steffi		Steffi Riedel-Heller	GERAD/PERADES	S.R.-H.	Institute of Social Medicine, Occupational Health and Public Health, University of Leipzig, 04103 Leipzig, Germany				Steffi.Riedel-Heller@medizin.uni-liepzig.de
470	Riemenschneider	Matthias		Matthias Riemenschneider	GERAD/PERADES	M.Reimenschneider	Department of Psychiatry and Psychotherapy, University Hospital, Saarland, Germany				Matthias.Riemenschneider@uniklinikum-saarland.de
471	Ringman	John	M.	John M. Ringman	ADGC	J.M.R.	Department of Neurology, University of California Los Angeles, Los Angeles, California, USA				ringman@usc.edu
472	Ritchie	Karen		Karen Ritchie	EADI	K.R.	INSERM U1061, La Colombière Hospital, Montpellier, France	Montpellier University, Montpellier, France			karen.ritchie@inserm.fr
473	Rivadeneira	Fernando		Fernando Rivadeneira	CHARGE-RS	F.R.	Department of Biostatistics Boston University, Boston, MA, US		Netherlands Consortium on Health Aging and National Genomics Initiative, Leiden, The Netherlands		f.rivadeneira@erasmusmc.nl
474	Roberson	Erik	D.	Erik D. Roberson	ADGC	E.D.R.	Department of Neurology, University of Alabama at Birmingham, Birmingham, Alabama, USA				eroberson@uab.edu
475	Rodriguear	Monica		Monica Rodriguear	ADGC	M.R.	Alzheimer's Disease and Memory Disorders Center, Baylor College of Medicine, Houston, Texas,				monica.rodriguear@bcm.edu
476	Rodríguez-Rodríguez	Eloy		Eloy Rodríguez-Rodríguez	EADI	E.R.-R.	Neurology Service and Centro de Investigación Biomédica en Red sobre Enfermedades Neurodegenerativas (CIBERNED), 'Marqués de Valdecilla' University Hospital, University of Cantabria, Institute for Research 'Marqués de Valdecilla' (IDIVAL), Santander, Spain				eloymrod@gmail.com
477	Rogaeva	Ekaterina		Ekaterina Rogaeva	ADGC	E.R.	Tanz Centre for Research in Neurodegenerative Disease, University of Toronto, Toronto, Ontario, Canada				ekaterina.rogaeva@utoronto.ca
478	Roschupkin	Gena		Gena Roschupkin	CHARGE-RS	G.Roschupkin	Department of Epidemiology, Erasmus Medical Center, Rotterdam, The Netherlands				g.roshchupkin@erasmusmc.nl
479	Rosen	Howard	J.	Howard J. Rosen	ADGC	H.J.R.	Department of Neurology, University of California San Francisco, San Francisco, California, USA				hrosen@memory.ucsf.edu
480	Rosenberg	Roger	N.	Roger N. Rosenberg	ADGC	R.N.R.	Department of Neurology, University of Texas Southwestern, Dallas, Texas, USA				Roger.Rosenberg@UTsouthwestern.edu
481	Rossi	Giacomina		Giacomina Rossi	EADB		Fondazione IRCCS Istituto Neurologico Carlo Besta, Milan, Italy				giacomina.rossi@istituto-besta.it
482	Rossor	Martin		Martin Rossor	GERAD/PERADES	M.Rossor	Dementia Research Centre, Department of Neurodegenerative Disease, UCL Institute of Neurology, London, UK				m.rossor@ucl.ac.uk
483	Rotter	Jerome	I.	Jerome I. Rotter	CHARGE-CHS	J.I.R.	Institute for Translational Genomics and Population Sciences, Los Angeles BioMedical Research Institute at Harbor-UCLA Medical Center, Torrance, CA, USA				jrotter@labiomed.org
484	Royall	Donald	R.	Donald R. Royall	ADGC	D.R.R.	Departments of Psychiatry, Medicine, Family & Community Medicine, South Texas Veterans Health Administration Geriatric Research Education & Clinical Center (GRECC), UT Health Science Center at San Antonio, San Antonio, Texas, USA				royall@uthscsa.edu
485	Rubinsztein	David	C.	David C. Rubinsztein	GERAD/PERADES	D.C.R.	Cambridge Institute for Medical Research, University of Cambridge, Cambridge, UK.	UK Dementia Research Institute, University of Cambridge, Cambridge, UK			dcr1000@hermes.cam.ac.uk
486	Ruiz	Agustín		Agustín Ruiz	EADB		Research Center and Memory clinic Fundació ACE, Institut Català de Neurociències Aplicades, Universitat Internacional de Catalunya, Barcelona, Spain	CIBERNED, Network Center for Biomedical Research in Neurodegenerative Diseases, National Institute of Health Carlos III, Madrid, Spain			aruiz@fundacioace.org	34-934447318 ; C/ Marqués de Sentmenat 57, 08029, Barcelona, Spain
487	Rujescu	Dan		Dan Rujescu	EADB		Martin-Luther-University Halle-Wittenberg, University Clinic and Outpatient Clinic for Psychiatry, Psychotherapy and Psychosomatics, Halle (Saale), Germany				dan.rujescu@uk-halle.de	Julius-Kühnstr. 7, 06112 Halle (Saale), Germany
488	Russo	Giancarlo		Giancarlo Russo	GERAD/PERADES	G.R.	Functional Genomics Center Zurich, ETH/University of Zurich				giancarlo.russo@fgcz.ethz.ch
489	Ryan	Natalie	S.	Natalie S. Ryan	GERAD/PERADES	N.S.R.	MRC Prion Unit at UCL, Institute of Prion Diseases, London				natalie.ryan@ucl.ac.uk
490	Saba	Yasaman		Yasaman Saba	CHARGE-ASPS	Y.Sana	Gottfried Schatz Research Center for Cell Signaling, Metabolism and Aging, Division of Molecular Biology and Biochemistry, Medical University Graz, Graz, Austria.				y.saba(at)medunigraz.at
491	Sacchinelli	Eleonora		Eleonora Sacchinelli	GERAD/PERADES	E.S.	Neuropsychiatry Laboratory, IRCCS Santa Lucia Foundation, Department of Clinical and Behavioral Neurology, Rome, Italy				e.sacchinelli@hsantalucia.it
492	Sager	Mark	A.	Mark A. Sager	ADGC	M.A.S.	Department of Medicine, University of Wisconsin, Madison, Wisconsin, USA				masager@wisc.edu
493	Salani	Francesca		Francesca Salani	EADI	F.S.	Experimental Neuropsychobiology Laboratory, IRCCS Santa Lucia Foundation, Department of Clinical and Behavioral Neurology, Rome, Italy.				f.salani@hsantalucia.it
494	Sánchez-García	Florentino		Florentino Sánchez-García	EADI	F.S.-G.	10. Department of Immunology, Hospital Universitario Dr. Negrin, Las Palmas de Gran Canaria, Spain				fsangarj@gobiernodecanarias.org
495	Sánchez-Juan	Pascual		Pascual Sánchez-Juan	EADI	P.S.-J.	Neurology Service and CIBERNED, "Marqués de Valdecilla" University Hospital (University of Cantabria and IFIMAV), Santander, Spain				pascualjesus.sanchez@scsalud.es
496	Sánchez-Juan	Pascual		Pascual Sánchez-Juan	EADB	P.S.-J.	Neurology Service, Marqués de Valdecilla University Hospital (University of Cantabria and IDIVAL), Santander, Spain.	CIBERNED, Network Center for Biomedical Research in Neurodegenerative Diseases, National Institute of Health Carlos III, Madrid, Spain			pascualjesus.sanchez@scsalud.es	628846529; Av. Valdecilla, 25, 39008 Santander, Cantabria
497	Sánchez-Valle	Raquel		Raquel Sánchez-Valle	EADB		Alzheimer's disease and other cognitive disorders unit. Service of Neurology. Hospital Clínic of Barcelona. Institut d'Investigacions Biomèdiques August Pi i Sunyer, University of Barcelona, Barcelona, Spain				RSANCHEZ@clinic.cat	-932275751; C/Villarroel, 170, Escala 8 Planta 4; 08036 Barcelona, Spain
498	Sano	Mary		Mary Sano	ADGC	M. Sano	Department of Psychiatry, Mount Sinai School of Medicine, New York, New York, USA				mary.sano@mssm.edu
499	Satizabal	Claudia		Claudia Satizabal	CHARGE		Department of Neurology University of Pittsburgh, Pittsburgh, , PA				satizabal@uthscsa.edu
500	Saykin	Andrew	J.	Andrew J. Saykin	ADGC	A.J.S.	Department of Medical and Molecular Genetics, Indiana University, Indianapolis, Indiana, USA	Department of Radiology and Imaging Sciences, Indiana University, Indianapolis, Indiana, USA			asaykin@iupui.edu
501	Scarmeas	Nikolaos		Nikolaos Scarmeas	EADB		Taub Institute for Research in Alzheimer’s Disease and the Aging Brain, The Gertrude H. Sergievsky Center, Depatment of Neurology, Columbia University, New York, NY	1st Department of Neurology, Aiginition Hospital, National and Kapodistrian University of Athens, Medical School, Greece			ns257@cumc.columbia.edu
502	Scarpini	Elio		Elio Scarpini	GERAD/PERADES	E.Scarpini	Department of Pathophysiology and Transplantation, University of Milan, Fondazione Ca’ Granda, IRCCS Ospedale Policlinico, Milan, Italy				elio.scarpini@unimi.it
503	Scheltens	Philip		Philip Scheltens	EADB		Alzheimer Center Amsterdam, Department of Neurology, Amsterdam Neuroscience, Vrije Universiteit Amsterdam, Amsterdam UMC, Amsterdam, The Netherlands				p.scheltens@amsterdamumc.nl
504	Scherbaum	Norbert		Norbert Scherbaum	EADB		Department of Psychiatry and Psychotherapy, LVR-Klinikum Essen, University of Duisburg-Essen, Germany Medical Faculty, Germany				norbert.scherbaum@uni-due.de	0049 201 7227 180; Virchowstr. 174, 45147 Essen, Germany
505	Scherer	Martin		Martin Scherer	GERAD/PERADES	M.Scherer	Department of Primary Medical Care, University Medical Centre Hamburg-Eppendorf, 20246 Hamburg, Germany				m.scherer@uke.de
506	Schmidt	Helena		Helena Schmidt	CHARGE-ASPS	H.S.	Gottfried Schatz Research Center for Cell Signaling, Metabolism and Aging, Division of Molecular Biology and Biochemistry, Medical University Graz, Graz, Austria.				helena.schmidt@medunigraz.at
507	Schmidt	Reinhold		Reinhold Schmidt	CHARGE-ASPS	R.S.	Department of Neurology, Clinical Division of Neurogeriatrics, Medical University Graz, Austria				reinhold.schmidt@medunigraz.at
508	Schneider	Anja		Anja Schneider	EADB		German Center for Neurodegenerative Diseases (DZNE), Bonn, Germany	Department for Neurodegenerative Diseases and Geriatric Psychiatry, University Hospital Bonn, Venusberg-Campus 1, 53127 Bonn, Germany			anja.schneider@dzne.de	Venusberg-Campus 1, Gebäude 99, 53127 Bonn
509	Schneider	Julie	A.	Julie A. Schneider	ADGC	J.A.S.	Department of Neurological Sciences, Rush University Medical Center, Chicago, Illinois, USA	Rush Alzheimer's Disease Center, Rush University Medical Center, Chicago, Illinois, USA	Department of Pathology (Neuropathology), Rush University Medical Center, Chicago, Illinois, USA		Julie_a_schneider@rush.edu
510	Schneider	Lon	S.	Lon S. Schneider	ADGC	L.S.S.	Department of Psychiatry, University of Southern California, Los Angeles, California, USA	Department of Neurology, University of Southern California, Los Angeles, California, USA			lschneid@usc.edu
511	Schott	Jonathan	M.	Jonathan M. Schott	GERAD/PERADES	J.M.S.	Dementia Research Centre, Department of Neurodegenerative Disease, UCL Institute of Neurology, London, UK.				j.schott@ucl.ac.uk
512	Seeley	William	W.	William W. Seeley	ADGC	W.W.S.	Department of Neurology, University of California San Francisco, San Francisco, California, USA				bseeley@memory.ucsf.edu
513	Seripa	Davide		Davide Seripa	EADB		Laboratory for Advanced Hematological Diagnostics, Department of Hematology and Stem Cell Transplant, Lecce, Italy				dseripa@operapadrepio.it
514	Shaw	Christopher	E.	Christopher E. Shaw	GERAD/PERADES	C.E.S.	Kings College London, Institute of Psychiatry, Psychology and Neuroscience, UK	UK Dementia Research Institute at King's College London, UK			chris.shaw@kcl.ac.uk
515	Singleton	Andrew	B.	Andrew B. Singleton	GERAD/PERADES	A.B.S.	Molecular Genetics Section, Laboratory of Neurogenetics, National Institute on Aging, National Institutes of Health, Bethesda, MD 20892, USA				singleta@mail.nih.gov
516	Sleegers	Kristel		Kristel Sleegers	EADI	K.S.	Neurodegenerative Brain Diseases Group, Center for Molecular Neurology, VIB, Antwerp, Belgium; 4. Laboratory for Neurogenetics, Institute Born-Bunge, University of Antwerp, Antwerp, Belgium				kristel.sleegers@molgen.vib-ua.be
517	Sleegers	Kristel		Kristel Sleegers	EADB	K.S.	Complex Genetics of Alzheimer's Disease Group VIB - UAntwerp Center for Molecular Neurology, VIB, Antwerp, , Belgium	Department of Biomedical Sciences University of Antwerp, Antwerp, , Belgium			kristel.sleegers@uantwerpen.vib.be
518	Slifer	Susan	H.	Susan H. Slifer	ADGC	S.H.Slifer	The John P. Hussman Institute for Human Genomics, University of Miami, Miami, Florida, USA				sslifer@miami.edu
519	Small	Scott		Scott Small	ADGC	S.S.	Taub Institute on Alzheimer's Disease and the Aging Brain, Department of Neurology, Columbia University, New York, New York,	Department of Neurology, Columbia University, New York, New York,			sas68@columbia.edu
520	Smith	A. David		A David Smith	GERAD/PERADES	A.D.S.	Oxford Project to Investigate Memory and Ageing (OPTIMA), University of Oxford, Level 4, John Radcliffe Hospital, Oxford OX3 9DU, UK				david.smith@pharm.ox.ac.uk
521	Smith	Amanda	G.	Amanda G. Smith	ADGC	A.G.S.	USF Health Byrd Alzheimer's Institute, University of South Florida, Tampa, Florida, USA				asmith2@health.usf.edu
522	Smith	Janet		Janet Smith	ADGC	J.S.	Department of Clinical Sciences, University of Texas Southwestern Medical Center, Dallas, Texas, USA				na
523	Soininen	Hilkka		Hilkka Soininen	EADI	H.Soininen	Institute of Clinical Medicine - Neurology, University of Eastern Finland, FIN-70211, Kuopio, Finland	Department of Neurology, Kuopio University Hospital, FIN-70211 Kuopio, Finland			hilkka.soininen@uef.fi
524	Soininen	Hilkka		Hilkka Soininen	EADB	H.Soininen	Institute of Clinical Medicine - Neurology, University of Eastern Finland, Finland				Hilkka.soininen@uef.fi
525	Solfrizzi	Vincenzo		Vincenzo Solfrizzi	EADI	V.S.	Departement of Geriatrics,Center for Aging Brain ,University of Bari, Bari, Italy				vincenzo.solfrizzi@uniba.it
526	Solfrizzi	Vincenzo		Vincenzo Solfrizzi	EADB	V.S.	Interdisciplinary Department of Medicine, Geriatric Medicine and Memory Unit, University of Bari “A. Moro, Bari, Italy				vincenzo.solfrizzi@uniba.it
527	Song	Yeunjoo		Yeunjoo Song	ADGC	Y.S.	Population and Quantitative Health Sciences Case Western Reserve University, Cleveland, Ohio, USA	Cleveland Institute of Computational Biology Case Western Reserve University, Cleveland, Ohio, USA			yeunjoo.song@cwru.edu
528	Sonnen	Joshua	A.	Joshua A. Sonnen	ADGC	J.A.Sonnen	Department of Pathology, University of Washington, Seattle, Washington, USA				jsonnen@u.washington.edu
529	Sorbi	Sandro		Sandro Sorbi	GERAD/PERADES	S.Sorbi	Department of Neuroscience, Psychology, Drug Research and Child Health, University of Florence, Italy Viale Pieraccini 6, 50139 Florence, Italy	IRCCS Don Gnocchi , Florence, Italy			sorbi@unifi.it
530	Sordon	Sabrina		Sabrina Sordon	GERAD/PERADES	S.Sordon	Department of Psychiatry and Psychotherapy, University Hospital, Saarland, Germany				brina23@gmx.de
531	Spalletta	Gianfranco		Gianfranco Spalletta	EADB	G.S.	Neuropsychiatry Laboratory, IRCCS Santa Lucia Foundation, Department of Clinical and Behavioral Neurology, Rome, Italy	Division of Neuropsychiatry, Department of Psychiatry and Behavioral Sciences, Baylor College of Medicine, Houston, Texas, USA.			g.spalletta@hsantalucia.it
532	Spalletta	Gianfranco		Gianfranco Spalletta	GERAD/PERADES	G.S.	Neuropsychiatry Laboratory, IRCCS Santa Lucia Foundation, Department of Clinical and Behavioral Neurology, Rome, Italy	Division of Neuropsychiatry, Department of Psychiatry and Behavioral Sciences, Baylor College of Medicine, Houston, Texas, USA.			g.spalletta@hsantalucia.it
533	Spina	Salvatore		Salvatore Spina	ADGC	S. Spina	Department of Pathology and Laboratory Medicine, Indiana University, Indianapolis, Indiana, USA				sspina@iupui.edu
534	Squassina	Alessio		Alessio Squassina	EADI	A.Squassina	Section of Neuroscience and Clinical Pharmacology, Department of Biomedical Sciences, University of Cagliari, Cagliari, Italy				squassina@unica.it
535	Squassina	Alessio		Alessio Squassina	EADB		Department of Biomedical Sciences, University of Cagliari, Italy				squassina@unica.it
[truncated: 90 more rows]
